# Supplementary material for: Transcriptomics and functional genomics implicate WNT3 in hemispheric lateralization of speech production
Source: iScience. 2026 Jan 14;29(2):114692. doi: 10.1016/j.isci.2026.114692 (PMC12876320; doi:10.1016/j.isci.2026.114692)
Supplement: Table S1. Characteristics of the samples involved in this study [file mmc2.xlsx]

## Sheet: Sheet1
Table S1. Characteristics of the samples involved in this study.
Donor collection date	ID	Transcriptomics brain regions	Gender	Age	Race	PMI (postmortem interval)	Cause of death	History of disease	Handedness	Language disorders	Family history of language disorders
2018-12-09	FDBB31	BA3/1/2_R, BA4_L&R, BA6_L&R, BA9_R, BA21_L, BA22_L&R, BA37_L&R, BA39_L&R, BA40_L&R, BA41_L&R, BA42_L&R, BA44_L&R, BA45_L&R	male	87	Asian	15hr	gastric cardia adenocarcinoma with multiple intra-abdominal lymph node metastasis and intra-abdominal infection	secondary anemia, prostate cancer	right	no	no
2019-03-02	FDBB41	BA3/1/2_L&R, BA4_L&R, BA6_L&R, BA9_L&R, BA21_L&R, BA22_L&R, BA37_L&R, BA39_L&R, BA40_L&R, BA41_L&R, BA42_L&R, BA44_L&R, BA45_R	male	63	Asian	18.5hr	acute leukemia	NA	right	no	no
2019-03-04	FDBB42	BA3/1/2_L&R, BA4_L&R, BA6_L&R, BA9_L&R, BA21_L&R, BA22_L&R, BA37_L&R, BA39_L&R, BA40_L&R, BA41_L&R, BA42_L&R, BA44_L&R, BA45_L&R	male	80	Asian	12hr	heart disease	NA	right	no	no
2019-03-05	FDBB43	BA3/1/2_L&R, BA4_L&R, BA6_L&R, BA9_L&R, BA21_L&R, BA22_L&R, BA37_L&R, BA39_L&R, BA40_L&R, BA41_L&R, BA42_L&R, BA44_L&R, BA45_L&R	female	85	Asian	17hr	liver cirrhosis	NA	right	no	no
2019-03-20	FDBB45	BA3/1/2_L&R, BA4_L&R, BA6_L&R, BA9_L&R, BA21_L&R, BA22_L&R, BA37_L&R, BA39_L&R, BA40_R, BA41_L&R, BA42_L&R, BA44_L&R, BA45_L&R	female	75	Asian	10hr	rectal cancer	NA	right	no	no
