# Supplementary material for: Transcriptomics and functional genomics implicate WNT3 in hemispheric lateralization of speech production
Source: iScience. 2026 Jan 14;29(2):114692. doi: 10.1016/j.isci.2026.114692 (PMC12876320; doi:10.1016/j.isci.2026.114692)
Supplement: Table S2. Handedness scores derived from transcriptome data [file mmc3.xlsx]

## Sheet: Sheet1
Table S2. Handedness scores derived from transcriptome data.
ID	Group	Region	score		ID	n_ROIs_speech	ROIs_speech	mean_score_speech	orientation_speech	n_ROIs_motor	ROIs_motor	mean_score_motor	orientation_motor	composite_score	orientation_composite	posterior_right_handed_prob_base	motor_agree_with_speech	posterior_right_handed_prob_adjusted	Handedness_Inference
FDBB31	speech	BA44	1.15626		FDBB31	7	BA44,BA45,BA22,BA39,BA40,BA41,BA42	-0.0465522	Left-dominant	2	BA6,BA4	0.0968981	Right-dominant	-0.0035171	Left-dominant	0.919355	FALSE	0.709677	right
FDBB31	speech	BA45	-1.29313		FDBB41	7	BA44,BA22,BA21,BA39,BA40,BA41,BA42	-0.929555	Left-dominant	3	BA6,BA4,BA3/1/2	-0.968842	Left-dominant	-0.941341	Left-dominant	0.919355	TRUE	0.919355	right
FDBB31	speech	BA22	0.596864		FDBB42	8	BA44,BA45,BA22,BA21,BA39,BA40,BA41,BA42	-0.684717	Left-dominant	3	BA6,BA4,BA3/1/2	-1.97541	Left-dominant	-1.07193	Left-dominant	0.919355	TRUE	0.919355	right
FDBB31	speech	BA39	1.18751		FDBB43	8	BA44,BA45,BA22,BA21,BA39,BA40,BA41,BA42	-0.509854	Left-dominant	3	BA6,BA4,BA3/1/2	5.28691	Right-dominant	1.22918	Right-dominant	0.919355	FALSE	0.709677	right
FDBB31	speech	BA40	-0.782478		FDBB45	7	BA44,BA45,BA22,BA21,BA39,BA41,BA42	-2.79264	Left-dominant	3	BA6,BA4,BA3/1/2	3.27291	Right-dominant	-0.972971	Left-dominant	0.919355	FALSE	0.709677	right
FDBB31	speech	BA41	-0.189088
FDBB31	speech	BA42	-1.0018
FDBB31	motor	BA6	3.69246
FDBB31	motor	BA4	-3.49866
FDBB41	speech	BA44	-2.79371
FDBB41	speech	BA22	-2.96467
FDBB41	speech	BA21	-1.71544
FDBB41	speech	BA39	-0.808138
FDBB41	speech	BA40	-15.1183
FDBB41	speech	BA41	7.07184
FDBB41	speech	BA42	9.82151
FDBB41	motor	BA6	3.80265
FDBB41	motor	BA4	-0.108269
FDBB41	motor	BA3/1/2	-6.6009
FDBB42	speech	BA44	-5.23104
FDBB42	speech	BA45	-2.37524
FDBB42	speech	BA22	-0.728147
FDBB42	speech	BA21	2.4577
FDBB42	speech	BA39	2.6567
FDBB42	speech	BA40	-2.17961
FDBB42	speech	BA41	-0.864876
FDBB42	speech	BA42	0.786771
FDBB42	motor	BA6	0.874316
FDBB42	motor	BA4	-1.3581
FDBB42	motor	BA3/1/2	-5.44246
FDBB43	speech	BA44	-13.8529
FDBB43	speech	BA45	-1.99824
FDBB43	speech	BA22	-10.1463
FDBB43	speech	BA21	-5.89989
FDBB43	speech	BA39	13.7002
FDBB43	speech	BA40	-0.616131
FDBB43	speech	BA41	15.9987
FDBB43	speech	BA42	-1.26434
FDBB43	motor	BA6	15.94
FDBB43	motor	BA4	3.04231
FDBB43	motor	BA3/1/2	-3.12162
FDBB45	speech	BA44	3.59655
FDBB45	speech	BA45	-18.8446
FDBB45	speech	BA22	-1.62186
FDBB45	speech	BA21	0.791157
FDBB45	speech	BA39	-16.6149
FDBB45	speech	BA41	-0.110368
FDBB45	speech	BA42	13.2555
FDBB45	motor	BA6	3.73406
FDBB45	motor	BA4	7.00218
FDBB45	motor	BA3/1/2	-0.917501
