# Supplementary material for: Transcriptomics and functional genomics implicate WNT3 in hemispheric lateralization of speech production
Source: iScience. 2026 Jan 14;29(2):114692. doi: 10.1016/j.isci.2026.114692 (PMC12876320; doi:10.1016/j.isci.2026.114692)
Supplement: Table S3. Summary of differentially expressed genes for left versus right hemisphere and for inter-regional contrasts within the same hemisphere after multivariable adjustment, with FDR less than 0.05 [file mmc4.xlsx]

## Sheet: Sheet1
Table S3. Summary of differentially expressed genes for left versus right hemisphere and for inter-regional contrasts within the same hemisphere after multivariable adjustment, with FDR less than 0.05.
Left vs Right per BA							Within left/right hemisphere
gene	baseMean	log2FoldChange	padj	comparison	BA		gene	baseMean	log2FoldChange	padj	comparison	BA1	BA2	hemisphere
SLC25A6	165.438	3.6733	0.000197812	BA3/1/2_R_vs_L	BA3/1/2		SYT2	1171.07	1.78316	0.00807105	L_BA3/1/2_vs_BA21	BA3/1/2	BA21	L
MT-TL1	98.9192	-3.34786	0.000685073	BA3/1/2_R_vs_L	BA3/1/2		RP11-676M6.1	87.284	2.37835	0.000326183	L_BA3/1/2_vs_BA21	BA3/1/2	BA21	L
RPPH1	42417.9	-1.69928	2.5332e-07	BA37_R_vs_L	BA37		RNU4-2	1109.52	1.54805	0.0256687	L_BA3/1/2_vs_BA21	BA3/1/2	BA21	L
RP5-857K21.10	1121.02	0.810844	0.0408619	BA41_R_vs_L	BA41		MT-TF	38.1651	3.22455	0.014188	L_BA3/1/2_vs_BA21	BA3/1/2	BA21	L
AGRN	1247.67	-1.04705	0.0435034	BA41_R_vs_L	BA41		MT-TL1	97.7512	4.40223	0.00019611	L_BA3/1/2_vs_BA21	BA3/1/2	BA21	L
ACAP3	2489.62	-0.876971	0.0497878	BA41_R_vs_L	BA41		RNU1-1	133.26	2.37178	0.0287431	L_BA3/1/2_vs_BA22	BA3/1/2	BA22	L
CPTP	406.049	-1.08082	0.0487329	BA41_R_vs_L	BA41		MTRNR2L12	221.858	4.4834	0.00453468	L_BA3/1/2_vs_BA22	BA3/1/2	BA22	L
DVL1	1634.56	-0.984	0.0487329	BA41_R_vs_L	BA41		MT-TV	151.218	6.23066	1.32767e-09	L_BA3/1/2_vs_BA22	BA3/1/2	BA22	L
MXRA8	296.965	-0.861937	0.0408619	BA41_R_vs_L	BA41		AL627309.1	160.674	-0.888206	0.0290945	L_BA3/1/2_vs_BA39	BA3/1/2	BA39	L
MIB2	1036.11	-1.13126	0.0460677	BA41_R_vs_L	BA41		RP5-857K21.8	1154.15	-0.800519	0.0456358	L_BA3/1/2_vs_BA39	BA3/1/2	BA39	L
HES5	64.4712	-1.27855	0.0477285	BA41_R_vs_L	BA41		NOC2L	624.432	0.68526	0.0152954	L_BA3/1/2_vs_BA39	BA3/1/2	BA39	L
PRDM16	578.64	-0.719826	0.0435034	BA41_R_vs_L	BA41		SDF4	910.322	0.650762	0.0324157	L_BA3/1/2_vs_BA39	BA3/1/2	BA39	L
PLEKHG5	1373.09	-0.851528	0.049369	BA41_R_vs_L	BA41		SSU72	955.63	0.557865	0.0460453	L_BA3/1/2_vs_BA39	BA3/1/2	BA39	L
ALDH4A1	525.461	-0.726351	0.0487329	BA41_R_vs_L	BA41		C1orf233	380.611	0.883892	0.00683422	L_BA3/1/2_vs_BA39	BA3/1/2	BA39	L
SH2D5	624.655	-0.996774	0.0497878	BA41_R_vs_L	BA41		GABRD	949.994	0.922136	0.00327833	L_BA3/1/2_vs_BA39	BA3/1/2	BA39	L
AHDC1	2287.44	-0.777808	0.049369	BA41_R_vs_L	BA41		SKI	2751.21	0.706352	0.00332639	L_BA3/1/2_vs_BA39	BA3/1/2	BA39	L
DLGAP3	3457.78	-0.925883	0.0491592	BA41_R_vs_L	BA41		PANK4	385.846	0.717414	0.0346032	L_BA3/1/2_vs_BA39	BA3/1/2	BA39	L
RP4-552O12.2	306.11	0.848237	0.0451071	BA41_R_vs_L	BA41		FAM213B	794.252	0.58758	0.022944	L_BA3/1/2_vs_BA39	BA3/1/2	BA39	L
PBXIP1	2165.61	-0.990631	0.041734	BA41_R_vs_L	BA41		LRRC47	869.914	0.815954	0.00980271	L_BA3/1/2_vs_BA39	BA3/1/2	BA39	L
GPR37L1	3276.2	-0.817337	0.0327359	BA41_R_vs_L	BA41		KCNAB2	7265.39	0.635702	0.0148875	L_BA3/1/2_vs_BA39	BA3/1/2	BA39	L
OBSCN	490.057	-1.00189	0.0487329	BA41_R_vs_L	BA41		ACOT7	1096.83	0.727183	0.00856027	L_BA3/1/2_vs_BA39	BA3/1/2	BA39	L
CYP26B1	479.012	-0.809112	0.0456313	BA41_R_vs_L	BA41		CLSTN1	14770.7	0.606143	0.0364814	L_BA3/1/2_vs_BA39	BA3/1/2	BA39	L
AC061961.2	90.8898	-1.21804	0.041734	BA41_R_vs_L	BA41		SRM	427.821	0.663558	0.0423263	L_BA3/1/2_vs_BA39	BA3/1/2	BA39	L
BBS5	227.686	-1.1944	0.0433711	BA41_R_vs_L	BA41		CAMK2N1	10311.5	0.576446	0.0335159	L_BA3/1/2_vs_BA39	BA3/1/2	BA39	L
SLC4A3	1257.51	-0.924869	0.0477285	BA41_R_vs_L	BA41		HS6ST1P	99.3569	1.48375	0.000135739	L_BA3/1/2_vs_BA39	BA3/1/2	BA39	L
GPC1	2140.95	-0.861464	0.0408619	BA41_R_vs_L	BA41		C1QA	672.839	0.672409	0.00742818	L_BA3/1/2_vs_BA39	BA3/1/2	BA39	L
IL17RC	292.097	-0.817691	0.0497878	BA41_R_vs_L	BA41		C1QC	1134.85	0.66574	0.0376749	L_BA3/1/2_vs_BA39	BA3/1/2	BA39	L
SLC6A11	950.499	-0.65077	0.0491592	BA41_R_vs_L	BA41		MAN1C1	1373.17	0.551883	0.0277074	L_BA3/1/2_vs_BA39	BA3/1/2	BA39	L
COL7A1	238.165	-1.01942	0.0408619	BA41_R_vs_L	BA41		NUDC	1139.05	0.694004	0.0242929	L_BA3/1/2_vs_BA39	BA3/1/2	BA39	L
WDR6	688.156	-0.84109	0.0439163	BA41_R_vs_L	BA41		ADGRB2	4295.44	0.647707	0.0327729	L_BA3/1/2_vs_BA39	BA3/1/2	BA39	L
ALDH1L1	1565.33	-0.737147	0.049369	BA41_R_vs_L	BA41		EIF3I	524.556	0.647748	0.0339979	L_BA3/1/2_vs_BA39	BA3/1/2	BA39	L
IDUA	265.612	-0.911697	0.041734	BA41_R_vs_L	BA41		DLGAP3	3680.58	0.825532	0.000506205	L_BA3/1/2_vs_BA39	BA3/1/2	BA39	L
FGFRL1	1071.16	-0.674061	0.0456313	BA41_R_vs_L	BA41		NCDN	16339.5	0.766879	0.000890066	L_BA3/1/2_vs_BA39	BA3/1/2	BA39	L
SPON2	91.993	-0.988541	0.041734	BA41_R_vs_L	BA41		MAP7D1	5024.01	0.678847	0.0211258	L_BA3/1/2_vs_BA39	BA3/1/2	BA39	L
FGFR3	2381.55	-1.21086	0.0408619	BA41_R_vs_L	BA41		RAB3B	833.589	-0.776863	0.0117646	L_BA3/1/2_vs_BA39	BA3/1/2	BA39	L
MFSD10	317.318	-0.91771	0.0487329	BA41_R_vs_L	BA41		JUN	1281.81	0.99318	0.00332639	L_BA3/1/2_vs_BA39	BA3/1/2	BA39	L
WFS1	1950.28	-0.692311	0.0408619	BA41_R_vs_L	BA41		PGM1	511.586	0.592248	0.0341098	L_BA3/1/2_vs_BA39	BA3/1/2	BA39	L
SORCS2	751.492	-0.749891	0.0418914	BA41_R_vs_L	BA41		RP4-552O12.2	241.24	-0.826958	0.00752325	L_BA3/1/2_vs_BA39	BA3/1/2	BA39	L
SH3TC1	274.382	-0.805529	0.0487329	BA41_R_vs_L	BA41		DPYD	381.708	-0.664193	0.0179847	L_BA3/1/2_vs_BA39	BA3/1/2	BA39	L
SLC12A7	377.109	-0.682052	0.0497878	BA41_R_vs_L	BA41		CELSR2	10229.1	0.547062	0.0460453	L_BA3/1/2_vs_BA39	BA3/1/2	BA39	L
CCNO	99.1167	-1.25165	0.0446606	BA41_R_vs_L	BA41		SLC6A17	4560.05	0.634604	0.0155045	L_BA3/1/2_vs_BA39	BA3/1/2	BA39	L
HTR1A	181.233	-1.03598	0.0418914	BA41_R_vs_L	BA41		IGSF3	495.384	0.650658	0.0156985	L_BA3/1/2_vs_BA39	BA3/1/2	BA39	L
RN7SL471P	929.485	-1.18462	0.0408619	BA41_R_vs_L	BA41		PTGFRN	589.561	0.619466	0.0278337	L_BA3/1/2_vs_BA39	BA3/1/2	BA39	L
VWA7	275.398	-0.753941	0.0435034	BA41_R_vs_L	BA41		PBXIP1	2103.41	0.7819	0.00572806	L_BA3/1/2_vs_BA39	BA3/1/2	BA39	L
NUDT3	245.25	-1.46509	0.0408619	BA41_R_vs_L	BA41		CADM3	4194.89	0.581526	0.0301213	L_BA3/1/2_vs_BA39	BA3/1/2	BA39	L
EYS	161.653	0.993512	0.0408619	BA41_R_vs_L	BA41		RP11-21M7.1	69.3678	1.0016	0.0346683	L_BA3/1/2_vs_BA39	BA3/1/2	BA39	L
MICALL2	719.589	-0.706013	0.0491592	BA41_R_vs_L	BA41		FAM163A	41.4082	1.20642	0.0234499	L_BA3/1/2_vs_BA39	BA3/1/2	BA39	L
INTS1	2277.72	-1.01445	0.0491592	BA41_R_vs_L	BA41		IER5	432.926	1.06568	0.00120262	L_BA3/1/2_vs_BA39	BA3/1/2	BA39	L
BRAT1	467.748	-0.984261	0.0466483	BA41_R_vs_L	BA41		RGS8	146.52	0.822219	0.0208631	L_BA3/1/2_vs_BA39	BA3/1/2	BA39	L
TTYH3	2294.07	-0.812907	0.0495277	BA41_R_vs_L	BA41		B3GALT2	522.446	-0.694545	0.0407343	L_BA3/1/2_vs_BA39	BA3/1/2	BA39	L
SLC29A4	609.611	-0.905012	0.0446606	BA41_R_vs_L	BA41		PKP1	46.4188	1.45762	0.00242039	L_BA3/1/2_vs_BA39	BA3/1/2	BA39	L
TNS3	2050.43	-0.822859	0.0418914	BA41_R_vs_L	BA41		TNNT2	263.245	0.710969	0.0444797	L_BA3/1/2_vs_BA39	BA3/1/2	BA39	L
TSC22D4	3837.95	-0.66262	0.0491592	BA41_R_vs_L	BA41		GPR37L1	3132.81	0.49338	0.0403157	L_BA3/1/2_vs_BA39	BA3/1/2	BA39	L
VGF	2013.88	-1.06133	0.0408619	BA41_R_vs_L	BA41		SYT2	1331.6	1.0322	0.0135747	L_BA3/1/2_vs_BA39	BA3/1/2	BA39	L
COL26A1	493.203	-1.10915	0.0408619	BA41_R_vs_L	BA41		SLC45A3	118.034	-0.845343	0.0303911	L_BA3/1/2_vs_BA39	BA3/1/2	BA39	L
RNY1	62.5895	-2.1564	0.0327359	BA41_R_vs_L	BA41		PLXNA2	3073.2	0.567494	0.0364814	L_BA3/1/2_vs_BA39	BA3/1/2	BA39	L
SSPO	214.265	-0.831532	0.0497878	BA41_R_vs_L	BA41		DNAH14	140.834	-0.758451	0.0329218	L_BA3/1/2_vs_BA39	BA3/1/2	BA39	L
TMUB1	305.06	-0.8311	0.0458425	BA41_R_vs_L	BA41		TMEM63A	893.16	-0.991064	0.000173502	L_BA3/1/2_vs_BA39	BA3/1/2	BA39	L
FAM167A	610.296	-0.763491	0.0491592	BA41_R_vs_L	BA41		ARF1	3016.73	0.615692	0.0152954	L_BA3/1/2_vs_BA39	BA3/1/2	BA39	L
ADGRB1	2667.34	-0.984843	0.0433711	BA41_R_vs_L	BA41		RNF187	3165.31	0.557293	0.0349111	L_BA3/1/2_vs_BA39	BA3/1/2	BA39	L
LY6H	1419.34	-0.980009	0.0408619	BA41_R_vs_L	BA41		GALNT2	746.704	0.568303	0.0315625	L_BA3/1/2_vs_BA39	BA3/1/2	BA39	L
PYCRL	207.909	-0.85914	0.0497878	BA41_R_vs_L	BA41		GREM2	190.973	0.677311	0.0363143	L_BA3/1/2_vs_BA39	BA3/1/2	BA39	L
SCRIB	1285.11	-1.06876	0.0491592	BA41_R_vs_L	BA41		ZBTB18	2011.06	0.516309	0.0315625	L_BA3/1/2_vs_BA39	BA3/1/2	BA39	L
PLEC	7922.32	-1.17808	0.0408619	BA41_R_vs_L	BA41		AC073479.1	504.365	-0.649485	0.0147004	L_BA3/1/2_vs_BA39	BA3/1/2	BA39	L
PARP10	237.427	-0.969382	0.0435034	BA41_R_vs_L	BA41		HPCAL1	2147.89	1.15213	3.4499e-06	L_BA3/1/2_vs_BA39	BA3/1/2	BA39	L
GPAA1	686.73	-0.847551	0.0497878	BA41_R_vs_L	BA41		KCNF1	494.185	0.841896	0.00370077	L_BA3/1/2_vs_BA39	BA3/1/2	BA39	L
FBXL6	85.587	-1.26918	0.0456313	BA41_R_vs_L	BA41		FAM84A	1565.03	0.628517	0.0159816	L_BA3/1/2_vs_BA39	BA3/1/2	BA39	L
TONSL	110.228	-1.03286	0.0456313	BA41_R_vs_L	BA41		RHOB	4678.01	0.570345	0.0130114	L_BA3/1/2_vs_BA39	BA3/1/2	BA39	L
KIFC2	1469.84	-1.26872	0.041734	BA41_R_vs_L	BA41		KIF3C	6808.71	0.59059	0.0405921	L_BA3/1/2_vs_BA39	BA3/1/2	BA39	L
PPP1R16A	431.886	-1.12951	0.041734	BA41_R_vs_L	BA41		KCNK3	241.441	0.713676	0.0167172	L_BA3/1/2_vs_BA39	BA3/1/2	BA39	L
GPT	121.884	-1.18698	0.041734	BA41_R_vs_L	BA41		FOSL2	2600.8	0.604309	0.00935148	L_BA3/1/2_vs_BA39	BA3/1/2	BA39	L
MFSD3	316.049	-0.903992	0.0497878	BA41_R_vs_L	BA41		ALK	237.315	0.900036	0.00732715	L_BA3/1/2_vs_BA39	BA3/1/2	BA39	L
FAM129B	463.927	-1.02772	0.0456313	BA41_R_vs_L	BA41		RASGRP3	205.265	-0.76412	0.0251366	L_BA3/1/2_vs_BA39	BA3/1/2	BA39	L
PHYHD1	224.863	-0.697742	0.0433711	BA41_R_vs_L	BA41		AC079807.2	88.2315	0.800149	0.0439705	L_BA3/1/2_vs_BA39	BA3/1/2	BA39	L
CRAT	1023	-0.680441	0.0477285	BA41_R_vs_L	BA41		AC093110.3	104.581	-1.05566	0.0088408	L_BA3/1/2_vs_BA39	BA3/1/2	BA39	L
SLC2A6	422.293	-0.89301	0.0487329	BA41_R_vs_L	BA41		VRK2	139.471	-0.849998	0.0298255	L_BA3/1/2_vs_BA39	BA3/1/2	BA39	L
SARDH	96.6508	-1.07581	0.041734	BA41_R_vs_L	BA41		EMX1	698.161	0.576628	0.0284334	L_BA3/1/2_vs_BA39	BA3/1/2	BA39	L
RXRA	1670.56	-0.776709	0.049369	BA41_R_vs_L	BA41		RAB11FIP5	1955.9	0.548821	0.0327332	L_BA3/1/2_vs_BA39	BA3/1/2	BA39	L
PPP1R26	742.429	-0.941787	0.0498106	BA41_R_vs_L	BA41		EGR4	138.405	1.53025	1.68063e-05	L_BA3/1/2_vs_BA39	BA3/1/2	BA39	L
GPSM1	825.37	-0.851476	0.0491592	BA41_R_vs_L	BA41		DNAH6	462.065	-0.596281	0.0342344	L_BA3/1/2_vs_BA39	BA3/1/2	BA39	L
C9orf172	1800.3	-0.934689	0.0418914	BA41_R_vs_L	BA41		CNGA3	41.4678	1.02598	0.0443276	L_BA3/1/2_vs_BA39	BA3/1/2	BA39	L
RP13-122B23.13	109.6	-1.1518	0.0491592	BA41_R_vs_L	BA41		KIAA1211L	2246.58	0.698537	0.0273766	L_BA3/1/2_vs_BA39	BA3/1/2	BA39	L
NOXA1	299.05	-1.0725	0.0491592	BA41_R_vs_L	BA41		RP11-13J10.1	49.4364	0.983667	0.0348528	L_BA3/1/2_vs_BA39	BA3/1/2	BA39	L
MRPL41	722.566	-1.14878	0.0491592	BA41_R_vs_L	BA41		POU3F3	1002.04	0.783201	0.00434815	L_BA3/1/2_vs_BA39	BA3/1/2	BA39	L
RP11-388P9.2	108.056	1.33603	0.0487329	BA41_R_vs_L	BA41		NCK2	607.344	0.595872	0.0299191	L_BA3/1/2_vs_BA39	BA3/1/2	BA39	L
VSIR	1264.68	-0.815452	0.0408619	BA41_R_vs_L	BA41		AC112229.7	136.15	0.921396	0.0308177	L_BA3/1/2_vs_BA39	BA3/1/2	BA39	L
DDIT4	375.105	-0.729631	0.0491592	BA41_R_vs_L	BA41		FBLN7	286.53	0.738251	0.0145424	L_BA3/1/2_vs_BA39	BA3/1/2	BA39	L
UBTD1	198.36	-0.92178	0.0497878	BA41_R_vs_L	BA41		C1QL2	269.268	1.14866	0.00019769	L_BA3/1/2_vs_BA39	BA3/1/2	BA39	L
KNDC1	3909.3	-0.956535	0.049519	BA41_R_vs_L	BA41		HS6ST1	2039.75	0.778481	0.000655552	L_BA3/1/2_vs_BA39	BA3/1/2	BA39	L
B4GALNT4	1255.32	-1.1466	0.0435034	BA41_R_vs_L	BA41		AC061961.2	116.951	0.891617	0.0342825	L_BA3/1/2_vs_BA39	BA3/1/2	BA39	L
SIGIRR	93.5854	-0.957457	0.0491592	BA41_R_vs_L	BA41		ERMN	1249.9	-0.811076	0.0180346	L_BA3/1/2_vs_BA39	BA3/1/2	BA39	L
PHRF1	1109.91	-0.799786	0.0497878	BA41_R_vs_L	BA41		ACVR1C	361.96	0.845591	0.0281893	L_BA3/1/2_vs_BA39	BA3/1/2	BA39	L
SLC25A22	1836.41	-0.865905	0.0487329	BA41_R_vs_L	BA41		AC074363.1	61.5414	1.31267	0.00464039	L_BA3/1/2_vs_BA39	BA3/1/2	BA39	L
DCHS1	666.378	-0.863389	0.0487329	BA41_R_vs_L	BA41		LRP2	538.718	-1.2919	0.000120669	L_BA3/1/2_vs_BA39	BA3/1/2	BA39	L
ADM	135.688	-1.0162	0.041734	BA41_R_vs_L	BA41		GAD1	1369.02	0.637285	0.0111253	L_BA3/1/2_vs_BA39	BA3/1/2	BA39	L
C1QTNF4	613.778	-1.22576	0.0456313	BA41_R_vs_L	BA41		AC007969.5	177.82	0.966243	0.0208631	L_BA3/1/2_vs_BA39	BA3/1/2	BA39	L
TMEM132A	2356.95	-1.033	0.0497878	BA41_R_vs_L	BA41		DLX1	253.013	0.818509	0.00558283	L_BA3/1/2_vs_BA39	BA3/1/2	BA39	L
DAGLA	1351.07	-0.903546	0.0491592	BA41_R_vs_L	BA41		NEUROD1	120.459	1.04971	0.00557489	L_BA3/1/2_vs_BA39	BA3/1/2	BA39	L
FADS2	2174.33	-0.622648	0.0497878	BA41_R_vs_L	BA41		AC098617.1	101.195	-1.00974	0.00572806	L_BA3/1/2_vs_BA39	BA3/1/2	BA39	L
PYGM	294.302	-0.731882	0.0452127	BA41_R_vs_L	BA41		AOX3P	65.4086	-1.50338	0.00312413	L_BA3/1/2_vs_BA39	BA3/1/2	BA39	L
PCNX3	1165	-0.822861	0.0491592	BA41_R_vs_L	BA41		MARCH4	406.06	0.621036	0.025022	L_BA3/1/2_vs_BA39	BA3/1/2	BA39	L
LRP5	157.351	-0.802128	0.0498089	BA41_R_vs_L	BA41		IGFBP2	137.838	1.33185	9.54545e-05	L_BA3/1/2_vs_BA39	BA3/1/2	BA39	L
FAM181B	574.952	-0.913793	0.0451071	BA41_R_vs_L	BA41		CDK5R2	1497.29	0.843848	0.00860301	L_BA3/1/2_vs_BA39	BA3/1/2	BA39	L
OAF	630.787	-0.651219	0.0498089	BA41_R_vs_L	BA41		PTPRN	5310.03	0.611164	0.0149782	L_BA3/1/2_vs_BA39	BA3/1/2	BA39	L
RP11-469N6.1	73.8886	-1.10279	0.0495953	BA41_R_vs_L	BA41		CHPF	738.259	0.629626	0.0470564	L_BA3/1/2_vs_BA39	BA3/1/2	BA39	L
DDN	4982.83	-0.909827	0.0435034	BA41_R_vs_L	BA41		SLC4A3	1216.42	0.572985	0.0327729	L_BA3/1/2_vs_BA39	BA3/1/2	BA39	L
KCNH3	2341.91	-1.00965	0.0456313	BA41_R_vs_L	BA41		AC067956.1	86.3305	-0.97254	0.0229536	L_BA3/1/2_vs_BA39	BA3/1/2	BA39	L
LRP1	12387.4	-0.847973	0.0491592	BA41_R_vs_L	BA41		SERPINE2	1601.06	0.553684	0.0244506	L_BA3/1/2_vs_BA39	BA3/1/2	BA39	L
AGAP2	6411.02	-0.830401	0.0497434	BA41_R_vs_L	BA41		IRS1	894.868	0.865574	0.000816054	L_BA3/1/2_vs_BA39	BA3/1/2	BA39	L
WIF1	571.839	-0.651639	0.0497878	BA41_R_vs_L	BA41		ITM2C	9426.49	0.674215	0.0149317	L_BA3/1/2_vs_BA39	BA3/1/2	BA39	L
ACADS	88.1053	-1.18154	0.0498089	BA41_R_vs_L	BA41		NGEF	3680	0.738938	0.00560529	L_BA3/1/2_vs_BA39	BA3/1/2	BA39	L
RP11-363P13.1	177.854	0.905226	0.041734	BA41_R_vs_L	BA41		ARL4C	936.391	0.658346	0.0103351	L_BA3/1/2_vs_BA39	BA3/1/2	BA39	L
RP11-138D23.3	127.754	1.14799	0.049369	BA41_R_vs_L	BA41		BOK	364.689	-0.61909	0.0457586	L_BA3/1/2_vs_BA39	BA3/1/2	BA39	L
ZNF219	510.433	-1.19956	0.0408619	BA41_R_vs_L	BA41		BHLHE40	2214.11	0.638553	0.0251206	L_BA3/1/2_vs_BA39	BA3/1/2	BA39	L
REC8	233.656	-0.68875	0.0491592	BA41_R_vs_L	BA41		LHFPL4	1082.41	0.6197	0.0327729	L_BA3/1/2_vs_BA39	BA3/1/2	BA39	L
FAM181A	72.4361	-1.37916	0.0327359	BA41_R_vs_L	BA41		BRPF1	338.552	0.637003	0.0352139	L_BA3/1/2_vs_BA39	BA3/1/2	BA39	L
CEP170B	4547.4	-0.988341	0.0435034	BA41_R_vs_L	BA41		PRRT3	880.454	0.614481	0.0208631	L_BA3/1/2_vs_BA39	BA3/1/2	BA39	L
CRIP2	1739.64	-0.792361	0.0435034	BA41_R_vs_L	BA41		KCNH8	331.961	-1.408	1.38702e-06	L_BA3/1/2_vs_BA39	BA3/1/2	BA39	L
TMEM121	108.51	-1.22438	0.0498089	BA41_R_vs_L	BA41		DCLK3	81.1866	1.33554	0.000777702	L_BA3/1/2_vs_BA39	BA3/1/2	BA39	L
ITPKA	832.482	-1.24025	0.0408619	BA41_R_vs_L	BA41		POMGNT2	633.391	0.686017	0.0111253	L_BA3/1/2_vs_BA39	BA3/1/2	BA39	L
RGMA	1711.89	-0.768379	0.049369	BA41_R_vs_L	BA41		TMEM158	69.1396	0.934935	0.0276128	L_BA3/1/2_vs_BA39	BA3/1/2	BA39	L
PDIA2	176.188	-0.939603	0.0477285	BA41_R_vs_L	BA41		CSPG5	989.842	0.622371	0.0251206	L_BA3/1/2_vs_BA39	BA3/1/2	BA39	L
CAPN15	710.243	-0.881988	0.0491592	BA41_R_vs_L	BA41		UQCRC1	1066.53	0.773362	0.0144069	L_BA3/1/2_vs_BA39	BA3/1/2	BA39	L
WDR90	202.158	-0.963174	0.0418914	BA41_R_vs_L	BA41		GPX1	1016.71	0.835641	0.00700983	L_BA3/1/2_vs_BA39	BA3/1/2	BA39	L
BAIAP3	1103.66	-1.14755	0.0408619	BA41_R_vs_L	BA41		TMEM115	351.177	0.609134	0.0395144	L_BA3/1/2_vs_BA39	BA3/1/2	BA39	L
TELO2	302.944	-1.12111	0.0497878	BA41_R_vs_L	BA41		BAP1	2244.11	0.532167	0.0443765	L_BA3/1/2_vs_BA39	BA3/1/2	BA39	L
ZNF598	407.947	-0.92084	0.0497878	BA41_R_vs_L	BA41		PXK	1076.05	-0.640047	0.0217897	L_BA3/1/2_vs_BA39	BA3/1/2	BA39	L
PKD1	5504.96	-0.964656	0.0418914	BA41_R_vs_L	BA41		PDZRN3	663.845	0.555207	0.0369045	L_BA3/1/2_vs_BA39	BA3/1/2	BA39	L
CASKIN1	3357.04	-1.20249	0.0408619	BA41_R_vs_L	BA41		CLDND1	1784.77	-0.706157	0.0138127	L_BA3/1/2_vs_BA39	BA3/1/2	BA39	L
E4F1	373.548	-0.963714	0.0491592	BA41_R_vs_L	BA41		RP11-115O13.1	297.631	-0.709058	0.0249962	L_BA3/1/2_vs_BA39	BA3/1/2	BA39	L
DOC2A	865.013	-0.734092	0.0491592	BA41_R_vs_L	BA41		RP11-263A24.1	64.9218	-0.90623	0.0443765	L_BA3/1/2_vs_BA39	BA3/1/2	BA39	L
CHD9	4609.79	0.656198	0.0491592	BA41_R_vs_L	BA41		PODXL2	1109.69	0.794384	0.0111253	L_BA3/1/2_vs_BA39	BA3/1/2	BA39	L
ADGRG1	3455.71	-0.656891	0.0487329	BA41_R_vs_L	BA41		TF	2069.15	-0.905261	0.00370077	L_BA3/1/2_vs_BA39	BA3/1/2	BA39	L
CNGB1	111.2	-1.02219	0.0327359	BA41_R_vs_L	BA41		RP11-404G16.2	55.5649	-1.34632	0.00312413	L_BA3/1/2_vs_BA39	BA3/1/2	BA39	L
HSF4	377.154	-0.689835	0.049369	BA41_R_vs_L	BA41		CHST2	507.05	0.72779	0.0188967	L_BA3/1/2_vs_BA39	BA3/1/2	BA39	L
NECAB2	634.034	-0.786687	0.049369	BA41_R_vs_L	BA41		SCARNA7	1225.98	0.90559	0.0186968	L_BA3/1/2_vs_BA39	BA3/1/2	BA39	L
RP11-863P13.4	173.702	-0.89281	0.041734	BA41_R_vs_L	BA41		TERC	372.118	0.872806	0.00657529	L_BA3/1/2_vs_BA39	BA3/1/2	BA39	L
ZNF469	541.753	-1.05186	0.041734	BA41_R_vs_L	BA41		RP11-373E16.5	43.9277	-1.23037	0.0179444	L_BA3/1/2_vs_BA39	BA3/1/2	BA39	L
CYBA	295.191	-0.927398	0.0418914	BA41_R_vs_L	BA41		PLD1	339.433	-0.929234	0.00379976	L_BA3/1/2_vs_BA39	BA3/1/2	BA39	L
PIEZO1	609.158	-0.820595	0.0408619	BA41_R_vs_L	BA41		SOX2	1527.88	0.706031	0.0072009	L_BA3/1/2_vs_BA39	BA3/1/2	BA39	L
WDR81	499.072	-1.00318	0.041734	BA41_R_vs_L	BA41		EPHB3	116.842	0.878074	0.00992492	L_BA3/1/2_vs_BA39	BA3/1/2	BA39	L
CLUH	1399.42	-0.916573	0.049369	BA41_R_vs_L	BA41		SST	101.033	1.65292	1.43429e-06	L_BA3/1/2_vs_BA39	BA3/1/2	BA39	L
CTC-281F24.5	61.3269	-1.41327	0.0418914	BA41_R_vs_L	BA41		CPLX1	5038.79	0.76769	0.00178098	L_BA3/1/2_vs_BA39	BA3/1/2	BA39	L
SLC13A5	256.499	-0.627599	0.0493469	BA41_R_vs_L	BA41		FGFRL1	787.356	0.608732	0.0125791	L_BA3/1/2_vs_BA39	BA3/1/2	BA39	L
EPOP	427	-1.142	0.0408619	BA41_R_vs_L	BA41		CTBP1	1415.57	0.642793	0.0492172	L_BA3/1/2_vs_BA39	BA3/1/2	BA39	L
FAM171A2	777.565	-0.881415	0.0408619	BA41_R_vs_L	BA41		FGFR3	2584.79	0.793535	0.0191596	L_BA3/1/2_vs_BA39	BA3/1/2	BA39	L
RP11-293K20.3	148.369	0.740955	0.0498106	BA41_R_vs_L	BA41		NAT8L	6645.93	0.906276	0.000624982	L_BA3/1/2_vs_BA39	BA3/1/2	BA39	L
CDC42EP4	1617.37	-0.874791	0.0408619	BA41_R_vs_L	BA41		RGS12	1266.19	0.704926	0.0191596	L_BA3/1/2_vs_BA39	BA3/1/2	BA39	L
GRIN2C	654.103	-0.952115	0.0327359	BA41_R_vs_L	BA41		NSG1	978.337	0.573193	0.0212155	L_BA3/1/2_vs_BA39	BA3/1/2	BA39	L
KIAA0195	2167.02	-0.79327	0.0456313	BA41_R_vs_L	BA41		CRMP1	2062.95	0.707135	0.00335426	L_BA3/1/2_vs_BA39	BA3/1/2	BA39	L
MRPL12	100.742	-1.63671	0.0408619	BA41_R_vs_L	BA41		WFS1	1826.7	0.542831	0.0273766	L_BA3/1/2_vs_BA39	BA3/1/2	BA39	L
PYCR1	70.3545	-1.29478	0.0408619	BA41_R_vs_L	BA41		ABLIM2	2054.73	0.506976	0.0427228	L_BA3/1/2_vs_BA39	BA3/1/2	BA39	L
FASN	5182.43	-1.01364	0.0477285	BA41_R_vs_L	BA41		FRYL	2307.61	-0.618155	0.0190035	L_BA3/1/2_vs_BA39	BA3/1/2	BA39	L
SLC16A3	194.409	-0.961516	0.0327359	BA41_R_vs_L	BA41		TMEM165	1128.95	-1.06044	0.000241223	L_BA3/1/2_vs_BA39	BA3/1/2	BA39	L
C17orf101	378.348	-0.759812	0.0497878	BA41_R_vs_L	BA41		RP11-707A18.1	54.5138	-1.01604	0.0273766	L_BA3/1/2_vs_BA39	BA3/1/2	BA39	L
METRNL	163.422	-1.06117	0.0498089	BA41_R_vs_L	BA41		CXCL10	46.4212	-2.12749	0.0101182	L_BA3/1/2_vs_BA39	BA3/1/2	BA39	L
C2CD4C	217.452	-1.27476	0.0408619	BA41_R_vs_L	BA41		PRDM8	1218.35	0.679608	0.0273766	L_BA3/1/2_vs_BA39	BA3/1/2	BA39	L
PALM	5455.59	-0.967381	0.041734	BA41_R_vs_L	BA41		MEPE	41.3282	-1.45671	0.0138127	L_BA3/1/2_vs_BA39	BA3/1/2	BA39	L
LPPR3	197.585	-1.01128	0.0491592	BA41_R_vs_L	BA41		SEC24D	330.401	-0.568634	0.0462658	L_BA3/1/2_vs_BA39	BA3/1/2	BA39	L
MED16	903.338	-0.994439	0.0435034	BA41_R_vs_L	BA41		NDNF	47.5716	1.26817	0.0247581	L_BA3/1/2_vs_BA39	BA3/1/2	BA39	L
ABCA7	297.361	-0.979698	0.0408619	BA41_R_vs_L	BA41		HHIP	887.713	-0.80058	0.0413821	L_BA3/1/2_vs_BA39	BA3/1/2	BA39	L
SBNO2	407.956	-0.726959	0.049369	BA41_R_vs_L	BA41		ARHGAP10	295.645	0.69751	0.0254413	L_BA3/1/2_vs_BA39	BA3/1/2	BA39	L
CBARP	432.889	-1.00061	0.0408619	BA41_R_vs_L	BA41		TMEM144	1679.09	-1.03849	0.00242039	L_BA3/1/2_vs_BA39	BA3/1/2	BA39	L
APC2	6140.06	-1.04702	0.0408619	BA41_R_vs_L	BA41		RP11-597D13.7	234.623	-1.39892	0.000100758	L_BA3/1/2_vs_BA39	BA3/1/2	BA39	L
REXO1	1375.9	-0.949507	0.041734	BA41_R_vs_L	BA41		RXFP1	238.307	-0.874406	0.0160334	L_BA3/1/2_vs_BA39	BA3/1/2	BA39	L
KLF16	540.199	-1.10622	0.0327359	BA41_R_vs_L	BA41		SAP30	163.755	0.693866	0.0297853	L_BA3/1/2_vs_BA39	BA3/1/2	BA39	L
CSNK1G2	1113.68	-0.843159	0.0497878	BA41_R_vs_L	BA41		SLC25A4	2191.43	0.539538	0.0352575	L_BA3/1/2_vs_BA39	BA3/1/2	BA39	L
PLIN4	174.086	-1.01139	0.0418914	BA41_R_vs_L	BA41		SDHA	1666.87	0.653761	0.0321244	L_BA3/1/2_vs_BA39	BA3/1/2	BA39	L
SEMA6B	2524.86	-0.978144	0.0491592	BA41_R_vs_L	BA41		CCNO	98.7734	1.18926	0.00371284	L_BA3/1/2_vs_BA39	BA3/1/2	BA39	L
PNPLA6	1599.87	-0.882738	0.0497878	BA41_R_vs_L	BA41		HTR1A	313.122	0.864155	0.00257204	L_BA3/1/2_vs_BA39	BA3/1/2	BA39	L
CTXN1	1833.52	-0.755846	0.0327359	BA41_R_vs_L	BA41		ARHGEF28	402.107	-0.637652	0.0233142	L_BA3/1/2_vs_BA39	BA3/1/2	BA39	L
COL5A3	827.788	-0.651041	0.0497878	BA41_R_vs_L	BA41		NR2F1	1316.75	0.566247	0.0402766	L_BA3/1/2_vs_BA39	BA3/1/2	BA39	L
ICAM5	823.877	-0.98833	0.0456313	BA41_R_vs_L	BA41		RGMB	372.505	0.678076	0.0276128	L_BA3/1/2_vs_BA39	BA3/1/2	BA39	L
RAVER1	249.91	-1.00059	0.0408619	BA41_R_vs_L	BA41		FAM174A	192.634	0.714959	0.0315638	L_BA3/1/2_vs_BA39	BA3/1/2	BA39	L
JUNB	864.647	-0.684315	0.0497878	BA41_R_vs_L	BA41		MAN2A1	1831.03	-0.606715	0.0189727	L_BA3/1/2_vs_BA39	BA3/1/2	BA39	L
WIZ	1379.27	-0.857198	0.0456313	BA41_R_vs_L	BA41		CXCL14	782.004	0.920359	0.000250094	L_BA3/1/2_vs_BA39	BA3/1/2	BA39	L
NWD1	433.088	-0.786558	0.0497878	BA41_R_vs_L	BA41		CD14	350.809	0.873576	0.00790624	L_BA3/1/2_vs_BA39	BA3/1/2	BA39	L
ANO8	767.526	-0.898146	0.0456313	BA41_R_vs_L	BA41		PCDHGC5	837.453	0.573115	0.0352741	L_BA3/1/2_vs_BA39	BA3/1/2	BA39	L
MAP1S	1838.03	-1.12846	0.041734	BA41_R_vs_L	BA41		RELL2	289.156	0.848403	0.00557489	L_BA3/1/2_vs_BA39	BA3/1/2	BA39	L
SSBP4	913.934	-0.849849	0.0498089	BA41_R_vs_L	BA41		SH3TC2	365.174	-1.14615	0.000655552	L_BA3/1/2_vs_BA39	BA3/1/2	BA39	L
CRLF1	384.592	-0.996687	0.0458425	BA41_R_vs_L	BA41		CSF1R	1082.17	0.609011	0.0174655	L_BA3/1/2_vs_BA39	BA3/1/2	BA39	L
CRTC1	4161.72	-0.790989	0.0456313	BA41_R_vs_L	BA41		SLC6A7	964.225	0.705248	0.0200217	L_BA3/1/2_vs_BA39	BA3/1/2	BA39	L
LRP3	1813.72	-1.08328	0.0497878	BA41_R_vs_L	BA41		SYNPO	8951.88	0.697561	0.00108241	L_BA3/1/2_vs_BA39	BA3/1/2	BA39	L
LRFN1	425.345	-1.06254	0.0418914	BA41_R_vs_L	BA41		SPARC	2178.23	0.850779	0.000135208	L_BA3/1/2_vs_BA39	BA3/1/2	BA39	L
MAP3K10	3216.29	-0.969173	0.0456313	BA41_R_vs_L	BA41		ADRA1B	179.862	0.690219	0.0304913	L_BA3/1/2_vs_BA39	BA3/1/2	BA39	L
APOE	4681.88	-0.983732	0.0408619	BA41_R_vs_L	BA41		TENM2	2133	0.522228	0.0344508	L_BA3/1/2_vs_BA39	BA3/1/2	BA39	L
RELB	76.5114	-0.832145	0.0497878	BA41_R_vs_L	BA41		WWC1	967.338	0.640909	0.0289239	L_BA3/1/2_vs_BA39	BA3/1/2	BA39	L
IRF2BP1	838.532	-0.864412	0.0497878	BA41_R_vs_L	BA41		FBLL1	364.975	0.880609	0.012479	L_BA3/1/2_vs_BA39	BA3/1/2	BA39	L
LMTK3	4103.95	-0.876618	0.0491592	BA41_R_vs_L	BA41		KCNIP1	204.965	0.663812	0.0462573	L_BA3/1/2_vs_BA39	BA3/1/2	BA39	L
RASIP1	179.102	-0.904951	0.0495953	BA41_R_vs_L	BA41		HMP19	2526.47	0.67073	0.00313485	L_BA3/1/2_vs_BA39	BA3/1/2	BA39	L
SHANK1	7265.64	-0.847971	0.0408619	BA41_R_vs_L	BA41		CPLX2	25539	0.810032	0.00154329	L_BA3/1/2_vs_BA39	BA3/1/2	BA39	L
PRPF31	327.475	-0.943767	0.0497878	BA41_R_vs_L	BA41		CLTB	1171.79	0.715181	0.00626451	L_BA3/1/2_vs_BA39	BA3/1/2	BA39	L
ZNF628	184.865	-1.01272	0.0477285	BA41_R_vs_L	BA41		SNCB	7330.12	0.677285	0.0187103	L_BA3/1/2_vs_BA39	BA3/1/2	BA39	L
C20orf27	339.202	-0.898207	0.0491592	BA41_R_vs_L	BA41		UNC5A	2161.79	0.587828	0.0257291	L_BA3/1/2_vs_BA39	BA3/1/2	BA39	L
SNTA1	2171.99	-0.741637	0.0487329	BA41_R_vs_L	BA41		RGS14	328.285	0.628254	0.0430386	L_BA3/1/2_vs_BA39	BA3/1/2	BA39	L
PLTP	728.565	-0.668038	0.0456313	BA41_R_vs_L	BA41		PRR7	166.501	0.848534	0.0316377	L_BA3/1/2_vs_BA39	BA3/1/2	BA39	L
KCNG1	81.5197	-0.973815	0.0487329	BA41_R_vs_L	BA41		DBN1	2229.66	0.713681	0.0014508	L_BA3/1/2_vs_BA39	BA3/1/2	BA39	L
LAMA5	1155.24	-0.951016	0.0418914	BA41_R_vs_L	BA41		NHP2	221.025	0.887656	0.0117646	L_BA3/1/2_vs_BA39	BA3/1/2	BA39	L
HELZ2	214.199	-1.02173	0.0490343	BA41_R_vs_L	BA41		COL23A1	97.4351	0.884992	0.0298255	L_BA3/1/2_vs_BA39	BA3/1/2	BA39	L
COL6A1	1314.62	-0.907473	0.0433711	BA41_R_vs_L	BA41		FOXQ1	48.325	1.18798	0.0149782	L_BA3/1/2_vs_BA39	BA3/1/2	BA39	L
PRODH	953.575	-0.687963	0.0497878	BA41_R_vs_L	BA41		TUBB2B	1381.83	0.829447	0.00266911	L_BA3/1/2_vs_BA39	BA3/1/2	BA39	L
CLDN5	486.757	-1.00659	0.0446606	BA41_R_vs_L	BA41		FAM50B	237.064	0.99524	0.00551596	L_BA3/1/2_vs_BA39	BA3/1/2	BA39	L
ARVCF	380.635	-1.03141	0.0456313	BA41_R_vs_L	BA41		ADTRP	36.6062	-1.37215	0.0278337	L_BA3/1/2_vs_BA39	BA3/1/2	BA39	L
ZDHHC8	1017.03	-0.865874	0.041734	BA41_R_vs_L	BA41		HIST1H4D	196.929	0.76337	0.0159816	L_BA3/1/2_vs_BA39	BA3/1/2	BA39	L
RTN4R	538.13	-0.999435	0.0435034	BA41_R_vs_L	BA41		HIST1H4F	94.6687	0.881816	0.0217897	L_BA3/1/2_vs_BA39	BA3/1/2	BA39	L
ZNRF3	1009.25	-0.541511	0.0497878	BA41_R_vs_L	BA41		RN7SL471P	1558.28	0.920913	0.0212155	L_BA3/1/2_vs_BA39	BA3/1/2	BA39	L
EMID1	369.9	-0.774356	0.0435034	BA41_R_vs_L	BA41		MOG	950.148	-1.06766	0.00332639	L_BA3/1/2_vs_BA39	BA3/1/2	BA39	L
GAS2L1	1337.23	-0.901548	0.0456313	BA41_R_vs_L	BA41		ZFP57	49.6066	-1.28485	0.0117748	L_BA3/1/2_vs_BA39	BA3/1/2	BA39	L
MLC1	2573.1	-1.05564	0.0408619	BA41_R_vs_L	BA41		GNL1	2667.29	0.6093	0.0251206	L_BA3/1/2_vs_BA39	BA3/1/2	BA39	L
TRABD	272.974	-0.927209	0.0491592	BA41_R_vs_L	BA41		VARS	839.852	0.577446	0.0420706	L_BA3/1/2_vs_BA39	BA3/1/2	BA39	L
PLXNB2	1399.08	-0.856747	0.0439163	BA41_R_vs_L	BA41		ZBTB22	380.413	0.583396	0.0361851	L_BA3/1/2_vs_BA39	BA3/1/2	BA39	L
SHANK3	6188.26	-0.963438	0.049369	BA41_R_vs_L	BA41		NUDT3	333.046	1.06293	0.0126456	L_BA3/1/2_vs_BA39	BA3/1/2	BA39	L
CD99	225.335	-1.08525	0.0327359	BA41_R_vs_L	BA41		PACSIN1	9938.86	0.581526	0.0159816	L_BA3/1/2_vs_BA39	BA3/1/2	BA39	L
PNMA5	65.8403	-1.07104	0.0408619	BA41_R_vs_L	BA41		PPARD	985.101	0.526846	0.0429993	L_BA3/1/2_vs_BA39	BA3/1/2	BA39	L
PNCK	814.538	-0.96204	0.0456313	BA41_R_vs_L	BA41		RP11-61I13.3	108.753	-0.902235	0.0178758	L_BA3/1/2_vs_BA39	BA3/1/2	BA39	L
ARHGAP4	221.906	-0.804752	0.049369	BA41_R_vs_L	BA41		SRF	806.463	0.543787	0.0443765	L_BA3/1/2_vs_BA39	BA3/1/2	BA39	L
FLNA	1967.11	-0.866002	0.0408619	BA41_R_vs_L	BA41		TTBK1	2943.24	0.581734	0.0149782	L_BA3/1/2_vs_BA39	BA3/1/2	BA39	L
IKBKG	65.168	-1.31687	0.0491592	BA41_R_vs_L	BA41		LRRC73	185.272	0.688874	0.0364814	L_BA3/1/2_vs_BA39	BA3/1/2	BA39	L
MIR3648	449.891	3.03802	0.00586987	BA44_R_vs_L	BA44		NFKBIE	93.2936	0.913598	0.0257773	L_BA3/1/2_vs_BA39	BA3/1/2	BA39	L
RN7SL1	94321.2	1.69461	0.00514071	BA45_R_vs_L	BA45		TMEM151B	3003.08	0.552568	0.0307138	L_BA3/1/2_vs_BA39	BA3/1/2	BA39	L
MEGF6	58.4132	-1.3507	0.0403732	BA9_R_vs_L	BA9		AKIRIN2	772.285	0.542309	0.0346032	L_BA3/1/2_vs_BA39	BA3/1/2	BA39	L
AC007969.5	114.722	-1.36457	0.0334406	BA9_R_vs_L	BA9		NR2E1	271.653	0.69364	0.0251206	L_BA3/1/2_vs_BA39	BA3/1/2	BA39	L
HES6	154.575	-1.41161	0.0399988	BA9_R_vs_L	BA9		MARCKS	2341.7	0.619581	0.0407343	L_BA3/1/2_vs_BA39	BA3/1/2	BA39	L
TUBB2BP1	73.6226	-1.80557	0.0386346	BA9_R_vs_L	BA9		MAN1A1	409.373	0.589053	0.0416816	L_BA3/1/2_vs_BA39	BA3/1/2	BA39	L
C4B	93.4981	-1.30797	0.0308012	BA9_R_vs_L	BA9		THEMIS	86.3618	-1.16274	0.0174655	L_BA3/1/2_vs_BA39	BA3/1/2	BA39	L
SSNA1	169.17	-1.37142	0.0308012	BA9_R_vs_L	BA9		CITED2	784.495	1.02819	0.000123434	L_BA3/1/2_vs_BA39	BA3/1/2	BA39	L
STUB1	282.977	-1.46832	0.00467879	BA9_R_vs_L	BA9		RP1-111D6.3	84.1801	1.22115	0.00297943	L_BA3/1/2_vs_BA39	BA3/1/2	BA39	L
EIF3CL	207.263	1.94566	0.00445835	BA9_R_vs_L	BA9		EZR	1169.38	0.616696	0.0390322	L_BA3/1/2_vs_BA39	BA3/1/2	BA39	L
RP11-333E1.2	156.901	1.75577	0.00445835	BA9_R_vs_L	BA9		PRKAR1B	7808.86	0.807046	0.00246418	L_BA3/1/2_vs_BA39	BA3/1/2	BA39	L
RP11-463M16.4	62.0432	1.76118	0.0308012	BA9_R_vs_L	BA9		C7orf50	762.829	0.650228	0.0345932	L_BA3/1/2_vs_BA39	BA3/1/2	BA39	L
C17orf89	134.231	-1.23691	0.035859	BA9_R_vs_L	BA9		ELFN1	105.814	0.915178	0.0177334	L_BA3/1/2_vs_BA39	BA3/1/2	BA39	L
NDUFB7	426.895	-1.07593	0.0399988	BA9_R_vs_L	BA9		MAD1L1	315.604	0.780913	0.0329218	L_BA3/1/2_vs_BA39	BA3/1/2	BA39	L
ATP1A3	3050.12	1.19098	0.00480189	BA9_R_vs_L	BA9		TTYH3	2020.03	0.710702	0.00266911	L_BA3/1/2_vs_BA39	BA3/1/2	BA39	L
SCAND1	265.343	-1.45929	0.013436	BA9_R_vs_L	BA9		SDK1	326.757	0.75414	0.0118862	L_BA3/1/2_vs_BA39	BA3/1/2	BA39	L
TST	77.6979	-1.23349	0.0399988	BA9_R_vs_L	BA9		SLC29A4	538.886	0.872463	0.0129219	L_BA3/1/2_vs_BA39	BA3/1/2	BA39	L
PDXP	97.3702	-1.53856	0.0159495	BA9_R_vs_L	BA9		TNRC18	4188.93	0.626652	0.0266313	L_BA3/1/2_vs_BA39	BA3/1/2	BA39	L
MT-TS1	49.7529	1.93158	0.0181875	BA9_R_vs_L	BA9		FSCN1	2130.76	0.516133	0.0419228	L_BA3/1/2_vs_BA39	BA3/1/2	BA39	L
MT-ND3	67295.5	1.12624	0.0308012	BA9_R_vs_L	BA9		THSD7A	666.387	0.680639	0.0225943	L_BA3/1/2_vs_BA39	BA3/1/2	BA39	L
							TMEM196	179.827	0.729429	0.0407343	L_BA3/1/2_vs_BA39	BA3/1/2	BA39	L
							CREB5	639.494	-0.89661	0.00581308	L_BA3/1/2_vs_BA39	BA3/1/2	BA39	L
							AQP1	380.523	-1.39514	0.000135739	L_BA3/1/2_vs_BA39	BA3/1/2	BA39	L
							ANLN	632.814	-0.993041	0.0072009	L_BA3/1/2_vs_BA39	BA3/1/2	BA39	L
							CAMK2B	5547.75	0.585372	0.0225943	L_BA3/1/2_vs_BA39	BA3/1/2	BA39	L
							OGDH	2097.81	0.563773	0.039981	L_BA3/1/2_vs_BA39	BA3/1/2	BA39	L
							IGFBP3	168.663	0.844242	0.0218342	L_BA3/1/2_vs_BA39	BA3/1/2	BA39	L
							VSTM2A	2323.89	0.829802	0.00313485	L_BA3/1/2_vs_BA39	BA3/1/2	BA39	L
							WBSCR17	2431.35	0.627767	0.0187103	L_BA3/1/2_vs_BA39	BA3/1/2	BA39	L
							LIMK1	2907.45	0.630365	0.0104812	L_BA3/1/2_vs_BA39	BA3/1/2	BA39	L
							CLIP2	4313.11	0.602545	0.0370321	L_BA3/1/2_vs_BA39	BA3/1/2	BA39	L
							MDH2	1572.94	0.603595	0.0281807	L_BA3/1/2_vs_BA39	BA3/1/2	BA39	L
							HSPB1	1512.13	0.623042	0.0483325	L_BA3/1/2_vs_BA39	BA3/1/2	BA39	L
							SEMA3D	53.8424	-0.974712	0.0401792	L_BA3/1/2_vs_BA39	BA3/1/2	BA39	L
							LMTK2	4865.49	0.615811	0.0276128	L_BA3/1/2_vs_BA39	BA3/1/2	BA39	L
							TMEM130	5508.56	0.54414	0.0293727	L_BA3/1/2_vs_BA39	BA3/1/2	BA39	L
							MEPCE	834.365	0.554738	0.0375966	L_BA3/1/2_vs_BA39	BA3/1/2	BA39	L
							PPP1R35	62.3452	1.08539	0.0208631	L_BA3/1/2_vs_BA39	BA3/1/2	BA39	L
							NYAP1	1975.45	0.719339	0.00411763	L_BA3/1/2_vs_BA39	BA3/1/2	BA39	L
							ACTL6B	543.647	0.795521	0.00369785	L_BA3/1/2_vs_BA39	BA3/1/2	BA39	L
							POP7	244.922	0.72835	0.0155719	L_BA3/1/2_vs_BA39	BA3/1/2	BA39	L
							ACHE	404.413	0.669947	0.0219207	L_BA3/1/2_vs_BA39	BA3/1/2	BA39	L
							AP1S1	823.944	0.586244	0.0217897	L_BA3/1/2_vs_BA39	BA3/1/2	BA39	L
							VGF	1230.01	1.71432	4.40351e-20	L_BA3/1/2_vs_BA39	BA3/1/2	BA39	L
							COL26A1	461.694	0.692312	0.0178569	L_BA3/1/2_vs_BA39	BA3/1/2	BA39	L
							CUX1	2529.6	0.69763	0.00824441	L_BA3/1/2_vs_BA39	BA3/1/2	BA39	L
							SH2B2	81.8913	1.11355	0.0138761	L_BA3/1/2_vs_BA39	BA3/1/2	BA39	L
							ALKBH4	157.682	0.896476	0.0103351	L_BA3/1/2_vs_BA39	BA3/1/2	BA39	L
							LRWD1	289.583	0.745422	0.0460453	L_BA3/1/2_vs_BA39	BA3/1/2	BA39	L
							RELN	927.23	1.17803	1.68063e-05	L_BA3/1/2_vs_BA39	BA3/1/2	BA39	L
							FOXP2	248.852	-1.0348	0.00497925	L_BA3/1/2_vs_BA39	BA3/1/2	BA39	L
							TFEC	59.7388	-0.926279	0.0383948	L_BA3/1/2_vs_BA39	BA3/1/2	BA39	L
							KCND2	738.582	0.55816	0.0278337	L_BA3/1/2_vs_BA39	BA3/1/2	BA39	L
							ARF5	996.333	0.635092	0.00746067	L_BA3/1/2_vs_BA39	BA3/1/2	BA39	L
							LRRC4	1746.36	0.546395	0.0327332	L_BA3/1/2_vs_BA39	BA3/1/2	BA39	L
							RP11-274B21.2	579.315	-0.980901	0.00992492	L_BA3/1/2_vs_BA39	BA3/1/2	BA39	L
							RP11-274B21.4	247.849	-0.866507	0.0314553	L_BA3/1/2_vs_BA39	BA3/1/2	BA39	L
							CCDC136	1153.12	0.669402	0.0135747	L_BA3/1/2_vs_BA39	BA3/1/2	BA39	L
							PLXNA4	2904.25	0.525791	0.0407343	L_BA3/1/2_vs_BA39	BA3/1/2	BA39	L
							KEL	72.7752	-1.12064	0.00572806	L_BA3/1/2_vs_BA39	BA3/1/2	BA39	L
							ATP6V0E2	2742.31	0.574868	0.027858	L_BA3/1/2_vs_BA39	BA3/1/2	BA39	L
							KCNH2	431.095	0.678914	0.0255759	L_BA3/1/2_vs_BA39	BA3/1/2	BA39	L
							RP11-796I2.2	104.102	0.766079	0.0397953	L_BA3/1/2_vs_BA39	BA3/1/2	BA39	L
							DPP6	3887.58	0.589399	0.0189727	L_BA3/1/2_vs_BA39	BA3/1/2	BA39	L
							PTPRN2	3654.71	0.817479	0.00657529	L_BA3/1/2_vs_BA39	BA3/1/2	BA39	L
							PRAG1	640.25	0.891882	0.00127921	L_BA3/1/2_vs_BA39	BA3/1/2	BA39	L
							FAM167A	597.329	0.655681	0.0485521	L_BA3/1/2_vs_BA39	BA3/1/2	BA39	L
							LZTS1	1597.7	0.942498	4.8173e-05	L_BA3/1/2_vs_BA39	BA3/1/2	BA39	L
							PHYHIP	10317.5	0.64972	0.00747056	L_BA3/1/2_vs_BA39	BA3/1/2	BA39	L
							RHOBTB2	1891.99	0.693934	0.00210151	L_BA3/1/2_vs_BA39	BA3/1/2	BA39	L
							NEFL	10969.9	0.639944	0.0339388	L_BA3/1/2_vs_BA39	BA3/1/2	BA39	L
							DOCK5	1458.44	-0.815714	0.00954373	L_BA3/1/2_vs_BA39	BA3/1/2	BA39	L
							PTK2B	6372.51	0.601834	0.012479	L_BA3/1/2_vs_BA39	BA3/1/2	BA39	L
							SCARA3	1503.84	0.534454	0.0452286	L_BA3/1/2_vs_BA39	BA3/1/2	BA39	L
							DUSP4	132.819	0.843017	0.0218995	L_BA3/1/2_vs_BA39	BA3/1/2	BA39	L
							ZNF703	643.737	0.808037	0.00246418	L_BA3/1/2_vs_BA39	BA3/1/2	BA39	L
							ANK1	990.358	0.978995	4.8173e-05	L_BA3/1/2_vs_BA39	BA3/1/2	BA39	L
							CEBPD	658.522	0.899461	0.00189709	L_BA3/1/2_vs_BA39	BA3/1/2	BA39	L
							ST18	1025.87	-1.0612	0.00330055	L_BA3/1/2_vs_BA39	BA3/1/2	BA39	L
							PENK	39.7736	2.0024	4.8173e-05	L_BA3/1/2_vs_BA39	BA3/1/2	BA39	L
							BHLHE22	109.54	1.24185	0.000506205	L_BA3/1/2_vs_BA39	BA3/1/2	BA39	L
							RP11-383H13.1	62.1069	-1.16461	0.00861844	L_BA3/1/2_vs_BA39	BA3/1/2	BA39	L
							RSPO2	706.576	0.827383	0.000806924	L_BA3/1/2_vs_BA39	BA3/1/2	BA39	L
							ENPP2	815.655	-0.967113	0.00784573	L_BA3/1/2_vs_BA39	BA3/1/2	BA39	L
							SLC45A4	1224.1	0.534604	0.0377097	L_BA3/1/2_vs_BA39	BA3/1/2	BA39	L
							ADGRB1	2584.38	0.751279	0.00925299	L_BA3/1/2_vs_BA39	BA3/1/2	BA39	L
							ARC	252.4	0.669057	0.0251206	L_BA3/1/2_vs_BA39	BA3/1/2	BA39	L
							MAF1	633.53	0.727903	0.00669011	L_BA3/1/2_vs_BA39	BA3/1/2	BA39	L
							BOP1	64.4385	1.17781	0.0234478	L_BA3/1/2_vs_BA39	BA3/1/2	BA39	L
							SCRT1	3455.83	0.913703	0.000165066	L_BA3/1/2_vs_BA39	BA3/1/2	BA39	L
							ARHGAP39	1166.58	0.706951	0.0178108	L_BA3/1/2_vs_BA39	BA3/1/2	BA39	L
							RPL8	1903.24	0.612374	0.0494697	L_BA3/1/2_vs_BA39	BA3/1/2	BA39	L
							TUSC1	218.055	0.812745	0.0135747	L_BA3/1/2_vs_BA39	BA3/1/2	BA39	L
							KIAA1161	1141.61	0.676351	0.00626451	L_BA3/1/2_vs_BA39	BA3/1/2	BA39	L
							RUSC2	3997.8	0.50844	0.0496041	L_BA3/1/2_vs_BA39	BA3/1/2	BA39	L
							TESK1	722.017	0.533914	0.0390322	L_BA3/1/2_vs_BA39	BA3/1/2	BA39	L
							CCDC107	48.4626	1.13595	0.0178569	L_BA3/1/2_vs_BA39	BA3/1/2	BA39	L
							TPM2	228.018	0.686017	0.046182	L_BA3/1/2_vs_BA39	BA3/1/2	BA39	L
							RP11-392E22.9	52.1753	-1.2505	0.0105867	L_BA3/1/2_vs_BA39	BA3/1/2	BA39	L
							RP11-392E22.6	84.1703	-1.05327	0.0128706	L_BA3/1/2_vs_BA39	BA3/1/2	BA39	L
							ANKRD18A	163.577	-0.993027	0.00405753	L_BA3/1/2_vs_BA39	BA3/1/2	BA39	L
							RP11-171A24.3	257.954	0.688714	0.0479016	L_BA3/1/2_vs_BA39	BA3/1/2	BA39	L
							TRPM6	78.72	-1.14916	0.0103351	L_BA3/1/2_vs_BA39	BA3/1/2	BA39	L
							PRUNE2	4590.01	-0.638158	0.0218995	L_BA3/1/2_vs_BA39	BA3/1/2	BA39	L
							PCA3	257.298	-1.13004	0.000115083	L_BA3/1/2_vs_BA39	BA3/1/2	BA39	L
							TLE1	845.027	0.663795	0.0138243	L_BA3/1/2_vs_BA39	BA3/1/2	BA39	L
							SLC44A1	2137.01	-0.740811	0.00640325	L_BA3/1/2_vs_BA39	BA3/1/2	BA39	L
							SVEP1	496.556	-0.765203	0.00537634	L_BA3/1/2_vs_BA39	BA3/1/2	BA39	L
							LPAR1	1117.91	-0.876842	0.0089474	L_BA3/1/2_vs_BA39	BA3/1/2	BA39	L
							SLC31A2	60.4078	-1.17162	0.0167232	L_BA3/1/2_vs_BA39	BA3/1/2	BA39	L
							BRINP1	1394.67	0.759627	0.00572806	L_BA3/1/2_vs_BA39	BA3/1/2	BA39	L
							RP11-477J21.7	194.867	-0.709636	0.0403157	L_BA3/1/2_vs_BA39	BA3/1/2	BA39	L
							DAB2IP	2757.36	0.722048	0.00285001	L_BA3/1/2_vs_BA39	BA3/1/2	BA39	L
							FAM129B	473.101	0.693001	0.0329218	L_BA3/1/2_vs_BA39	BA3/1/2	BA39	L
							PTGES2	846.918	0.625038	0.042771	L_BA3/1/2_vs_BA39	BA3/1/2	BA39	L
							DNM1	14484.7	0.515052	0.0339388	L_BA3/1/2_vs_BA39	BA3/1/2	BA39	L
							CERCAM	2260.05	-1.06329	0.000135332	L_BA3/1/2_vs_BA39	BA3/1/2	BA39	L
							RP11-339B21.8	41.9972	-1.46845	0.00558283	L_BA3/1/2_vs_BA39	BA3/1/2	BA39	L
							WDR34	149.795	0.99369	0.00310433	L_BA3/1/2_vs_BA39	BA3/1/2	BA39	L
							ENDOG	81.1263	1.23427	0.00669011	L_BA3/1/2_vs_BA39	BA3/1/2	BA39	L
							LRRC8A	2464.71	0.5791	0.0265474	L_BA3/1/2_vs_BA39	BA3/1/2	BA39	L
							NCS1	15579.6	0.594779	0.0111253	L_BA3/1/2_vs_BA39	BA3/1/2	BA39	L
							PRRC2B	9224.99	0.586213	0.0309849	L_BA3/1/2_vs_BA39	BA3/1/2	BA39	L
							EEF1A1P5	461.685	-0.851927	0.0303911	L_BA3/1/2_vs_BA39	BA3/1/2	BA39	L
							SURF2	114.507	0.802732	0.0383948	L_BA3/1/2_vs_BA39	BA3/1/2	BA39	L
							FAM163B	1120.75	0.635086	0.0209687	L_BA3/1/2_vs_BA39	BA3/1/2	BA39	L
							OLFM1	4971.06	0.649117	0.00576121	L_BA3/1/2_vs_BA39	BA3/1/2	BA39	L
							PPP1R26	663.797	0.671905	0.0327332	L_BA3/1/2_vs_BA39	BA3/1/2	BA39	L
							RABL6	2142.63	0.556363	0.0418375	L_BA3/1/2_vs_BA39	BA3/1/2	BA39	L
							C9orf172	1883.48	0.586579	0.0156985	L_BA3/1/2_vs_BA39	BA3/1/2	BA39	L
							GRIN1	11799	0.639336	0.00568491	L_BA3/1/2_vs_BA39	BA3/1/2	BA39	L
							SSNA1	201.679	0.934213	0.00771741	L_BA3/1/2_vs_BA39	BA3/1/2	BA39	L
							TUBB4B	1857.63	0.585287	0.0484771	L_BA3/1/2_vs_BA39	BA3/1/2	BA39	L
							PFKP	2406.88	0.715762	0.019419	L_BA3/1/2_vs_BA39	BA3/1/2	BA39	L
							ASB13	381.604	0.682253	0.0225943	L_BA3/1/2_vs_BA39	BA3/1/2	BA39	L
							FAM107B	529.331	-0.785713	0.0240204	L_BA3/1/2_vs_BA39	BA3/1/2	BA39	L
							OTUD1	194.159	0.718172	0.0303911	L_BA3/1/2_vs_BA39	BA3/1/2	BA39	L
							RP11-456A18.1	52.3864	-1.35134	0.00568491	L_BA3/1/2_vs_BA39	BA3/1/2	BA39	L
							CTNNA3	429.664	-1.1926	0.000521959	L_BA3/1/2_vs_BA39	BA3/1/2	BA39	L
							HK1	3742.18	0.606012	0.0289246	L_BA3/1/2_vs_BA39	BA3/1/2	BA39	L
							SPOCK2	8818.92	0.730683	0.0056633	L_BA3/1/2_vs_BA39	BA3/1/2	BA39	L
							LDB3	366.914	-0.973839	0.0175744	L_BA3/1/2_vs_BA39	BA3/1/2	BA39	L
							OPALIN	917.707	-1.07426	0.00297943	L_BA3/1/2_vs_BA39	BA3/1/2	BA39	L
							RPL13AP5	173.996	0.936662	0.022361	L_BA3/1/2_vs_BA39	BA3/1/2	BA39	L
							RRP12	557.527	0.620211	0.0439008	L_BA3/1/2_vs_BA39	BA3/1/2	BA39	L
							UBTD1	170.813	0.722498	0.0375966	L_BA3/1/2_vs_BA39	BA3/1/2	BA39	L
							AVPI1	207.915	0.654428	0.0452286	L_BA3/1/2_vs_BA39	BA3/1/2	BA39	L
							CRTAC1	405.616	0.770387	0.0208631	L_BA3/1/2_vs_BA39	BA3/1/2	BA39	L
							FBXL15	345.998	0.851259	0.0105341	L_BA3/1/2_vs_BA39	BA3/1/2	BA39	L
							ADRB1	434.754	0.843629	0.00299495	L_BA3/1/2_vs_BA39	BA3/1/2	BA39	L
							EMX2	587.694	0.74291	0.0208631	L_BA3/1/2_vs_BA39	BA3/1/2	BA39	L
							GPR26	419.298	1.02374	0.000890066	L_BA3/1/2_vs_BA39	BA3/1/2	BA39	L
							C10orf90	340.799	-0.872984	0.00626451	L_BA3/1/2_vs_BA39	BA3/1/2	BA39	L
							PWWP2B	297.643	0.757677	0.0225943	L_BA3/1/2_vs_BA39	BA3/1/2	BA39	L
							KNDC1	3759.28	0.716611	0.0146263	L_BA3/1/2_vs_BA39	BA3/1/2	BA39	L
							CALY	1691.03	0.851984	0.00122866	L_BA3/1/2_vs_BA39	BA3/1/2	BA39	L
							HRAS	324.591	0.849539	0.026336	L_BA3/1/2_vs_BA39	BA3/1/2	BA39	L
							DEAF1	1454.71	0.652646	0.0327332	L_BA3/1/2_vs_BA39	BA3/1/2	BA39	L
							CEND1	3751.2	0.762031	0.00178098	L_BA3/1/2_vs_BA39	BA3/1/2	BA39	L
							POLR2L	280.145	0.694997	0.0457821	L_BA3/1/2_vs_BA39	BA3/1/2	BA39	L
							TOLLIP	3321.75	0.611505	0.0301213	L_BA3/1/2_vs_BA39	BA3/1/2	BA39	L
							BRSK2	2667.15	0.584662	0.0265474	L_BA3/1/2_vs_BA39	BA3/1/2	BA39	L
							DUSP8	2837.18	0.595738	0.0221975	L_BA3/1/2_vs_BA39	BA3/1/2	BA39	L
							TRIM22	233.714	-0.643455	0.0459725	L_BA3/1/2_vs_BA39	BA3/1/2	BA39	L
							GALNT18	466.753	0.676537	0.0297853	L_BA3/1/2_vs_BA39	BA3/1/2	BA39	L
							KCNJ11	251.425	0.708126	0.0297853	L_BA3/1/2_vs_BA39	BA3/1/2	BA39	L
							KCNC1	3586.44	0.667934	0.00310433	L_BA3/1/2_vs_BA39	BA3/1/2	BA39	L
							PTPN5	2654.42	0.533601	0.0402766	L_BA3/1/2_vs_BA39	BA3/1/2	BA39	L
							CCDC34	123.419	0.769347	0.0291219	L_BA3/1/2_vs_BA39	BA3/1/2	BA39	L
							RCN1	170.813	0.766375	0.0208631	L_BA3/1/2_vs_BA39	BA3/1/2	BA39	L
							FJX1	164.71	0.947506	0.0150709	L_BA3/1/2_vs_BA39	BA3/1/2	BA39	L
							TP53I11	573.575	0.748671	0.00313485	L_BA3/1/2_vs_BA39	BA3/1/2	BA39	L
							CHST1	2063.52	0.550165	0.0266313	L_BA3/1/2_vs_BA39	BA3/1/2	BA39	L
							MAPK8IP1	3960.37	0.569957	0.0179444	L_BA3/1/2_vs_BA39	BA3/1/2	BA39	L
							ZNF408	110.065	0.774071	0.0370321	L_BA3/1/2_vs_BA39	BA3/1/2	BA39	L
							C1QTNF4	577.141	1.07814	0.00196112	L_BA3/1/2_vs_BA39	BA3/1/2	BA39	L
							FOLH1	177.232	-0.935329	0.0360629	L_BA3/1/2_vs_BA39	BA3/1/2	BA39	L
							APLNR	711.986	0.755603	0.0135747	L_BA3/1/2_vs_BA39	BA3/1/2	BA39	L
							UBE2L6	608.604	0.551028	0.0376503	L_BA3/1/2_vs_BA39	BA3/1/2	BA39	L
							CCDC86	121.663	0.937152	0.0299134	L_BA3/1/2_vs_BA39	BA3/1/2	BA39	L
							PRPF19	1834	0.652439	0.0111219	L_BA3/1/2_vs_BA39	BA3/1/2	BA39	L
							TMEM132A	2157.81	0.817002	0.00905646	L_BA3/1/2_vs_BA39	BA3/1/2	BA39	L
							SYT7	4841.64	0.559705	0.0290945	L_BA3/1/2_vs_BA39	BA3/1/2	BA39	L
							DAGLA	1379.16	0.659831	0.00786074	L_BA3/1/2_vs_BA39	BA3/1/2	BA39	L
							MYRF	2151.91	-0.951316	0.00557489	L_BA3/1/2_vs_BA39	BA3/1/2	BA39	L
							BEST1	336.743	-0.65676	0.0395144	L_BA3/1/2_vs_BA39	BA3/1/2	BA39	L
							UBXN1	523.225	0.652165	0.0467817	L_BA3/1/2_vs_BA39	BA3/1/2	BA39	L
							CHRM1	1091.55	0.568565	0.0329218	L_BA3/1/2_vs_BA39	BA3/1/2	BA39	L
							FKBP2	385.183	0.972093	0.00224588	L_BA3/1/2_vs_BA39	BA3/1/2	BA39	L
							BAD	233.251	0.771171	0.0237221	L_BA3/1/2_vs_BA39	BA3/1/2	BA39	L
							PRDX5	1106.79	0.857138	0.00322174	L_BA3/1/2_vs_BA39	BA3/1/2	BA39	L
							NRXN2	5754.48	0.720132	0.002259	L_BA3/1/2_vs_BA39	BA3/1/2	BA39	L
							SCYL1	1263.38	0.714357	0.00572806	L_BA3/1/2_vs_BA39	BA3/1/2	BA39	L
							SART1	667.031	0.969387	0.00132348	L_BA3/1/2_vs_BA39	BA3/1/2	BA39	L
							GAL3ST3	197.513	0.79558	0.0247581	L_BA3/1/2_vs_BA39	BA3/1/2	BA39	L
							KLC2	2993.56	0.696084	0.00217511	L_BA3/1/2_vs_BA39	BA3/1/2	BA39	L
							PELI3	1032.68	0.590529	0.0152954	L_BA3/1/2_vs_BA39	BA3/1/2	BA39	L
							SPTBN2	5697.5	0.71274	0.0212155	L_BA3/1/2_vs_BA39	BA3/1/2	BA39	L
							PC	1387.01	0.724904	0.0218995	L_BA3/1/2_vs_BA39	BA3/1/2	BA39	L
							ADRBK1	2557.46	0.569286	0.0217897	L_BA3/1/2_vs_BA39	BA3/1/2	BA39	L
							CARNS1	1155.3	-0.78046	0.015339	L_BA3/1/2_vs_BA39	BA3/1/2	BA39	L
							PITPNM1	1936.87	0.578313	0.0347603	L_BA3/1/2_vs_BA39	BA3/1/2	BA39	L
							NDUFS8	576.808	0.826609	0.001928	L_BA3/1/2_vs_BA39	BA3/1/2	BA39	L
							CPT1A	617.089	0.586558	0.0298255	L_BA3/1/2_vs_BA39	BA3/1/2	BA39	L
							GPR83	359.416	1.01142	0.000119668	L_BA3/1/2_vs_BA39	BA3/1/2	BA39	L
							SIK3-IT1	221.4	-0.862947	0.00860845	L_BA3/1/2_vs_BA39	BA3/1/2	BA39	L
							FXYD6	2302.66	0.576578	0.0247816	L_BA3/1/2_vs_BA39	BA3/1/2	BA39	L
							SCN4B	1546.56	0.673777	0.022944	L_BA3/1/2_vs_BA39	BA3/1/2	BA39	L
							TMEM25	822.23	0.531554	0.0476233	L_BA3/1/2_vs_BA39	BA3/1/2	BA39	L
							PHLDB1	3472.15	-0.700851	0.0118862	L_BA3/1/2_vs_BA39	BA3/1/2	BA39	L
							AP002954.3	114.541	-1.27775	0.000100758	L_BA3/1/2_vs_BA39	BA3/1/2	BA39	L
							TREH	92.8942	-1.02161	0.0141904	L_BA3/1/2_vs_BA39	BA3/1/2	BA39	L
							HYOU1	2378.16	0.588272	0.0296026	L_BA3/1/2_vs_BA39	BA3/1/2	BA39	L
							H2AFX	646.691	0.974171	0.000295272	L_BA3/1/2_vs_BA39	BA3/1/2	BA39	L
							NTM	1699.64	0.510104	0.0369674	L_BA3/1/2_vs_BA39	BA3/1/2	BA39	L
							RP11-469N6.1	60.2412	1.68105	0.000822331	L_BA3/1/2_vs_BA39	BA3/1/2	BA39	L
							IQSEC3	3879.37	0.536687	0.0217897	L_BA3/1/2_vs_BA39	BA3/1/2	BA39	L
							LRTM2	505.658	0.644876	0.033949	L_BA3/1/2_vs_BA39	BA3/1/2	BA39	L
							TSPAN9	399.762	0.634568	0.0276311	L_BA3/1/2_vs_BA39	BA3/1/2	BA39	L
							PRMT8	363.603	0.600247	0.0318927	L_BA3/1/2_vs_BA39	BA3/1/2	BA39	L
							GAPDH	12513	0.791277	0.00963573	L_BA3/1/2_vs_BA39	BA3/1/2	BA39	L
							MLF2	4178.33	0.606982	0.00752325	L_BA3/1/2_vs_BA39	BA3/1/2	BA39	L
							PTMS	2257.67	0.746914	0.0072009	L_BA3/1/2_vs_BA39	BA3/1/2	BA39	L
							SLCO1A2	788.465	-1.03871	0.00266911	L_BA3/1/2_vs_BA39	BA3/1/2	BA39	L
							CCDC184	661.383	0.80771	0.00572806	L_BA3/1/2_vs_BA39	BA3/1/2	BA39	L
							RND1	459.318	0.678356	0.0108559	L_BA3/1/2_vs_BA39	BA3/1/2	BA39	L
							ZNF385A	1778.35	0.62287	0.0294876	L_BA3/1/2_vs_BA39	BA3/1/2	BA39	L
							ERBB3	620.795	-0.854407	0.00313485	L_BA3/1/2_vs_BA39	BA3/1/2	BA39	L
							NAB2	502.13	0.775588	0.00332639	L_BA3/1/2_vs_BA39	BA3/1/2	BA39	L
							LRP1	13800.4	0.761794	0.00391139	L_BA3/1/2_vs_BA39	BA3/1/2	BA39	L
							SHMT2	196.717	0.711269	0.0199231	L_BA3/1/2_vs_BA39	BA3/1/2	BA39	L
							DTX3	1556.79	0.5136	0.039257	L_BA3/1/2_vs_BA39	BA3/1/2	BA39	L
							AGAP2	6369.81	0.576405	0.0438754	L_BA3/1/2_vs_BA39	BA3/1/2	BA39	L
							MARCH9	278.739	0.694704	0.0283706	L_BA3/1/2_vs_BA39	BA3/1/2	BA39	L
							FAM19A2	928.208	0.583847	0.0199231	L_BA3/1/2_vs_BA39	BA3/1/2	BA39	L
							WIF1	287.29	1.46468	7.09469e-09	L_BA3/1/2_vs_BA39	BA3/1/2	BA39	L
							LGR5	64.7102	-1.50421	0.00116126	L_BA3/1/2_vs_BA39	BA3/1/2	BA39	L
							RP1-78O14.1	150.882	-0.986663	0.0327332	L_BA3/1/2_vs_BA39	BA3/1/2	BA39	L
							CHST11	581.853	0.586612	0.0230309	L_BA3/1/2_vs_BA39	BA3/1/2	BA39	L
							BTBD11	383.12	0.774716	0.00266911	L_BA3/1/2_vs_BA39	BA3/1/2	BA39	L
							C12orf76	467.147	-0.538479	0.045674	L_BA3/1/2_vs_BA39	BA3/1/2	BA39	L
							CUX2	2182.22	1.17301	2.08432e-07	L_BA3/1/2_vs_BA39	BA3/1/2	BA39	L
							DTX1	887.465	0.619553	0.0315625	L_BA3/1/2_vs_BA39	BA3/1/2	BA39	L
							DDX54	436.821	0.832147	0.0128468	L_BA3/1/2_vs_BA39	BA3/1/2	BA39	L
							TMEM233	38.3549	-1.22506	0.0234754	L_BA3/1/2_vs_BA39	BA3/1/2	BA39	L
							CAMKK2	3228.74	0.51008	0.0348528	L_BA3/1/2_vs_BA39	BA3/1/2	BA39	L
							NCOR2	7791.43	0.524409	0.0297853	L_BA3/1/2_vs_BA39	BA3/1/2	BA39	L
							TMEM132C	285.987	0.737831	0.0212155	L_BA3/1/2_vs_BA39	BA3/1/2	BA39	L
							RP11-139H14.3	165.414	-0.818691	0.0190757	L_BA3/1/2_vs_BA39	BA3/1/2	BA39	L
							RP11-139H14.5	112.205	-1.14632	0.000734324	L_BA3/1/2_vs_BA39	BA3/1/2	BA39	L
							NEK3	149.185	-0.833746	0.0276128	L_BA3/1/2_vs_BA39	BA3/1/2	BA39	L
							PCDH8	1176.09	1.75913	3.9178e-09	L_BA3/1/2_vs_BA39	BA3/1/2	BA39	L
							SLAIN1	1332.38	-0.600644	0.025826	L_BA3/1/2_vs_BA39	BA3/1/2	BA39	L
							HS6ST3	2320.83	0.793382	0.000822331	L_BA3/1/2_vs_BA39	BA3/1/2	BA39	L
							TMTC4	422.776	-0.683134	0.0324262	L_BA3/1/2_vs_BA39	BA3/1/2	BA39	L
							IRS2	3941.57	0.745443	0.00652716	L_BA3/1/2_vs_BA39	BA3/1/2	BA39	L
							SOX1	108.141	0.798643	0.0257773	L_BA3/1/2_vs_BA39	BA3/1/2	BA39	L
							RPPH1	60201.2	1.2869	1.95683e-11	L_BA3/1/2_vs_BA39	BA3/1/2	BA39	L
							ZNF219	546.589	0.800795	0.0252518	L_BA3/1/2_vs_BA39	BA3/1/2	BA39	L
							SLC22A17	8746.7	0.532743	0.0342344	L_BA3/1/2_vs_BA39	BA3/1/2	BA39	L
							CPNE6	1087.11	0.70749	0.0118862	L_BA3/1/2_vs_BA39	BA3/1/2	BA39	L
							SPTB	1153.32	0.96662	4.8173e-05	L_BA3/1/2_vs_BA39	BA3/1/2	BA39	L
							PLEKHH1	2650.85	-0.967668	0.000115083	L_BA3/1/2_vs_BA39	BA3/1/2	BA39	L
							PNMA1	3049.04	0.66611	0.0128248	L_BA3/1/2_vs_BA39	BA3/1/2	BA39	L
							JDP2	454.707	0.656616	0.0300179	L_BA3/1/2_vs_BA39	BA3/1/2	BA39	L
							IRF2BPL	1167.59	0.87295	0.00246418	L_BA3/1/2_vs_BA39	BA3/1/2	BA39	L
							CCDC88C	248.765	0.983214	0.00123651	L_BA3/1/2_vs_BA39	BA3/1/2	BA39	L
							SLC24A4	1283.89	0.535288	0.0309849	L_BA3/1/2_vs_BA39	BA3/1/2	BA39	L
							CHGA	4807.3	0.856249	0.00313485	L_BA3/1/2_vs_BA39	BA3/1/2	BA39	L
							PRIMA1	110.925	-0.918367	0.0281893	L_BA3/1/2_vs_BA39	BA3/1/2	BA39	L
							ASB2	58.9517	1.1067	0.0208631	L_BA3/1/2_vs_BA39	BA3/1/2	BA39	L
							CLMN	1232.22	-0.743375	0.0167172	L_BA3/1/2_vs_BA39	BA3/1/2	BA39	L
							HHIPL1	571.588	0.688929	0.0297853	L_BA3/1/2_vs_BA39	BA3/1/2	BA39	L
							ANKRD9	668.337	0.675817	0.0255759	L_BA3/1/2_vs_BA39	BA3/1/2	BA39	L
							CKB	11130	1.06552	0.000241223	L_BA3/1/2_vs_BA39	BA3/1/2	BA39	L
							CEP170B	5041.77	0.625647	0.0346683	L_BA3/1/2_vs_BA39	BA3/1/2	BA39	L
							FAM189A1	618.31	0.631688	0.0271038	L_BA3/1/2_vs_BA39	BA3/1/2	BA39	L
							GREM1	198.493	-0.976555	0.0136563	L_BA3/1/2_vs_BA39	BA3/1/2	BA39	L
							PAK6	257.125	0.702455	0.0307138	L_BA3/1/2_vs_BA39	BA3/1/2	BA39	L
							BAHD1	531.872	0.552922	0.0403157	L_BA3/1/2_vs_BA39	BA3/1/2	BA39	L
							ITPKA	560.069	0.92297	0.0268106	L_BA3/1/2_vs_BA39	BA3/1/2	BA39	L
							TLE3	961.899	0.744461	0.00330055	L_BA3/1/2_vs_BA39	BA3/1/2	BA39	L
							HCN4	116.792	0.798401	0.0407343	L_BA3/1/2_vs_BA39	BA3/1/2	BA39	L
							C15orf59	1675.54	0.582679	0.0239838	L_BA3/1/2_vs_BA39	BA3/1/2	BA39	L
							ISLR2	578.974	0.695529	0.0464214	L_BA3/1/2_vs_BA39	BA3/1/2	BA39	L
							RPP25	268.205	0.858835	0.00327587	L_BA3/1/2_vs_BA39	BA3/1/2	BA39	L
							LINGO1	3039.24	0.706694	0.00465604	L_BA3/1/2_vs_BA39	BA3/1/2	BA39	L
							PDE8A	796.587	-0.72606	0.00426605	L_BA3/1/2_vs_BA39	BA3/1/2	BA39	L
							FURIN	959.112	0.594273	0.0275101	L_BA3/1/2_vs_BA39	BA3/1/2	BA39	L
							RGMA	1571.17	0.670877	0.0104673	L_BA3/1/2_vs_BA39	BA3/1/2	BA39	L
							MCTP2	59.7801	-1.37365	0.00200699	L_BA3/1/2_vs_BA39	BA3/1/2	BA39	L
							PCSK6	363.4	-0.645411	0.0344508	L_BA3/1/2_vs_BA39	BA3/1/2	BA39	L
							HBA1	260.735	-0.769697	0.047572	L_BA3/1/2_vs_BA39	BA3/1/2	BA39	L
							RAB40C	960.245	0.797129	0.0107063	L_BA3/1/2_vs_BA39	BA3/1/2	BA39	L
							STUB1	321.488	1.08399	0.00640325	L_BA3/1/2_vs_BA39	BA3/1/2	BA39	L
							WDR24	175.601	0.806759	0.045108	L_BA3/1/2_vs_BA39	BA3/1/2	BA39	L
							FBXL16	13777.1	0.641986	0.00980271	L_BA3/1/2_vs_BA39	BA3/1/2	BA39	L
							C16orf91	61.285	1.11302	0.0208631	L_BA3/1/2_vs_BA39	BA3/1/2	BA39	L
							MAPK8IP3	7895.44	0.551778	0.0470564	L_BA3/1/2_vs_BA39	BA3/1/2	BA39	L
							MRPS34	322.928	0.714749	0.0211656	L_BA3/1/2_vs_BA39	BA3/1/2	BA39	L
							SLC9A3R2	543.468	0.770507	0.0202131	L_BA3/1/2_vs_BA39	BA3/1/2	BA39	L
							CASKIN1	3919.12	0.809496	0.0125671	L_BA3/1/2_vs_BA39	BA3/1/2	BA39	L
							ABCA3	2920.1	0.610626	0.0336934	L_BA3/1/2_vs_BA39	BA3/1/2	BA39	L
							FLYWCH2	208.93	0.756168	0.0277074	L_BA3/1/2_vs_BA39	BA3/1/2	BA39	L
							PPL	673.923	0.653484	0.0217824	L_BA3/1/2_vs_BA39	BA3/1/2	BA39	L
							NDE1	213.312	-0.824198	0.0499334	L_BA3/1/2_vs_BA39	BA3/1/2	BA39	L
							MYH11	141.115	-0.842567	0.0346032	L_BA3/1/2_vs_BA39	BA3/1/2	BA39	L
							TMC7	136.244	-0.965762	0.00950666	L_BA3/1/2_vs_BA39	BA3/1/2	BA39	L
							SLC5A11	119.734	-1.46309	0.000135332	L_BA3/1/2_vs_BA39	BA3/1/2	BA39	L
							CTD-2049O4.1	73.9543	-1.02572	0.0237221	L_BA3/1/2_vs_BA39	BA3/1/2	BA39	L
							SBK1	853.07	0.802662	0.00246418	L_BA3/1/2_vs_BA39	BA3/1/2	BA39	L
							TUFM	873.743	0.654537	0.047572	L_BA3/1/2_vs_BA39	BA3/1/2	BA39	L
							SEZ6L2	4216.56	0.728634	0.0149114	L_BA3/1/2_vs_BA39	BA3/1/2	BA39	L
							CORO1A	568.491	0.701312	0.0476502	L_BA3/1/2_vs_BA39	BA3/1/2	BA39	L
							ZNF48	326.883	0.617229	0.0301213	L_BA3/1/2_vs_BA39	BA3/1/2	BA39	L
							ZNF768	363.069	0.788371	0.0208008	L_BA3/1/2_vs_BA39	BA3/1/2	BA39	L
							RNF40	725.142	0.680845	0.0192818	L_BA3/1/2_vs_BA39	BA3/1/2	BA39	L
							FBXL19	1485.06	0.736562	0.0119818	L_BA3/1/2_vs_BA39	BA3/1/2	BA39	L
							STX1B	8538.28	0.602029	0.033949	L_BA3/1/2_vs_BA39	BA3/1/2	BA39	L
							ZNF668	100.163	0.902985	0.0249962	L_BA3/1/2_vs_BA39	BA3/1/2	BA39	L
							CTD-2050B12.2	115.788	-0.877184	0.0135747	L_BA3/1/2_vs_BA39	BA3/1/2	BA39	L
							RP11-441F2.2	120.589	-0.955762	0.0103154	L_BA3/1/2_vs_BA39	BA3/1/2	BA39	L
							KATNB1	860.648	0.692232	0.0326307	L_BA3/1/2_vs_BA39	BA3/1/2	BA39	L
							KIFC3	510.629	0.653035	0.0443765	L_BA3/1/2_vs_BA39	BA3/1/2	BA39	L
							NDRG4	10524.7	0.620721	0.0272593	L_BA3/1/2_vs_BA39	BA3/1/2	BA39	L
							RP11-361L15.5	162.231	-0.84259	0.0217824	L_BA3/1/2_vs_BA39	BA3/1/2	BA39	L
							ATP6V0D1	1278.27	0.585452	0.0361568	L_BA3/1/2_vs_BA39	BA3/1/2	BA39	L
							PARD6A	216.734	0.936418	0.00327833	L_BA3/1/2_vs_BA39	BA3/1/2	BA39	L
							CDH1	56.3131	-1.1746	0.0218995	L_BA3/1/2_vs_BA39	BA3/1/2	BA39	L
							MTSS1L	2652.84	0.504777	0.047572	L_BA3/1/2_vs_BA39	BA3/1/2	BA39	L
							CALB2	279.82	0.908969	0.00210151	L_BA3/1/2_vs_BA39	BA3/1/2	BA39	L
							DHX38	658.095	0.591075	0.0496041	L_BA3/1/2_vs_BA39	BA3/1/2	BA39	L
							FA2H	270.988	-0.971922	0.00572806	L_BA3/1/2_vs_BA39	BA3/1/2	BA39	L
							MAF	678.949	0.763519	0.00313485	L_BA3/1/2_vs_BA39	BA3/1/2	BA39	L
							PKD1L2	91.8683	-0.965973	0.0251206	L_BA3/1/2_vs_BA39	BA3/1/2	BA39	L
							CDH13	1019.41	0.854896	0.000828667	L_BA3/1/2_vs_BA39	BA3/1/2	BA39	L
							KIAA0513	8480.74	0.60383	0.0127256	L_BA3/1/2_vs_BA39	BA3/1/2	BA39	L
							GSE1	1342.14	0.616066	0.0118862	L_BA3/1/2_vs_BA39	BA3/1/2	BA39	L
							FBXO31	1356.07	0.658772	0.0072009	L_BA3/1/2_vs_BA39	BA3/1/2	BA39	L
							JPH3	3584.33	0.778163	0.00980271	L_BA3/1/2_vs_BA39	BA3/1/2	BA39	L
							ANKRD11	3636.39	0.564515	0.044994	L_BA3/1/2_vs_BA39	BA3/1/2	BA39	L
							SPATA2L	141.228	0.868718	0.0494697	L_BA3/1/2_vs_BA39	BA3/1/2	BA39	L
							DBNDD1	933.584	0.56146	0.0494697	L_BA3/1/2_vs_BA39	BA3/1/2	BA39	L
							RFLNB	146.428	0.776621	0.0376749	L_BA3/1/2_vs_BA39	BA3/1/2	BA39	L
							ABR	9288.38	0.572617	0.0247581	L_BA3/1/2_vs_BA39	BA3/1/2	BA39	L
							RILP	126.292	0.866469	0.0212155	L_BA3/1/2_vs_BA39	BA3/1/2	BA39	L
							RTN4RL1	610.239	0.711429	0.00465604	L_BA3/1/2_vs_BA39	BA3/1/2	BA39	L
							RP11-135N5.3	111.057	-0.869415	0.0291219	L_BA3/1/2_vs_BA39	BA3/1/2	BA39	L
							CLUH	1412.12	0.664994	0.0231954	L_BA3/1/2_vs_BA39	BA3/1/2	BA39	L
							ASPA	418.639	-1.1768	0.00451842	L_BA3/1/2_vs_BA39	BA3/1/2	BA39	L
							CAMKK1	2623.6	0.714623	0.0155045	L_BA3/1/2_vs_BA39	BA3/1/2	BA39	L
							DLG4	7610.17	0.501773	0.0449553	L_BA3/1/2_vs_BA39	BA3/1/2	BA39	L
							PHF23	548.411	0.721339	0.012424	L_BA3/1/2_vs_BA39	BA3/1/2	BA39	L
							NLGN2	4152.03	0.516323	0.0297853	L_BA3/1/2_vs_BA39	BA3/1/2	BA39	L
							FXR2	1242.29	0.597339	0.0237099	L_BA3/1/2_vs_BA39	BA3/1/2	BA39	L
							HS3ST3B1	89.7723	1.29166	0.000549771	L_BA3/1/2_vs_BA39	BA3/1/2	BA39	L
							UBB	1804.32	0.833232	0.0230728	L_BA3/1/2_vs_BA39	BA3/1/2	BA39	L
							RASD1	1748.01	0.629979	0.0329218	L_BA3/1/2_vs_BA39	BA3/1/2	BA39	L
							RAI1	2196.75	0.544695	0.02944	L_BA3/1/2_vs_BA39	BA3/1/2	BA39	L
							RP11-192H23.4	321.283	0.971764	0.0101182	L_BA3/1/2_vs_BA39	BA3/1/2	BA39	L
							ALDOC	5928.82	0.580109	0.026064	L_BA3/1/2_vs_BA39	BA3/1/2	BA39	L
							SEZ6	888.666	0.72312	0.00391786	L_BA3/1/2_vs_BA39	BA3/1/2	BA39	L
							TMEM132E	556.589	1.17265	4.8173e-05	L_BA3/1/2_vs_BA39	BA3/1/2	BA39	L
							RASL10B	856.905	0.568879	0.0449553	L_BA3/1/2_vs_BA39	BA3/1/2	BA39	L
							EPOP	378.42	0.817934	0.0182255	L_BA3/1/2_vs_BA39	BA3/1/2	BA39	L
							STAC2	1581.64	0.711726	0.0156985	L_BA3/1/2_vs_BA39	BA3/1/2	BA39	L
							NEUROD2	1118.39	0.62658	0.0392664	L_BA3/1/2_vs_BA39	BA3/1/2	BA39	L
							PPP1R1B	4896.85	0.528191	0.0301213	L_BA3/1/2_vs_BA39	BA3/1/2	BA39	L
							PSMD3	1136.43	0.556281	0.0407343	L_BA3/1/2_vs_BA39	BA3/1/2	BA39	L
							RARA	540.19	0.707008	0.00532623	L_BA3/1/2_vs_BA39	BA3/1/2	BA39	L
							IGFBP4	249.17	0.894807	0.00968316	L_BA3/1/2_vs_BA39	BA3/1/2	BA39	L
							HAP1	294.064	0.632486	0.0307138	L_BA3/1/2_vs_BA39	BA3/1/2	BA39	L
							P3H4	134.41	0.867186	0.0330134	L_BA3/1/2_vs_BA39	BA3/1/2	BA39	L
							C1QL1	273.837	0.770967	0.00821731	L_BA3/1/2_vs_BA39	BA3/1/2	BA39	L
							HEXIM1	1023.14	0.625697	0.0344508	L_BA3/1/2_vs_BA39	BA3/1/2	BA39	L
							FMNL1	654.946	0.592519	0.0240204	L_BA3/1/2_vs_BA39	BA3/1/2	BA39	L
							PPP1R9B	6010.1	0.595709	0.0208631	L_BA3/1/2_vs_BA39	BA3/1/2	BA39	L
							EPN3	198.737	0.971321	0.00246418	L_BA3/1/2_vs_BA39	BA3/1/2	BA39	L
							CACNA1G	716.179	0.576971	0.0307138	L_BA3/1/2_vs_BA39	BA3/1/2	BA39	L
							NME1	260.835	0.636757	0.0298255	L_BA3/1/2_vs_BA39	BA3/1/2	BA39	L
							PSMC5	764.606	0.699745	0.0301213	L_BA3/1/2_vs_BA39	BA3/1/2	BA39	L
							ABCA8	453.316	-1.17833	4.8173e-05	L_BA3/1/2_vs_BA39	BA3/1/2	BA39	L
							SLC9A3R1	834.755	0.593629	0.0370321	L_BA3/1/2_vs_BA39	BA3/1/2	BA39	L
							FADS6	147.903	0.716786	0.0375966	L_BA3/1/2_vs_BA39	BA3/1/2	BA39	L
							UBE2O	2047.59	0.545975	0.0403157	L_BA3/1/2_vs_BA39	BA3/1/2	BA39	L
							SEPT9	3230.33	0.57546	0.0162734	L_BA3/1/2_vs_BA39	BA3/1/2	BA39	L
							RP11-153A23.6	43.6288	-1.14241	0.028695	L_BA3/1/2_vs_BA39	BA3/1/2	BA39	L
							TMEM235	143.507	-0.985027	0.0072151	L_BA3/1/2_vs_BA39	BA3/1/2	BA39	L
							CBX4	639.488	0.749291	0.0100463	L_BA3/1/2_vs_BA39	BA3/1/2	BA39	L
							BAIAP2-AS1	707.309	0.671268	0.0168622	L_BA3/1/2_vs_BA39	BA3/1/2	BA39	L
							ACTG1	9082.34	0.565722	0.0378811	L_BA3/1/2_vs_BA39	BA3/1/2	BA39	L
							RAC3	193.656	0.72174	0.0353583	L_BA3/1/2_vs_BA39	BA3/1/2	BA39	L
							DCXR	477.331	0.777937	0.0178108	L_BA3/1/2_vs_BA39	BA3/1/2	BA39	L
							FASN	6123.58	0.705519	0.0231954	L_BA3/1/2_vs_BA39	BA3/1/2	BA39	L
							METRNL	123.904	0.885755	0.0316377	L_BA3/1/2_vs_BA39	BA3/1/2	BA39	L
							ENOSF1	336.849	-0.777336	0.00860404	L_BA3/1/2_vs_BA39	BA3/1/2	BA39	L
							RP11-672L10.2	58.0577	1.1665	0.012643	L_BA3/1/2_vs_BA39	BA3/1/2	BA39	L
							PIEZO2	261.499	-1.08183	0.00243867	L_BA3/1/2_vs_BA39	BA3/1/2	BA39	L
							GNAL	878.418	0.733121	0.00332639	L_BA3/1/2_vs_BA39	BA3/1/2	BA39	L
							KCTD1	1677.44	0.65766	0.00405753	L_BA3/1/2_vs_BA39	BA3/1/2	BA39	L
							CELF4	2162.39	0.587331	0.0327729	L_BA3/1/2_vs_BA39	BA3/1/2	BA39	L
							ZBTB7C	332.272	0.881769	0.00158367	L_BA3/1/2_vs_BA39	BA3/1/2	BA39	L
							CTIF	3826.85	0.551321	0.0298255	L_BA3/1/2_vs_BA39	BA3/1/2	BA39	L
							RP11-267C16.1	89.3001	-0.818106	0.0463883	L_BA3/1/2_vs_BA39	BA3/1/2	BA39	L
							RAB27B	508.363	-0.788436	0.00557489	L_BA3/1/2_vs_BA39	BA3/1/2	BA39	L
							CDH19	133.7	-1.29725	0.000115083	L_BA3/1/2_vs_BA39	BA3/1/2	BA39	L
							RTTN	341.971	-0.743178	0.00658041	L_BA3/1/2_vs_BA39	BA3/1/2	BA39	L
							RP11-862L9.2	543.086	-1.23605	1.68063e-05	L_BA3/1/2_vs_BA39	BA3/1/2	BA39	L
							GALR1	49.0107	-1.22949	0.0149648	L_BA3/1/2_vs_BA39	BA3/1/2	BA39	L
							SALL3	279.488	0.887594	0.00446224	L_BA3/1/2_vs_BA39	BA3/1/2	BA39	L
							PLPP2	117.144	-0.888718	0.0281893	L_BA3/1/2_vs_BA39	BA3/1/2	BA39	L
							BSG	4810.14	0.672371	0.00640325	L_BA3/1/2_vs_BA39	BA3/1/2	BA39	L
							HCN2	2003.06	0.671388	0.00758234	L_BA3/1/2_vs_BA39	BA3/1/2	BA39	L
							PALM	4631.84	0.610432	0.0445575	L_BA3/1/2_vs_BA39	BA3/1/2	BA39	L
							HMHA1	334.672	0.829915	0.0138127	L_BA3/1/2_vs_BA39	BA3/1/2	BA39	L
							POLR2E	1557.99	0.66572	0.0140671	L_BA3/1/2_vs_BA39	BA3/1/2	BA39	L
							GPX4	1557.39	0.756213	0.00357429	L_BA3/1/2_vs_BA39	BA3/1/2	BA39	L
							STK11	878.528	0.809467	0.0170531	L_BA3/1/2_vs_BA39	BA3/1/2	BA39	L
							CBARP	424.51	0.758034	0.00856027	L_BA3/1/2_vs_BA39	BA3/1/2	BA39	L
							ATP5D	882.698	0.558085	0.0329218	L_BA3/1/2_vs_BA39	BA3/1/2	BA39	L
							RPS15	1357.54	0.952572	0.00332639	L_BA3/1/2_vs_BA39	BA3/1/2	BA39	L
							APC2	6451.18	0.611112	0.0396438	L_BA3/1/2_vs_BA39	BA3/1/2	BA39	L
							REEP6	205.771	0.685319	0.0352575	L_BA3/1/2_vs_BA39	BA3/1/2	BA39	L
							REXO1	1311.93	0.702777	0.00711844	L_BA3/1/2_vs_BA39	BA3/1/2	BA39	L
							KLF16	557.827	0.714039	0.0151616	L_BA3/1/2_vs_BA39	BA3/1/2	BA39	L
							MKNK2	1016.55	0.543145	0.0340909	L_BA3/1/2_vs_BA39	BA3/1/2	BA39	L
							AP3D1	2717.07	0.655102	0.0301213	L_BA3/1/2_vs_BA39	BA3/1/2	BA39	L
							GADD45B	338.771	0.672644	0.0193854	L_BA3/1/2_vs_BA39	BA3/1/2	BA39	L
							DIRAS1	2714	0.666286	0.0149114	L_BA3/1/2_vs_BA39	BA3/1/2	BA39	L
							SLC39A3	267.724	1.01454	0.000927803	L_BA3/1/2_vs_BA39	BA3/1/2	BA39	L
							SGTA	1086.08	0.647268	0.02944	L_BA3/1/2_vs_BA39	BA3/1/2	BA39	L
							TLE2	415.439	0.605618	0.0324822	L_BA3/1/2_vs_BA39	BA3/1/2	BA39	L
							GNA11	1436.24	0.523133	0.0311871	L_BA3/1/2_vs_BA39	BA3/1/2	BA39	L
							PIP5K1C	4280.07	0.597234	0.0105341	L_BA3/1/2_vs_BA39	BA3/1/2	BA39	L
							DAPK3	506.466	0.88626	0.0303911	L_BA3/1/2_vs_BA39	BA3/1/2	BA39	L
							EEF2	16743.7	0.674753	0.0315625	L_BA3/1/2_vs_BA39	BA3/1/2	BA39	L
							ZBTB7A	4686.36	0.638223	0.0178109	L_BA3/1/2_vs_BA39	BA3/1/2	BA39	L
							MAP2K2	1325.66	0.572514	0.0479016	L_BA3/1/2_vs_BA39	BA3/1/2	BA39	L
							CCDC94	214.779	0.811293	0.0211656	L_BA3/1/2_vs_BA39	BA3/1/2	BA39	L
							SHD	316.549	1.05345	0.000172022	L_BA3/1/2_vs_BA39	BA3/1/2	BA39	L
							SH3GL1	826.824	0.631646	0.009797	L_BA3/1/2_vs_BA39	BA3/1/2	BA39	L
							CHAF1A	259.429	0.810029	0.0179444	L_BA3/1/2_vs_BA39	BA3/1/2	BA39	L
							UBXN6	1599.61	0.81989	0.00420293	L_BA3/1/2_vs_BA39	BA3/1/2	BA39	L
							CTB-50L17.10	767.397	0.985124	0.00240933	L_BA3/1/2_vs_BA39	BA3/1/2	BA39	L
							SEMA6B	2505.36	0.731954	0.0179897	L_BA3/1/2_vs_BA39	BA3/1/2	BA39	L
							PTPRS	4538.37	0.655752	0.0187103	L_BA3/1/2_vs_BA39	BA3/1/2	BA39	L
							SAFB2	1347.27	0.611762	0.0370321	L_BA3/1/2_vs_BA39	BA3/1/2	BA39	L
							HSD11B1L	412.575	0.637406	0.0464214	L_BA3/1/2_vs_BA39	BA3/1/2	BA39	L
							MLLT1	2572.98	0.815309	0.00344759	L_BA3/1/2_vs_BA39	BA3/1/2	BA39	L
							GTF2F1	1239.78	0.751717	0.0107063	L_BA3/1/2_vs_BA39	BA3/1/2	BA39	L
							KHSRP	2329.81	0.600016	0.0290945	L_BA3/1/2_vs_BA39	BA3/1/2	BA39	L
							CAMSAP3	1034.42	0.686956	0.0058868	L_BA3/1/2_vs_BA39	BA3/1/2	BA39	L
							CD320	168.593	0.760358	0.047572	L_BA3/1/2_vs_BA39	BA3/1/2	BA39	L
							RAB11B	1868.47	0.540305	0.0346032	L_BA3/1/2_vs_BA39	BA3/1/2	BA39	L
							PIN1	1880.09	0.947203	0.00155402	L_BA3/1/2_vs_BA39	BA3/1/2	BA39	L
							OLFM2	1211.57	0.778626	0.00465604	L_BA3/1/2_vs_BA39	BA3/1/2	BA39	L
							MRPL4	291.231	0.697102	0.0376749	L_BA3/1/2_vs_BA39	BA3/1/2	BA39	L
							CDC37	1382.43	0.776304	0.00572806	L_BA3/1/2_vs_BA39	BA3/1/2	BA39	L
							KEAP1	522.045	0.753519	0.0395363	L_BA3/1/2_vs_BA39	BA3/1/2	BA39	L
							ZNF653	142.864	0.8242	0.0183352	L_BA3/1/2_vs_BA39	BA3/1/2	BA39	L
							ELOF1	401.11	0.638068	0.0208631	L_BA3/1/2_vs_BA39	BA3/1/2	BA39	L
							C19orf43	953.281	0.880261	0.00114023	L_BA3/1/2_vs_BA39	BA3/1/2	BA39	L
							JUNB	690.792	0.843141	0.00108225	L_BA3/1/2_vs_BA39	BA3/1/2	BA39	L
							PRDX2	1286.76	0.692252	0.00644119	L_BA3/1/2_vs_BA39	BA3/1/2	BA39	L
							FARSA	1028.45	0.699342	0.00739555	L_BA3/1/2_vs_BA39	BA3/1/2	BA39	L
							NACC1	2103.27	0.672956	0.00775906	L_BA3/1/2_vs_BA39	BA3/1/2	BA39	L
							ZSWIM4	190.627	0.700992	0.0303911	L_BA3/1/2_vs_BA39	BA3/1/2	BA39	L
							ADGRL1	7430.75	0.560517	0.0254291	L_BA3/1/2_vs_BA39	BA3/1/2	BA39	L
							PKN1	1029.72	0.751976	0.0217897	L_BA3/1/2_vs_BA39	BA3/1/2	BA39	L
							NDUFB7	490.828	0.726083	0.047572	L_BA3/1/2_vs_BA39	BA3/1/2	BA39	L
							OR7A5	39.897	-1.40226	0.025022	L_BA3/1/2_vs_BA39	BA3/1/2	BA39	L
							NWD1	356.643	0.714505	0.0237221	L_BA3/1/2_vs_BA39	BA3/1/2	BA39	L
							OCEL1	184.109	0.72351	0.0308108	L_BA3/1/2_vs_BA39	BA3/1/2	BA39	L
							ABHD8	1013.02	0.730659	0.00257204	L_BA3/1/2_vs_BA39	BA3/1/2	BA39	L
							MAP1S	1957.54	0.993308	0.000319369	L_BA3/1/2_vs_BA39	BA3/1/2	BA39	L
							CCDC124	694.656	0.920819	0.000454253	L_BA3/1/2_vs_BA39	BA3/1/2	BA39	L
							KCNN1	1137.27	0.647976	0.030938	L_BA3/1/2_vs_BA39	BA3/1/2	BA39	L
							KIAA1683	100.038	-0.819427	0.0342825	L_BA3/1/2_vs_BA39	BA3/1/2	BA39	L
							JUND	2872.53	0.886752	0.00310433	L_BA3/1/2_vs_BA39	BA3/1/2	BA39	L
							FKBP8	6867.35	0.536602	0.0185159	L_BA3/1/2_vs_BA39	BA3/1/2	BA39	L
							TMEM59L	3883.62	0.506642	0.0352575	L_BA3/1/2_vs_BA39	BA3/1/2	BA39	L
							KLHL26	640.064	0.701427	0.00652716	L_BA3/1/2_vs_BA39	BA3/1/2	BA39	L
							UPF1	1388.6	0.649102	0.0234499	L_BA3/1/2_vs_BA39	BA3/1/2	BA39	L
							RFXANK	117.09	0.770172	0.0457807	L_BA3/1/2_vs_BA39	BA3/1/2	BA39	L
							GATAD2A	1005.39	0.607764	0.0219207	L_BA3/1/2_vs_BA39	BA3/1/2	BA39	L
							YJEFN3	270.83	0.882823	0.00713363	L_BA3/1/2_vs_BA39	BA3/1/2	BA39	L
							UQCRFS1	606.035	0.527328	0.047572	L_BA3/1/2_vs_BA39	BA3/1/2	BA39	L
							LRP3	1715.26	0.80871	0.02746	L_BA3/1/2_vs_BA39	BA3/1/2	BA39	L
							SCN1B	2586.7	0.850911	0.000328229	L_BA3/1/2_vs_BA39	BA3/1/2	BA39	L
							HPN	75.1907	-1.07513	0.0156985	L_BA3/1/2_vs_BA39	BA3/1/2	BA39	L
							USF2	2140.26	0.765604	0.00243867	L_BA3/1/2_vs_BA39	BA3/1/2	BA39	L
							HAMP	178.909	0.836296	0.021673	L_BA3/1/2_vs_BA39	BA3/1/2	BA39	L
							CD22	325.15	-1.66674	5.15066e-12	L_BA3/1/2_vs_BA39	BA3/1/2	BA39	L
							RBM42	500.715	0.744482	0.021673	L_BA3/1/2_vs_BA39	BA3/1/2	BA39	L
							POLR2I	146.763	1.0026	0.00532888	L_BA3/1/2_vs_BA39	BA3/1/2	BA39	L
							DPF1	890.878	0.780903	0.00295693	L_BA3/1/2_vs_BA39	BA3/1/2	BA39	L
							LRFN1	437.014	0.837576	0.00640325	L_BA3/1/2_vs_BA39	BA3/1/2	BA39	L
							PLD3	5313.21	0.646427	0.0135747	L_BA3/1/2_vs_BA39	BA3/1/2	BA39	L
							MEGF8	5767.99	0.792209	0.00490675	L_BA3/1/2_vs_BA39	BA3/1/2	BA39	L
							ZNF428	571.485	0.979027	0.0014508	L_BA3/1/2_vs_BA39	BA3/1/2	BA39	L
							BCAM	339.448	0.625985	0.0315625	L_BA3/1/2_vs_BA39	BA3/1/2	BA39	L
							NECTIN2	213.437	0.782389	0.0257232	L_BA3/1/2_vs_BA39	BA3/1/2	BA39	L
							APOE	4568.65	0.778472	0.0126456	L_BA3/1/2_vs_BA39	BA3/1/2	BA39	L
							MARK4	1512.68	0.549865	0.0235562	L_BA3/1/2_vs_BA39	BA3/1/2	BA39	L
							IRF2BP1	759.683	0.769684	0.00784573	L_BA3/1/2_vs_BA39	BA3/1/2	BA39	L
							PNMAL2	1952.52	0.737919	0.00454419	L_BA3/1/2_vs_BA39	BA3/1/2	BA39	L
							CALM3	24495.3	0.635386	0.0152954	L_BA3/1/2_vs_BA39	BA3/1/2	BA39	L
							ZC3H4	1264.56	0.671782	0.0138127	L_BA3/1/2_vs_BA39	BA3/1/2	BA39	L
							CCDC9	311.644	0.707677	0.0395144	L_BA3/1/2_vs_BA39	BA3/1/2	BA39	L
							GLTSCR2	1049.52	0.628172	0.021673	L_BA3/1/2_vs_BA39	BA3/1/2	BA39	L
							LMTK3	4133.64	0.650349	0.00465604	L_BA3/1/2_vs_BA39	BA3/1/2	BA39	L
							CA11	3025.92	0.62043	0.0354173	L_BA3/1/2_vs_BA39	BA3/1/2	BA39	L
							PPP1R15A	570.397	0.657926	0.0138127	L_BA3/1/2_vs_BA39	BA3/1/2	BA39	L
							RUVBL2	410.313	0.739625	0.020705	L_BA3/1/2_vs_BA39	BA3/1/2	BA39	L
							PPFIA3	1870.83	0.727562	0.00557489	L_BA3/1/2_vs_BA39	BA3/1/2	BA39	L
							SCAF1	3432.89	0.65166	0.0138127	L_BA3/1/2_vs_BA39	BA3/1/2	BA39	L
							PRMT1	566.184	0.687493	0.0457586	L_BA3/1/2_vs_BA39	BA3/1/2	BA39	L
							AP2A1	2813.22	0.588016	0.035737	L_BA3/1/2_vs_BA39	BA3/1/2	BA39	L
							NR1H2	659.907	0.573658	0.0443765	L_BA3/1/2_vs_BA39	BA3/1/2	BA39	L
							LRRC4B	3279.21	0.772364	0.00299495	L_BA3/1/2_vs_BA39	BA3/1/2	BA39	L
							SYT3	579.306	0.721749	0.00804361	L_BA3/1/2_vs_BA39	BA3/1/2	BA39	L
							SHANK1	8145.2	0.525385	0.0417637	L_BA3/1/2_vs_BA39	BA3/1/2	BA39	L
							IGLON5	498.039	0.637822	0.0225943	L_BA3/1/2_vs_BA39	BA3/1/2	BA39	L
							PPP2R1A	3971.21	0.663647	0.02214	L_BA3/1/2_vs_BA39	BA3/1/2	BA39	L
							CACNG8	2785.83	0.83507	0.00313485	L_BA3/1/2_vs_BA39	BA3/1/2	BA39	L
							PPP1R12C	2031.2	0.65453	0.0277074	L_BA3/1/2_vs_BA39	BA3/1/2	BA39	L
							TNNT1	52.118	1.01619	0.0379529	L_BA3/1/2_vs_BA39	BA3/1/2	BA39	L
							PPP6R1	1833.17	0.656913	0.0324822	L_BA3/1/2_vs_BA39	BA3/1/2	BA39	L
							HSPBP1	470.958	0.77134	0.00991987	L_BA3/1/2_vs_BA39	BA3/1/2	BA39	L
							BRSK1	3700.55	0.560173	0.0158817	L_BA3/1/2_vs_BA39	BA3/1/2	BA39	L
							RPL28	2261.17	0.68008	0.0212155	L_BA3/1/2_vs_BA39	BA3/1/2	BA39	L
							ISOC2	373.009	0.828711	0.00392402	L_BA3/1/2_vs_BA39	BA3/1/2	BA39	L
							ZNF579	272.354	0.79758	0.0140671	L_BA3/1/2_vs_BA39	BA3/1/2	BA39	L
							CCDC106	619.963	0.78551	0.00440967	L_BA3/1/2_vs_BA39	BA3/1/2	BA39	L
							EPN1	3897.95	0.593048	0.00784573	L_BA3/1/2_vs_BA39	BA3/1/2	BA39	L
							ZNF787	414.257	0.802166	0.00370077	L_BA3/1/2_vs_BA39	BA3/1/2	BA39	L
							TRIM28	1271.16	0.643663	0.026336	L_BA3/1/2_vs_BA39	BA3/1/2	BA39	L
							MRPS26	324.633	0.81081	0.0162734	L_BA3/1/2_vs_BA39	BA3/1/2	BA39	L
							LZTS3	6654.66	0.56066	0.0177334	L_BA3/1/2_vs_BA39	BA3/1/2	BA39	L
							LAMP5	659.654	0.994766	8.80373e-05	L_BA3/1/2_vs_BA39	BA3/1/2	BA39	L
							SCAND1	337.104	0.972617	0.0150709	L_BA3/1/2_vs_BA39	BA3/1/2	BA39	L
							SRC	675.201	0.665689	0.00784573	L_BA3/1/2_vs_BA39	BA3/1/2	BA39	L
							NNAT	702.845	0.777293	0.00327833	L_BA3/1/2_vs_BA39	BA3/1/2	BA39	L
							VSTM2L	2205.83	0.796863	0.00101253	L_BA3/1/2_vs_BA39	BA3/1/2	BA39	L
							SLC32A1	340.213	1.04293	0.000161	L_BA3/1/2_vs_BA39	BA3/1/2	BA39	L
							MAFB	462.807	0.834515	0.00155402	L_BA3/1/2_vs_BA39	BA3/1/2	BA39	L
							PKIG	670.145	0.574052	0.0316068	L_BA3/1/2_vs_BA39	BA3/1/2	BA39	L
							RIMS4	1685.93	0.583974	0.0278337	L_BA3/1/2_vs_BA39	BA3/1/2	BA39	L
							KCNS1	1912.43	0.569651	0.0364814	L_BA3/1/2_vs_BA39	BA3/1/2	BA39	L
							SNX21	393.296	0.752011	0.0341715	L_BA3/1/2_vs_BA39	BA3/1/2	BA39	L
							SLC12A5	7036.86	0.680024	0.00464039	L_BA3/1/2_vs_BA39	BA3/1/2	BA39	L
							CDH22	787.162	0.886108	0.00856027	L_BA3/1/2_vs_BA39	BA3/1/2	BA39	L
							CEBPB	299.067	0.73274	0.0315625	L_BA3/1/2_vs_BA39	BA3/1/2	BA39	L
							CBLN4	416.776	0.96298	0.00120262	L_BA3/1/2_vs_BA39	BA3/1/2	BA39	L
							BMP7	497.292	0.671295	0.0376503	L_BA3/1/2_vs_BA39	BA3/1/2	BA39	L
							PMEPA1	743.982	0.680221	0.0178108	L_BA3/1/2_vs_BA39	BA3/1/2	BA39	L
							GNAS	16250.5	0.770516	0.00626451	L_BA3/1/2_vs_BA39	BA3/1/2	BA39	L
							CTSZ	407.94	0.75436	0.00856027	L_BA3/1/2_vs_BA39	BA3/1/2	BA39	L
							LSM14B	834.391	0.628783	0.0363793	L_BA3/1/2_vs_BA39	BA3/1/2	BA39	L
							ADRM1	541.96	0.663792	0.0329218	L_BA3/1/2_vs_BA39	BA3/1/2	BA39	L
							EEF1A2	7132.97	1.08469	0.00127921	L_BA3/1/2_vs_BA39	BA3/1/2	BA39	L
							STMN3	5087.22	0.821424	0.00284648	L_BA3/1/2_vs_BA39	BA3/1/2	BA39	L
							OPRL1	293.18	0.774332	0.0186996	L_BA3/1/2_vs_BA39	BA3/1/2	BA39	L
							C21orf131	148.313	-1.24748	9.35533e-05	L_BA3/1/2_vs_BA39	BA3/1/2	BA39	L
							ITGB2	439.97	0.715927	0.0400462	L_BA3/1/2_vs_BA39	BA3/1/2	BA39	L
							ADARB1	1108.79	0.525919	0.0448398	L_BA3/1/2_vs_BA39	BA3/1/2	BA39	L
							AP001469.5	43.8354	-1.23338	0.0152954	L_BA3/1/2_vs_BA39	BA3/1/2	BA39	L
							CECR2	352.204	-0.682424	0.0178108	L_BA3/1/2_vs_BA39	BA3/1/2	BA39	L
							DGCR2	2563.81	0.561029	0.0290945	L_BA3/1/2_vs_BA39	BA3/1/2	BA39	L
							RTN4R	420.544	0.755538	0.0167232	L_BA3/1/2_vs_BA39	BA3/1/2	BA39	L
							AIFM3	694.229	0.809972	0.020705	L_BA3/1/2_vs_BA39	BA3/1/2	BA39	L
							THAP7	310.988	0.723081	0.0287825	L_BA3/1/2_vs_BA39	BA3/1/2	BA39	L
							LL22NC03-2H8.5	161.941	1.45013	1.68063e-05	L_BA3/1/2_vs_BA39	BA3/1/2	BA39	L
							BCR	2638.5	0.619783	0.030138	L_BA3/1/2_vs_BA39	BA3/1/2	BA39	L
							SEZ6L	4243.98	0.658659	0.0105341	L_BA3/1/2_vs_BA39	BA3/1/2	BA39	L
							ASPHD2	242.327	0.667127	0.0281893	L_BA3/1/2_vs_BA39	BA3/1/2	BA39	L
							MN1	406.975	0.967879	0.000135739	L_BA3/1/2_vs_BA39	BA3/1/2	BA39	L
							GAS2L1	1158.03	0.753929	0.00284648	L_BA3/1/2_vs_BA39	BA3/1/2	BA39	L
							AP1B1	2073.66	0.667785	0.0102544	L_BA3/1/2_vs_BA39	BA3/1/2	BA39	L
							NEFH	2717.71	0.910198	0.0298255	L_BA3/1/2_vs_BA39	BA3/1/2	BA39	L
							PES1	572.258	0.666637	0.0296748	L_BA3/1/2_vs_BA39	BA3/1/2	BA39	L
							RASD2	1486.33	0.861838	0.00209673	L_BA3/1/2_vs_BA39	BA3/1/2	BA39	L
							MYH9	3279.94	0.656096	0.0142002	L_BA3/1/2_vs_BA39	BA3/1/2	BA39	L
							RP5-1119A7.17	503.28	0.681909	0.0379529	L_BA3/1/2_vs_BA39	BA3/1/2	BA39	L
							SSTR3	264.896	0.665734	0.0459091	L_BA3/1/2_vs_BA39	BA3/1/2	BA39	L
							H1F0	1597.96	0.81059	0.0168989	L_BA3/1/2_vs_BA39	BA3/1/2	BA39	L
							RP5-1039K5.16	63.0936	-1.45372	0.000918678	L_BA3/1/2_vs_BA39	BA3/1/2	BA39	L
							KCNJ4	891.804	0.840419	0.00549198	L_BA3/1/2_vs_BA39	BA3/1/2	BA39	L
							NPTXR	7140.53	0.749812	0.0011608	L_BA3/1/2_vs_BA39	BA3/1/2	BA39	L
							CBX6	10263	0.57582	0.0176823	L_BA3/1/2_vs_BA39	BA3/1/2	BA39	L
							MGAT3	1955.96	0.714294	0.0122914	L_BA3/1/2_vs_BA39	BA3/1/2	BA39	L
							MCHR1	163.43	0.681542	0.0428501	L_BA3/1/2_vs_BA39	BA3/1/2	BA39	L
							TEF	2515.36	0.487842	0.048521	L_BA3/1/2_vs_BA39	BA3/1/2	BA39	L
							ACO2	2648.04	0.583783	0.0488316	L_BA3/1/2_vs_BA39	BA3/1/2	BA39	L
							CSDC2	316.592	1.05025	7.45512e-05	L_BA3/1/2_vs_BA39	BA3/1/2	BA39	L
							RNU12	133.133	-1.11609	0.0330134	L_BA3/1/2_vs_BA39	BA3/1/2	BA39	L
							MPPED1	1765.51	0.513121	0.0327332	L_BA3/1/2_vs_BA39	BA3/1/2	BA39	L
							SULT4A1	2831.79	0.731967	0.00668905	L_BA3/1/2_vs_BA39	BA3/1/2	BA39	L
							FAM19A5	1599.88	0.702246	0.0133619	L_BA3/1/2_vs_BA39	BA3/1/2	BA39	L
							MLC1	2436.08	0.707745	0.0226869	L_BA3/1/2_vs_BA39	BA3/1/2	BA39	L
							PANX2	1263.83	1.04989	0.000241223	L_BA3/1/2_vs_BA39	BA3/1/2	BA39	L
							MAPK8IP2	6292.1	0.789582	0.00980271	L_BA3/1/2_vs_BA39	BA3/1/2	BA39	L
							ARX	378.615	0.793038	0.00298431	L_BA3/1/2_vs_BA39	BA3/1/2	BA39	L
							ELK1	2456.71	0.522735	0.045674	L_BA3/1/2_vs_BA39	BA3/1/2	BA39	L
							PCSK1N	4820	0.679969	0.0040038	L_BA3/1/2_vs_BA39	BA3/1/2	BA39	L
							PQBP1	295.011	0.767861	0.0150709	L_BA3/1/2_vs_BA39	BA3/1/2	BA39	L
							OTUD5	1596.61	0.614976	0.0190111	L_BA3/1/2_vs_BA39	BA3/1/2	BA39	L
							TFE3	1526.74	0.538826	0.0395144	L_BA3/1/2_vs_BA39	BA3/1/2	BA39	L
							PPP1R3F	1004.64	0.726709	0.0208631	L_BA3/1/2_vs_BA39	BA3/1/2	BA39	L
							MAGED1	2935.75	0.592024	0.0303911	L_BA3/1/2_vs_BA39	BA3/1/2	BA39	L
							TSPYL2	4434.88	0.651174	0.0142002	L_BA3/1/2_vs_BA39	BA3/1/2	BA39	L
							KDM5C	2114.04	0.587329	0.035291	L_BA3/1/2_vs_BA39	BA3/1/2	BA39	L
							EFNB1	129.63	0.71949	0.0476255	L_BA3/1/2_vs_BA39	BA3/1/2	BA39	L
							HMGN5	82.1138	1.12008	0.00434815	L_BA3/1/2_vs_BA39	BA3/1/2	BA39	L
							TCEAL2	1198.94	0.780507	0.0371239	L_BA3/1/2_vs_BA39	BA3/1/2	BA39	L
							TCEAL6	575.99	0.683801	0.0316377	L_BA3/1/2_vs_BA39	BA3/1/2	BA39	L
							BEX5	349.417	0.752594	0.0128328	L_BA3/1/2_vs_BA39	BA3/1/2	BA39	L
							BEX1	1663.15	0.638596	0.00992492	L_BA3/1/2_vs_BA39	BA3/1/2	BA39	L
							TCEAL5	538.773	0.917475	0.00427198	L_BA3/1/2_vs_BA39	BA3/1/2	BA39	L
							TCEAL4	903.101	0.703361	0.039257	L_BA3/1/2_vs_BA39	BA3/1/2	BA39	L
							PLP1	10117.8	-0.901713	0.0111253	L_BA3/1/2_vs_BA39	BA3/1/2	BA39	L
							MUM1L1	172.411	-1.21978	0.000556476	L_BA3/1/2_vs_BA39	BA3/1/2	BA39	L
							COL4A5	448.916	-1.04223	4.8173e-05	L_BA3/1/2_vs_BA39	BA3/1/2	BA39	L
							CHRDL1	325.402	0.632868	0.0392329	L_BA3/1/2_vs_BA39	BA3/1/2	BA39	L
							ZCCHC12	258.076	0.784752	0.00669011	L_BA3/1/2_vs_BA39	BA3/1/2	BA39	L
							RPL39	217.704	-1.00743	0.0142002	L_BA3/1/2_vs_BA39	BA3/1/2	BA39	L
							LAMP2	1253.9	-0.599684	0.022944	L_BA3/1/2_vs_BA39	BA3/1/2	BA39	L
							HTATSF1	762.911	0.654167	0.0470201	L_BA3/1/2_vs_BA39	BA3/1/2	BA39	L
							CDR1	211.561	-1.06178	0.0277074	L_BA3/1/2_vs_BA39	BA3/1/2	BA39	L
							ATP2B3	2083.33	0.618224	0.0218995	L_BA3/1/2_vs_BA39	BA3/1/2	BA39	L
							IDH3G	643.505	0.641425	0.0192783	L_BA3/1/2_vs_BA39	BA3/1/2	BA39	L
							PDZD4	7917.81	0.909408	0.00332639	L_BA3/1/2_vs_BA39	BA3/1/2	BA39	L
							L1CAM	3433.93	0.533469	0.0438942	L_BA3/1/2_vs_BA39	BA3/1/2	BA39	L
							HCFC1	3675.49	0.561995	0.0315625	L_BA3/1/2_vs_BA39	BA3/1/2	BA39	L
							GDI1	9908.8	0.584158	0.039821	L_BA3/1/2_vs_BA39	BA3/1/2	BA39	L
							MT-TL2	84.3471	1.19325	0.0178951	L_BA3/1/2_vs_BA39	BA3/1/2	BA39	L
							SYT2	1324.15	1.31373	0.0352864	L_BA3/1/2_vs_BA40	BA3/1/2	BA40	L
							GAD1	1368.9	0.933809	0.00158171	L_BA3/1/2_vs_BA40	BA3/1/2	BA40	L
							CITED2	816.868	1.2383	0.0249092	L_BA3/1/2_vs_BA40	BA3/1/2	BA40	L
							VGF	1281.53	2.07189	1.54252e-06	L_BA3/1/2_vs_BA40	BA3/1/2	BA40	L
							ANK1	1023	1.18966	0.034098	L_BA3/1/2_vs_BA40	BA3/1/2	BA40	L
							RSPO2	725.314	1.0638	0.0352864	L_BA3/1/2_vs_BA40	BA3/1/2	BA40	L
							SCRT1	3458.88	1.24845	0.0093851	L_BA3/1/2_vs_BA40	BA3/1/2	BA40	L
							PCA3	348.279	-1.32879	0.0352864	L_BA3/1/2_vs_BA40	BA3/1/2	BA40	L
							GPR26	410.648	1.4291	0.00147439	L_BA3/1/2_vs_BA40	BA3/1/2	BA40	L
							CCDC184	660.499	1.22808	0.03138	L_BA3/1/2_vs_BA40	BA3/1/2	BA40	L
							WIF1	307.913	1.42481	0.00147439	L_BA3/1/2_vs_BA40	BA3/1/2	BA40	L
							SPTB	1207.75	1.05363	0.0352864	L_BA3/1/2_vs_BA40	BA3/1/2	BA40	L
							MYH11	251.097	-1.69526	0.0445146	L_BA3/1/2_vs_BA40	BA3/1/2	BA40	L
							SBK1	846.493	1.09411	0.0352864	L_BA3/1/2_vs_BA40	BA3/1/2	BA40	L
							CDH13	1073.23	0.873518	0.0368861	L_BA3/1/2_vs_BA40	BA3/1/2	BA40	L
							SCN1B	2634.03	1.02154	0.0352864	L_BA3/1/2_vs_BA40	BA3/1/2	BA40	L
							SLC32A1	344.417	1.27184	0.0093851	L_BA3/1/2_vs_BA40	BA3/1/2	BA40	L
							RASD2	1482.84	1.16095	0.0352864	L_BA3/1/2_vs_BA40	BA3/1/2	BA40	L
							PVALB	281.327	1.61292	0.00158171	L_BA3/1/2_vs_BA40	BA3/1/2	BA40	L
							CSDC2	322.686	1.24229	0.00652917	L_BA3/1/2_vs_BA40	BA3/1/2	BA40	L
							ZCCHC12	262.656	0.972188	0.034098	L_BA3/1/2_vs_BA40	BA3/1/2	BA40	L
							MT-TF	34.6566	3.39686	0.0180512	L_BA3/1/2_vs_BA41	BA3/1/2	BA41	L
							RP1-46F2.3	46.1701	2.44946	0.0364361	L_BA3/1/2_vs_BA44	BA3/1/2	BA44	L
							RP3-410C9.1	241.336	2.51762	0.00111251	L_BA3/1/2_vs_BA44	BA3/1/2	BA44	L
							MIR3687	46.3368	2.66227	0.0164874	L_BA3/1/2_vs_BA44	BA3/1/2	BA44	L
							AL627309.1	241.168	-1.35025	0.0195039	L_BA3/1/2_vs_BA45	BA3/1/2	BA45	L
							RP5-857K21.9	511.216	-1.28343	0.0153034	L_BA3/1/2_vs_BA45	BA3/1/2	BA45	L
							ISG15	58.0026	1.88268	0.0105999	L_BA3/1/2_vs_BA45	BA3/1/2	BA45	L
							SDF4	978.985	1.29917	0.0291467	L_BA3/1/2_vs_BA45	BA3/1/2	BA45	L
							SCNN1D	185.651	1.25829	0.0478459	L_BA3/1/2_vs_BA45	BA3/1/2	BA45	L
							ACAP3	2301.04	1.2551	0.0401316	L_BA3/1/2_vs_BA45	BA3/1/2	BA45	L
							PUSL1	72.2479	1.49073	0.0374481	L_BA3/1/2_vs_BA45	BA3/1/2	BA45	L
							CPTP	429.228	1.55134	0.0335591	L_BA3/1/2_vs_BA45	BA3/1/2	BA45	L
							DVL1	1552.03	1.6246	0.0126176	L_BA3/1/2_vs_BA45	BA3/1/2	BA45	L
							AURKAIP1	531.667	2.02872	0.00532029	L_BA3/1/2_vs_BA45	BA3/1/2	BA45	L
							ANKRD65	189.881	1.44145	0.0324478	L_BA3/1/2_vs_BA45	BA3/1/2	BA45	L
							ATAD3A	165.493	1.48771	0.0237305	L_BA3/1/2_vs_BA45	BA3/1/2	BA45	L
							TMEM240	116.381	1.56012	0.0133429	L_BA3/1/2_vs_BA45	BA3/1/2	BA45	L
							C1orf233	455.653	1.36762	0.0413508	L_BA3/1/2_vs_BA45	BA3/1/2	BA45	L
							MIB2	1061.68	1.80199	0.00692122	L_BA3/1/2_vs_BA45	BA3/1/2	BA45	L
							GABRD	1039.32	1.75359	0.00757067	L_BA3/1/2_vs_BA45	BA3/1/2	BA45	L
							FAAP20	292.447	1.38066	0.0366387	L_BA3/1/2_vs_BA45	BA3/1/2	BA45	L
							SKI	3107.13	1.13713	0.039401	L_BA3/1/2_vs_BA45	BA3/1/2	BA45	L
							PLCH2	692.122	1.60447	0.00376367	L_BA3/1/2_vs_BA45	BA3/1/2	BA45	L
							PANK4	419.047	1.33868	0.0232443	L_BA3/1/2_vs_BA45	BA3/1/2	BA45	L
							HES5	101.552	1.66378	0.0198767	L_BA3/1/2_vs_BA45	BA3/1/2	BA45	L
							LRRC47	924.526	1.54485	0.0129638	L_BA3/1/2_vs_BA45	BA3/1/2	BA45	L
							KCNAB2	8453.23	1.19892	0.0381915	L_BA3/1/2_vs_BA45	BA3/1/2	BA45	L
							CHD5	7703.86	1.27127	0.0255707	L_BA3/1/2_vs_BA45	BA3/1/2	BA45	L
							GPR153	257.412	1.14024	0.0441447	L_BA3/1/2_vs_BA45	BA3/1/2	BA45	L
							ACOT7	1271.23	1.136	0.0427638	L_BA3/1/2_vs_BA45	BA3/1/2	BA45	L
							PLEKHG5	1743.6	1.22342	0.0237305	L_BA3/1/2_vs_BA45	BA3/1/2	BA45	L
							KLHL21	1011.68	1.22787	0.0456119	L_BA3/1/2_vs_BA45	BA3/1/2	BA45	L
							FBXO2	1576.92	1.54278	0.0166661	L_BA3/1/2_vs_BA45	BA3/1/2	BA45	L
							RSG1	117.534	1.74309	0.0237134	L_BA3/1/2_vs_BA45	BA3/1/2	BA45	L
							ARHGEF10L	736.632	1.36594	0.035501	L_BA3/1/2_vs_BA45	BA3/1/2	BA45	L
							NBL1	1104.52	1.23189	0.0424079	L_BA3/1/2_vs_BA45	BA3/1/2	BA45	L
							SH2D5	837.552	1.7375	0.00774248	L_BA3/1/2_vs_BA45	BA3/1/2	BA45	L
							HS6ST1P	127.958	2.01221	0.0142618	L_BA3/1/2_vs_BA45	BA3/1/2	BA45	L
							ADGRB2	5070.36	1.47899	0.0134891	L_BA3/1/2_vs_BA45	BA3/1/2	BA45	L
							DLGAP3	4406.41	1.51803	0.0102525	L_BA3/1/2_vs_BA45	BA3/1/2	BA45	L
							NCDN	19441.7	1.31586	0.0232443	L_BA3/1/2_vs_BA45	BA3/1/2	BA45	L
							EVA1B	59.2346	1.72082	0.024196	L_BA3/1/2_vs_BA45	BA3/1/2	BA45	L
							C1orf122	518.189	1.41596	0.0343572	L_BA3/1/2_vs_BA45	BA3/1/2	BA45	L
							NT5C1A	135.678	1.25404	0.0492748	L_BA3/1/2_vs_BA45	BA3/1/2	BA45	L
							PTPRF	3177.44	1.13712	0.0455105	L_BA3/1/2_vs_BA45	BA3/1/2	BA45	L
							JUN	1376.41	1.68653	0.00544731	L_BA3/1/2_vs_BA45	BA3/1/2	BA45	L
							LEPR	268.451	-1.04268	0.044775	L_BA3/1/2_vs_BA45	BA3/1/2	BA45	L
							RP4-598P13.1	69.9332	-1.44347	0.0489895	L_BA3/1/2_vs_BA45	BA3/1/2	BA45	L
							RP4-552O12.2	297.971	-1.17506	0.0470562	L_BA3/1/2_vs_BA45	BA3/1/2	BA45	L
							SCARNA2	7472.08	1.36094	0.0413508	L_BA3/1/2_vs_BA45	BA3/1/2	BA45	L
							AMPD2	1252.42	1.20125	0.0358866	L_BA3/1/2_vs_BA45	BA3/1/2	BA45	L
							CH17-172B3.1	52.0436	2.60723	0.00393311	L_BA3/1/2_vs_BA45	BA3/1/2	BA45	L
							FLG	286.035	1.13634	0.0458894	L_BA3/1/2_vs_BA45	BA3/1/2	BA45	L
							PMVK	241.438	1.66731	0.02265	L_BA3/1/2_vs_BA45	BA3/1/2	BA45	L
							PBXIP1	2448.22	1.45602	0.0143733	L_BA3/1/2_vs_BA45	BA3/1/2	BA45	L
							RP11-21M7.1	87.0618	1.62553	0.024196	L_BA3/1/2_vs_BA45	BA3/1/2	BA45	L
							IER5	447.059	1.86083	0.00447799	L_BA3/1/2_vs_BA45	BA3/1/2	BA45	L
							B3GALT2	674.324	-1.30408	0.0097749	L_BA3/1/2_vs_BA45	BA3/1/2	BA45	L
							PKP1	60.1945	2.15125	0.00475587	L_BA3/1/2_vs_BA45	BA3/1/2	BA45	L
							OBSCN	584.829	1.30893	0.0276439	L_BA3/1/2_vs_BA45	BA3/1/2	BA45	L
							TRIM11	359.595	1.08957	0.0432192	L_BA3/1/2_vs_BA45	BA3/1/2	BA45	L
							KIF26B	735.668	1.04745	0.0416881	L_BA3/1/2_vs_BA45	BA3/1/2	BA45	L
							OR2L2	118.005	-1.419	0.0464969	L_BA3/1/2_vs_BA45	BA3/1/2	BA45	L
							CYS1	130.466	1.9303	0.00532029	L_BA3/1/2_vs_BA45	BA3/1/2	BA45	L
							HPCAL1	2733.84	1.66541	0.00393311	L_BA3/1/2_vs_BA45	BA3/1/2	BA45	L
							KCNF1	561.382	1.39883	0.0302586	L_BA3/1/2_vs_BA45	BA3/1/2	BA45	L
							BCYRN1	934.984	3.18329	7.26228e-07	L_BA3/1/2_vs_BA45	BA3/1/2	BA45	L
							KCNK12	852.186	1.11155	0.0395871	L_BA3/1/2_vs_BA45	BA3/1/2	BA45	L
							AC079807.2	103.14	1.27629	0.0489895	L_BA3/1/2_vs_BA45	BA3/1/2	BA45	L
							AC009234.1	143.812	-1.46375	0.0432058	L_BA3/1/2_vs_BA45	BA3/1/2	BA45	L
							AC093110.3	158.586	-1.68244	0.022124	L_BA3/1/2_vs_BA45	BA3/1/2	BA45	L
							EGR4	182.542	2.14587	0.00346071	L_BA3/1/2_vs_BA45	BA3/1/2	BA45	L
							AC010975.1	33.9016	-1.94504	0.0173766	L_BA3/1/2_vs_BA45	BA3/1/2	BA45	L
							CAPG	161.923	1.48792	0.0343621	L_BA3/1/2_vs_BA45	BA3/1/2	BA45	L
							RP11-1252D15.1	43.7203	2.27171	0.00774248	L_BA3/1/2_vs_BA45	BA3/1/2	BA45	L
							SMYD1	31.1732	-2.16527	0.0234364	L_BA3/1/2_vs_BA45	BA3/1/2	BA45	L
							ACTR1B	1094	1.24781	0.0426692	L_BA3/1/2_vs_BA45	BA3/1/2	BA45	L
							KIAA1211L	2662.48	1.55675	0.00982469	L_BA3/1/2_vs_BA45	BA3/1/2	BA45	L
							POU3F3	1190.71	1.24795	0.0305071	L_BA3/1/2_vs_BA45	BA3/1/2	BA45	L
							C1QL2	370.726	1.51076	0.00532029	L_BA3/1/2_vs_BA45	BA3/1/2	BA45	L
							INHBB	79.5846	1.37201	0.0333041	L_BA3/1/2_vs_BA45	BA3/1/2	BA45	L
							HS6ST1	2348.55	1.33656	0.0211235	L_BA3/1/2_vs_BA45	BA3/1/2	BA45	L
							MZT2B	335.94	1.38312	0.0381915	L_BA3/1/2_vs_BA45	BA3/1/2	BA45	L
							MZT2A	319.438	1.58352	0.0266827	L_BA3/1/2_vs_BA45	BA3/1/2	BA45	L
							AC061961.2	144.716	1.67541	0.0168066	L_BA3/1/2_vs_BA45	BA3/1/2	BA45	L
							ERMN	1221.5	-1.11789	0.0159007	L_BA3/1/2_vs_BA45	BA3/1/2	BA45	L
							AC074363.1	67.9081	1.96184	0.0114613	L_BA3/1/2_vs_BA45	BA3/1/2	BA45	L
							LRP2	502.124	-1.09827	0.0249975	L_BA3/1/2_vs_BA45	BA3/1/2	BA45	L
							BBS5	226.093	2.27198	0.000640989	L_BA3/1/2_vs_BA45	BA3/1/2	BA45	L
							AC007405.6	44.0895	1.77785	0.0255937	L_BA3/1/2_vs_BA45	BA3/1/2	BA45	L
							AC007969.5	173.851	2.1089	0.00532029	L_BA3/1/2_vs_BA45	BA3/1/2	BA45	L
							NEUROD1	159.134	1.1547	0.0458491	L_BA3/1/2_vs_BA45	BA3/1/2	BA45	L
							AC098617.1	132.968	-1.27823	0.0447349	L_BA3/1/2_vs_BA45	BA3/1/2	BA45	L
							AOX3P	59.1795	-1.89465	0.00661053	L_BA3/1/2_vs_BA45	BA3/1/2	BA45	L
							AC012513.4	121.84	-1.48639	0.0469194	L_BA3/1/2_vs_BA45	BA3/1/2	BA45	L
							CHPF	850.794	1.38999	0.0374595	L_BA3/1/2_vs_BA45	BA3/1/2	BA45	L
							IRS1	1031.41	1.20557	0.0297473	L_BA3/1/2_vs_BA45	BA3/1/2	BA45	L
							NGEF	4042.31	1.37053	0.022124	L_BA3/1/2_vs_BA45	BA3/1/2	BA45	L
							RAMP1	532.805	1.62367	0.00958026	L_BA3/1/2_vs_BA45	BA3/1/2	BA45	L
							HES6	207.808	2.00864	0.00532029	L_BA3/1/2_vs_BA45	BA3/1/2	BA45	L
							CAPN10	288.814	1.45651	0.01737	L_BA3/1/2_vs_BA45	BA3/1/2	BA45	L
							NEU4	112.503	1.44828	0.0447349	L_BA3/1/2_vs_BA45	BA3/1/2	BA45	L
							IL17RC	309.689	1.29533	0.0366387	L_BA3/1/2_vs_BA45	BA3/1/2	BA45	L
							KCNH8	357.617	-1.29792	0.00903248	L_BA3/1/2_vs_BA45	BA3/1/2	BA45	L
							DCLK3	107.036	1.71449	0.00983719	L_BA3/1/2_vs_BA45	BA3/1/2	BA45	L
							RP11-660I20.4	53.8924	1.48117	0.0416881	L_BA3/1/2_vs_BA45	BA3/1/2	BA45	L
							COL7A1	261.695	1.16838	0.045349	L_BA3/1/2_vs_BA45	BA3/1/2	BA45	L
							UQCRC1	1193.93	1.51255	0.0168066	L_BA3/1/2_vs_BA45	BA3/1/2	BA45	L
							P4HTM	1415.67	1.06868	0.0468575	L_BA3/1/2_vs_BA45	BA3/1/2	BA45	L
							DALRD3	160.798	1.34963	0.0469429	L_BA3/1/2_vs_BA45	BA3/1/2	BA45	L
							GPX1	1039.49	1.64791	0.0106633	L_BA3/1/2_vs_BA45	BA3/1/2	BA45	L
							MIR4787	45.0037	2.78089	0.00488381	L_BA3/1/2_vs_BA45	BA3/1/2	BA45	L
							TWF2	199.337	2.10229	0.00546427	L_BA3/1/2_vs_BA45	BA3/1/2	BA45	L
							STAB1	535.049	1.17978	0.0381915	L_BA3/1/2_vs_BA45	BA3/1/2	BA45	L
							RP11-14D22.5	66.6021	-1.8962	0.0253809	L_BA3/1/2_vs_BA45	BA3/1/2	BA45	L
							RP11-433A10.1	35.461	-1.72318	0.0374481	L_BA3/1/2_vs_BA45	BA3/1/2	BA45	L
							CLDND1	2106.46	-0.988226	0.0325786	L_BA3/1/2_vs_BA45	BA3/1/2	BA45	L
							RP11-52L11.10	146.729	-2.13947	0.00958026	L_BA3/1/2_vs_BA45	BA3/1/2	BA45	L
							RN7SL767P	37.2494	2.46165	0.0212062	L_BA3/1/2_vs_BA45	BA3/1/2	BA45	L
							RP11-364F11.1	64.1366	-1.41879	0.0489895	L_BA3/1/2_vs_BA45	BA3/1/2	BA45	L
							RP11-115O13.1	460.062	-1.37302	0.0170971	L_BA3/1/2_vs_BA45	BA3/1/2	BA45	L
							RP11-263A24.1	105.559	-1.2811	0.0366277	L_BA3/1/2_vs_BA45	BA3/1/2	BA45	L
							PLXNA1	2407.52	1.26895	0.0342343	L_BA3/1/2_vs_BA45	BA3/1/2	BA45	L
							PODXL2	1258.79	1.316	0.0310545	L_BA3/1/2_vs_BA45	BA3/1/2	BA45	L
							H1FX	997.324	1.22093	0.047997	L_BA3/1/2_vs_BA45	BA3/1/2	BA45	L
							CHST2	572.625	1.2362	0.0431874	L_BA3/1/2_vs_BA45	BA3/1/2	BA45	L
							ZIC4	83.1107	-1.23465	0.0490225	L_BA3/1/2_vs_BA45	BA3/1/2	BA45	L
							IQCJ-SCHIP1	417.595	1.46856	0.0188175	L_BA3/1/2_vs_BA45	BA3/1/2	BA45	L
							TERC	438.77	1.64572	0.0166661	L_BA3/1/2_vs_BA45	BA3/1/2	BA45	L
							PLD1	351.603	-0.989854	0.0456105	L_BA3/1/2_vs_BA45	BA3/1/2	BA45	L
							RP11-573D15.1	28.5976	1.92675	0.0357713	L_BA3/1/2_vs_BA45	BA3/1/2	BA45	L
							SST	127.621	1.50733	0.022124	L_BA3/1/2_vs_BA45	BA3/1/2	BA45	L
							RP11-21N3.1	170.968	1.31064	0.0419613	L_BA3/1/2_vs_BA45	BA3/1/2	BA45	L
							MFSD7	57.4463	1.41789	0.043472	L_BA3/1/2_vs_BA45	BA3/1/2	BA45	L
							CTBP1	1472.97	1.29952	0.0292338	L_BA3/1/2_vs_BA45	BA3/1/2	BA45	L
							TMEM129	658.88	1.30522	0.0458894	L_BA3/1/2_vs_BA45	BA3/1/2	BA45	L
							FGFR3	3019.87	1.66214	0.00774248	L_BA3/1/2_vs_BA45	BA3/1/2	BA45	L
							C4orf48	111.834	1.45415	0.0381691	L_BA3/1/2_vs_BA45	BA3/1/2	BA45	L
							NAT8L	7266.38	1.90148	0.00774248	L_BA3/1/2_vs_BA45	BA3/1/2	BA45	L
							MXD4	1460.89	1.18659	0.0427301	L_BA3/1/2_vs_BA45	BA3/1/2	BA45	L
							TNIP2	89.3929	1.42536	0.0313526	L_BA3/1/2_vs_BA45	BA3/1/2	BA45	L
							RGS12	1466.1	1.38424	0.00864635	L_BA3/1/2_vs_BA45	BA3/1/2	BA45	L
							MSX1	103.114	1.78387	0.0101543	L_BA3/1/2_vs_BA45	BA3/1/2	BA45	L
							BLOC1S4	38.812	2.00886	0.022124	L_BA3/1/2_vs_BA45	BA3/1/2	BA45	L
							RP11-731J8.2	2745.88	-1.11326	0.0452514	L_BA3/1/2_vs_BA45	BA3/1/2	BA45	L
							TMEM165	1301.69	-1.27767	0.0166661	L_BA3/1/2_vs_BA45	BA3/1/2	BA45	L
							MEPE	65.151	-1.8056	0.00734072	L_BA3/1/2_vs_BA45	BA3/1/2	BA45	L
							HHIP	972.463	-1.12014	0.0255937	L_BA3/1/2_vs_BA45	BA3/1/2	BA45	L
							RP11-597D13.9	148.272	-1.27054	0.0238884	L_BA3/1/2_vs_BA45	BA3/1/2	BA45	L
							TMEM144	1926.11	-1.38952	0.00447799	L_BA3/1/2_vs_BA45	BA3/1/2	BA45	L
							RP11-597D13.7	253.705	-1.93093	0.0012794	L_BA3/1/2_vs_BA45	BA3/1/2	BA45	L
							RXFP1	281.47	-1.57406	0.00447799	L_BA3/1/2_vs_BA45	BA3/1/2	BA45	L
							PRLR	37.2269	-1.91942	0.0250847	L_BA3/1/2_vs_BA45	BA3/1/2	BA45	L
							GDNF-AS1	33.0697	-1.68437	0.0456532	L_BA3/1/2_vs_BA45	BA3/1/2	BA45	L
							CCNO	106.866	2.27513	0.0012794	L_BA3/1/2_vs_BA45	BA3/1/2	BA45	L
							PART1	1576.08	-1.08844	0.022124	L_BA3/1/2_vs_BA45	BA3/1/2	BA45	L
							HTR1A	371.289	1.61086	0.00376367	L_BA3/1/2_vs_BA45	BA3/1/2	BA45	L
							NR2F1	1511.13	1.29049	0.0168066	L_BA3/1/2_vs_BA45	BA3/1/2	BA45	L
							RGMB	436.564	1.1059	0.0381915	L_BA3/1/2_vs_BA45	BA3/1/2	BA45	L
							SOWAHA	1152.17	2.14933	0.000470745	L_BA3/1/2_vs_BA45	BA3/1/2	BA45	L
							CD14	304.518	1.72618	0.0126856	L_BA3/1/2_vs_BA45	BA3/1/2	BA45	L
							RELL2	311.593	1.49922	0.0281028	L_BA3/1/2_vs_BA45	BA3/1/2	BA45	L
							MIR143HG	147.429	-1.89172	0.0189194	L_BA3/1/2_vs_BA45	BA3/1/2	BA45	L
							SLC6A7	1197.58	1.14097	0.0416881	L_BA3/1/2_vs_BA45	BA3/1/2	BA45	L
							AC091969.1	34.8326	-1.83362	0.0238884	L_BA3/1/2_vs_BA45	BA3/1/2	BA45	L
							FBLL1	388.325	1.81265	0.0105999	L_BA3/1/2_vs_BA45	BA3/1/2	BA45	L
							CPLX2	29605	1.26993	0.0291637	L_BA3/1/2_vs_BA45	BA3/1/2	BA45	L
							GPRIN1	1394.89	1.19033	0.0452514	L_BA3/1/2_vs_BA45	BA3/1/2	BA45	L
							PRELID1	199.468	1.38712	0.0355087	L_BA3/1/2_vs_BA45	BA3/1/2	BA45	L
							LMAN2	472.128	1.16769	0.0483836	L_BA3/1/2_vs_BA45	BA3/1/2	BA45	L
							RGS14	386.221	1.35286	0.0332022	L_BA3/1/2_vs_BA45	BA3/1/2	BA45	L
							PRR7	185.233	1.88731	0.0105999	L_BA3/1/2_vs_BA45	BA3/1/2	BA45	L
							TMED9	392.372	1.29466	0.0370189	L_BA3/1/2_vs_BA45	BA3/1/2	BA45	L
							COL23A1	125.662	1.2165	0.0410709	L_BA3/1/2_vs_BA45	BA3/1/2	BA45	L
							SQSTM1	1888.46	1.58051	0.0168066	L_BA3/1/2_vs_BA45	BA3/1/2	BA45	L
							TBC1D9B	2779.19	1.20515	0.0468575	L_BA3/1/2_vs_BA45	BA3/1/2	BA45	L
							MGAT1	907.096	1.21674	0.0442807	L_BA3/1/2_vs_BA45	BA3/1/2	BA45	L
							WRNIP1	614.836	1.09984	0.0492748	L_BA3/1/2_vs_BA45	BA3/1/2	BA45	L
							TUBB2B	1249.39	1.4865	0.0126856	L_BA3/1/2_vs_BA45	BA3/1/2	BA45	L
							FAM50B	275.195	1.33526	0.0297473	L_BA3/1/2_vs_BA45	BA3/1/2	BA45	L
							ADTRP	48.648	-1.77494	0.0153034	L_BA3/1/2_vs_BA45	BA3/1/2	BA45	L
							HIST1H3A	60.5566	1.55489	0.0479496	L_BA3/1/2_vs_BA45	BA3/1/2	BA45	L
							HIST1H4E	969.592	1.25481	0.0238884	L_BA3/1/2_vs_BA45	BA3/1/2	BA45	L
							HIST1H4F	106.165	1.44773	0.0184457	L_BA3/1/2_vs_BA45	BA3/1/2	BA45	L
							NFKBIL1	191.464	1.39341	0.0318093	L_BA3/1/2_vs_BA45	BA3/1/2	BA45	L
							DDAH2	230.195	1.72228	0.022124	L_BA3/1/2_vs_BA45	BA3/1/2	BA45	L
							HSPA1B	606.806	1.52937	0.0212062	L_BA3/1/2_vs_BA45	BA3/1/2	BA45	L
							EHMT2	1449.76	1.13673	0.0490225	L_BA3/1/2_vs_BA45	BA3/1/2	BA45	L
							C4B	95.9315	2.21815	0.00223687	L_BA3/1/2_vs_BA45	BA3/1/2	BA45	L
							TNXB	770.856	1.20351	0.0328217	L_BA3/1/2_vs_BA45	BA3/1/2	BA45	L
							NUDT3	360.915	2.17946	0.00376367	L_BA3/1/2_vs_BA45	BA3/1/2	BA45	L
							RP11-174N3.4	28.8236	-2.40342	0.0306272	L_BA3/1/2_vs_BA45	BA3/1/2	BA45	L
							LRFN2	679.214	1.19431	0.0343572	L_BA3/1/2_vs_BA45	BA3/1/2	BA45	L
							C6orf226	54.2082	1.713	0.035152	L_BA3/1/2_vs_BA45	BA3/1/2	BA45	L
							DNPH1	110.113	1.74465	0.0254854	L_BA3/1/2_vs_BA45	BA3/1/2	BA45	L
							LRRC73	208.944	1.25517	0.0358866	L_BA3/1/2_vs_BA45	BA3/1/2	BA45	L
							NFKBIE	95.5589	1.56404	0.0297473	L_BA3/1/2_vs_BA45	BA3/1/2	BA45	L
							RN7SKP56	28.8603	-2.04226	0.0424079	L_BA3/1/2_vs_BA45	BA3/1/2	BA45	L
							THEMIS	79.5823	-1.48261	0.0201653	L_BA3/1/2_vs_BA45	BA3/1/2	BA45	L
							LAMA2	711.702	-0.979623	0.0408129	L_BA3/1/2_vs_BA45	BA3/1/2	BA45	L
							RP1-111D6.3	98.5448	1.36768	0.0335444	L_BA3/1/2_vs_BA45	BA3/1/2	BA45	L
							EZR	1292.98	1.2027	0.0408129	L_BA3/1/2_vs_BA45	BA3/1/2	BA45	L
							FAM20C	338.616	1.24259	0.0454019	L_BA3/1/2_vs_BA45	BA3/1/2	BA45	L
							PRKAR1B	9168.88	1.2938	0.0374481	L_BA3/1/2_vs_BA45	BA3/1/2	BA45	L
							ADAP1	605.423	1.26014	0.0452514	L_BA3/1/2_vs_BA45	BA3/1/2	BA45	L
							C7orf50	823.175	1.28258	0.0469194	L_BA3/1/2_vs_BA45	BA3/1/2	BA45	L
							RP11-1246C19.1	77.1385	2.01731	0.0105999	L_BA3/1/2_vs_BA45	BA3/1/2	BA45	L
							INTS1	2539.53	1.50926	0.0170971	L_BA3/1/2_vs_BA45	BA3/1/2	BA45	L
							MAFK	87.8764	1.8926	0.0143733	L_BA3/1/2_vs_BA45	BA3/1/2	BA45	L
							ELFN1	125.186	1.65102	0.0143733	L_BA3/1/2_vs_BA45	BA3/1/2	BA45	L
							MAD1L1	355.921	1.37584	0.0285886	L_BA3/1/2_vs_BA45	BA3/1/2	BA45	L
							SNX8	429.494	1.53934	0.022124	L_BA3/1/2_vs_BA45	BA3/1/2	BA45	L
							BRAT1	468.343	1.31226	0.0463782	L_BA3/1/2_vs_BA45	BA3/1/2	BA45	L
							TTYH3	2437.17	1.21089	0.0388842	L_BA3/1/2_vs_BA45	BA3/1/2	BA45	L
							AC011284.3	63.9489	-1.93874	0.0241982	L_BA3/1/2_vs_BA45	BA3/1/2	BA45	L
							RADIL	221.955	1.31642	0.0414117	L_BA3/1/2_vs_BA45	BA3/1/2	BA45	L
							SLC29A4	740.616	1.40362	0.0166661	L_BA3/1/2_vs_BA45	BA3/1/2	BA45	L
							TNRC18	4909.46	1.35131	0.0198767	L_BA3/1/2_vs_BA45	BA3/1/2	BA45	L
							FBXL18	973.87	1.28354	0.0318888	L_BA3/1/2_vs_BA45	BA3/1/2	BA45	L
							ZNF316	767.617	1.62483	0.0115873	L_BA3/1/2_vs_BA45	BA3/1/2	BA45	L
							TWIST1	29.0995	2.69224	0.00393311	L_BA3/1/2_vs_BA45	BA3/1/2	BA45	L
							AC003986.5	34.7555	1.62765	0.0492748	L_BA3/1/2_vs_BA45	BA3/1/2	BA45	L
							SP8	77.7684	1.45086	0.022124	L_BA3/1/2_vs_BA45	BA3/1/2	BA45	L
							CTB-119C2.1	100.699	-1.6035	0.0280529	L_BA3/1/2_vs_BA45	BA3/1/2	BA45	L
							CREB5	743.464	-1.26897	0.0126856	L_BA3/1/2_vs_BA45	BA3/1/2	BA45	L
							TRIL	907.921	1.369	0.0337264	L_BA3/1/2_vs_BA45	BA3/1/2	BA45	L
							AQP1	159.684	-1.25672	0.0231073	L_BA3/1/2_vs_BA45	BA3/1/2	BA45	L
							AC018648.6	61.6658	1.7693	0.0414117	L_BA3/1/2_vs_BA45	BA3/1/2	BA45	L
							ANLN	650.513	-1.39519	0.00393311	L_BA3/1/2_vs_BA45	BA3/1/2	BA45	L
							AC009196.1	39.5156	-2.01855	0.022124	L_BA3/1/2_vs_BA45	BA3/1/2	BA45	L
							TNS3	2038.53	1.17204	0.0393393	L_BA3/1/2_vs_BA45	BA3/1/2	BA45	L
							RP11-458F8.4	128.638	-1.11948	0.0491749	L_BA3/1/2_vs_BA45	BA3/1/2	BA45	L
							VPS37D	143.758	1.3455	0.0357258	L_BA3/1/2_vs_BA45	BA3/1/2	BA45	L
							GATSL2	65.7483	1.69568	0.0381915	L_BA3/1/2_vs_BA45	BA3/1/2	BA45	L
							CTB-139P11.2	31.8066	-2.17413	0.0198767	L_BA3/1/2_vs_BA45	BA3/1/2	BA45	L
							POR	588.055	1.31381	0.0326119	L_BA3/1/2_vs_BA45	BA3/1/2	BA45	L
							SEMA3E	214.313	-2.23918	3.04666e-06	L_BA3/1/2_vs_BA45	BA3/1/2	BA45	L
							SEMA3A	491.152	-0.976132	0.0422186	L_BA3/1/2_vs_BA45	BA3/1/2	BA45	L
							ZNF804B	133.041	-1.36088	0.013692	L_BA3/1/2_vs_BA45	BA3/1/2	BA45	L
							TECPR1	1055.72	1.3663	0.0336835	L_BA3/1/2_vs_BA45	BA3/1/2	BA45	L
							PPP1R35	64.4943	2.09028	0.00692122	L_BA3/1/2_vs_BA45	BA3/1/2	BA45	L
							NYAP1	2300.09	1.42352	0.0232443	L_BA3/1/2_vs_BA45	BA3/1/2	BA45	L
							ACTL6B	604.454	1.26104	0.022124	L_BA3/1/2_vs_BA45	BA3/1/2	BA45	L
							GNB2	1346.73	1.30145	0.0324643	L_BA3/1/2_vs_BA45	BA3/1/2	BA45	L
							VGF	1527.67	2.63236	3.44338e-05	L_BA3/1/2_vs_BA45	BA3/1/2	BA45	L
							COL26A1	531.597	1.53142	0.0147735	L_BA3/1/2_vs_BA45	BA3/1/2	BA45	L
							SH2B2	93.292	1.61989	0.0188175	L_BA3/1/2_vs_BA45	BA3/1/2	BA45	L
							ORAI2	784.918	1.36729	0.022124	L_BA3/1/2_vs_BA45	BA3/1/2	BA45	L
							ALKBH4	177.44	1.90067	0.00774248	L_BA3/1/2_vs_BA45	BA3/1/2	BA45	L
							LRWD1	318.022	1.37244	0.0297473	L_BA3/1/2_vs_BA45	BA3/1/2	BA45	L
							RELN	1289.82	0.964136	0.0356041	L_BA3/1/2_vs_BA45	BA3/1/2	BA45	L
							FOXP2	252.012	-1.20413	0.0197095	L_BA3/1/2_vs_BA45	BA3/1/2	BA45	L
							RP11-274B21.2	968.415	-1.4501	0.00982952	L_BA3/1/2_vs_BA45	BA3/1/2	BA45	L
							RP11-274B21.12	61.7502	1.7262	0.0336892	L_BA3/1/2_vs_BA45	BA3/1/2	BA45	L
							OR9A2	28.6937	-1.87842	0.0332022	L_BA3/1/2_vs_BA45	BA3/1/2	BA45	L
							AC106862.1	144.445	1.26941	0.0431949	L_BA3/1/2_vs_BA45	BA3/1/2	BA45	L
							RARRES2	105.662	1.78607	0.0158459	L_BA3/1/2_vs_BA45	BA3/1/2	BA45	L
							REPIN1	1367.47	1.25269	0.0483836	L_BA3/1/2_vs_BA45	BA3/1/2	BA45	L
							KCNH2	514.93	1.34792	0.0205467	L_BA3/1/2_vs_BA45	BA3/1/2	BA45	L
							FASTK	768.049	1.23202	0.0479742	L_BA3/1/2_vs_BA45	BA3/1/2	BA45	L
							PTPRN2	4260.62	1.36702	0.0237134	L_BA3/1/2_vs_BA45	BA3/1/2	BA45	L
							KBTBD11	3659.95	1.03896	0.0492748	L_BA3/1/2_vs_BA45	BA3/1/2	BA45	L
							PRAG1	719.744	1.36713	0.0153835	L_BA3/1/2_vs_BA45	BA3/1/2	BA45	L
							FAM167A	684.501	1.10798	0.044775	L_BA3/1/2_vs_BA45	BA3/1/2	BA45	L
							LZTS1	2023.72	1.27964	0.025842	L_BA3/1/2_vs_BA45	BA3/1/2	BA45	L
							NPM2	707.72	1.31939	0.0237134	L_BA3/1/2_vs_BA45	BA3/1/2	BA45	L
							DOCK5	1625.88	-1.03488	0.0212062	L_BA3/1/2_vs_BA45	BA3/1/2	BA45	L
							DUSP4	140.318	1.32358	0.0306085	L_BA3/1/2_vs_BA45	BA3/1/2	BA45	L
							DUSP26	646.409	1.24665	0.0336835	L_BA3/1/2_vs_BA45	BA3/1/2	BA45	L
							ZNF703	732.128	1.28491	0.0297473	L_BA3/1/2_vs_BA45	BA3/1/2	BA45	L
							ANK1	1145.81	1.26218	0.0321217	L_BA3/1/2_vs_BA45	BA3/1/2	BA45	L
							CEBPD	624.559	1.6908	0.00351152	L_BA3/1/2_vs_BA45	BA3/1/2	BA45	L
							ST18	968.202	-1.30985	0.00774248	L_BA3/1/2_vs_BA45	BA3/1/2	BA45	L
							PENK	45.1476	1.58566	0.0333705	L_BA3/1/2_vs_BA45	BA3/1/2	BA45	L
							BHLHE22	112.816	2.06431	0.0012794	L_BA3/1/2_vs_BA45	BA3/1/2	BA45	L
							CRH	31.3525	2.08585	0.0388842	L_BA3/1/2_vs_BA45	BA3/1/2	BA45	L
							RP11-946L20.1	41.4785	-2.44342	0.00532029	L_BA3/1/2_vs_BA45	BA3/1/2	BA45	L
							ENPP2	818.408	-1.08805	0.022124	L_BA3/1/2_vs_BA45	BA3/1/2	BA45	L
							ADGRB1	2974.76	1.4867	0.0105999	L_BA3/1/2_vs_BA45	BA3/1/2	BA45	L
							ARC	247.589	1.31179	0.0491749	L_BA3/1/2_vs_BA45	BA3/1/2	BA45	L
							ZNF696	213.526	1.32797	0.0458894	L_BA3/1/2_vs_BA45	BA3/1/2	BA45	L
							RHPN1	595.575	1.72848	0.00692122	L_BA3/1/2_vs_BA45	BA3/1/2	BA45	L
							GSDMD	49.9459	1.77719	0.0247476	L_BA3/1/2_vs_BA45	BA3/1/2	BA45	L
							EEF1D	673.247	1.2442	0.0427638	L_BA3/1/2_vs_BA45	BA3/1/2	BA45	L
							TIGD5	228.838	1.47173	0.0296936	L_BA3/1/2_vs_BA45	BA3/1/2	BA45	L
							SCRIB	1282.21	1.72917	0.0153034	L_BA3/1/2_vs_BA45	BA3/1/2	BA45	L
							PLEC	9902.26	1.66602	0.0107456	L_BA3/1/2_vs_BA45	BA3/1/2	BA45	L
							CYC1	702.556	1.3663	0.0273883	L_BA3/1/2_vs_BA45	BA3/1/2	BA45	L
							MAF1	750.273	1.2406	0.0413455	L_BA3/1/2_vs_BA45	BA3/1/2	BA45	L
							BOP1	66.8394	2.19633	0.00210709	L_BA3/1/2_vs_BA45	BA3/1/2	BA45	L
							HSF1	832.346	1.25115	0.0381915	L_BA3/1/2_vs_BA45	BA3/1/2	BA45	L
							FBXL6	75.4317	1.49882	0.0403158	L_BA3/1/2_vs_BA45	BA3/1/2	BA45	L
							ADCK5	102.745	1.33666	0.0338807	L_BA3/1/2_vs_BA45	BA3/1/2	BA45	L
							CPSF1	982.201	1.14589	0.0489895	L_BA3/1/2_vs_BA45	BA3/1/2	BA45	L
							SLC39A4	166.517	1.2589	0.0432501	L_BA3/1/2_vs_BA45	BA3/1/2	BA45	L
							VPS28	542.239	1.45769	0.0237305	L_BA3/1/2_vs_BA45	BA3/1/2	BA45	L
							TONSL	120.84	1.84079	0.00692122	L_BA3/1/2_vs_BA45	BA3/1/2	BA45	L
							KIFC2	1735.72	1.93555	0.00391379	L_BA3/1/2_vs_BA45	BA3/1/2	BA45	L
							PPP1R16A	426.181	1.53668	0.0237305	L_BA3/1/2_vs_BA45	BA3/1/2	BA45	L
							GPT	140.838	1.44433	0.0358143	L_BA3/1/2_vs_BA45	BA3/1/2	BA45	L
							MFSD3	304.202	1.30153	0.0424079	L_BA3/1/2_vs_BA45	BA3/1/2	BA45	L
							C8orf82	300.751	1.25245	0.035501	L_BA3/1/2_vs_BA45	BA3/1/2	BA45	L
							ARHGAP39	1315.54	1.31133	0.0355087	L_BA3/1/2_vs_BA45	BA3/1/2	BA45	L
							RPL8	1954.42	1.39431	0.0213676	L_BA3/1/2_vs_BA45	BA3/1/2	BA45	L
							DMRT3	46.5033	1.77115	0.0182483	L_BA3/1/2_vs_BA45	BA3/1/2	BA45	L
							RP11-39K24.11	67.5989	-2.25718	0.0160031	L_BA3/1/2_vs_BA45	BA3/1/2	BA45	L
							RP11-39K24.4	77.2199	-1.64922	0.0265724	L_BA3/1/2_vs_BA45	BA3/1/2	BA45	L
							RP11-39K24.8	62.4356	-1.99771	0.0140699	L_BA3/1/2_vs_BA45	BA3/1/2	BA45	L
							RP11-39K24.15	48.675	-1.85258	0.0489895	L_BA3/1/2_vs_BA45	BA3/1/2	BA45	L
							TUSC1	232.761	1.42808	0.0200955	L_BA3/1/2_vs_BA45	BA3/1/2	BA45	L
							RPP25L	117.07	1.38425	0.0432192	L_BA3/1/2_vs_BA45	BA3/1/2	BA45	L
							ANKRD18A	178.255	-1.16573	0.0399304	L_BA3/1/2_vs_BA45	BA3/1/2	BA45	L
							PCA3	292.435	-1.46654	0.00487096	L_BA3/1/2_vs_BA45	BA3/1/2	BA45	L
							TLE1	926.761	1.44854	0.0102525	L_BA3/1/2_vs_BA45	BA3/1/2	BA45	L
							GADD45G	126.26	2.39004	0.00475587	L_BA3/1/2_vs_BA45	BA3/1/2	BA45	L
							DAB2IP	3136.54	1.17623	0.0357713	L_BA3/1/2_vs_BA45	BA3/1/2	BA45	L
							FAM129B	492.033	1.70082	0.0105999	L_BA3/1/2_vs_BA45	BA3/1/2	BA45	L
							CDK9	894.755	1.13668	0.0477519	L_BA3/1/2_vs_BA45	BA3/1/2	BA45	L
							PTGES2	994.423	1.35861	0.0240266	L_BA3/1/2_vs_BA45	BA3/1/2	BA45	L
							RP11-339B21.8	41.5962	-1.85279	0.0205467	L_BA3/1/2_vs_BA45	BA3/1/2	BA45	L
							WDR34	165.689	1.50795	0.0148963	L_BA3/1/2_vs_BA45	BA3/1/2	BA45	L
							ENDOG	85.3486	2.72883	0.00393311	L_BA3/1/2_vs_BA45	BA3/1/2	BA45	L
							ASB6	476.218	1.24111	0.0422186	L_BA3/1/2_vs_BA45	BA3/1/2	BA45	L
							NCS1	18208.3	1.17768	0.0388842	L_BA3/1/2_vs_BA45	BA3/1/2	BA45	L
							SURF6	453.736	1.46017	0.0291637	L_BA3/1/2_vs_BA45	BA3/1/2	BA45	L
							REXO4	243.671	1.16322	0.0456105	L_BA3/1/2_vs_BA45	BA3/1/2	BA45	L
							ADAMTSL2	300.102	1.42648	0.0211235	L_BA3/1/2_vs_BA45	BA3/1/2	BA45	L
							OLFM1	5432	1.0713	0.0381915	L_BA3/1/2_vs_BA45	BA3/1/2	BA45	L
							PPP1R26	735.606	1.48611	0.0179437	L_BA3/1/2_vs_BA45	BA3/1/2	BA45	L
							KCNT1	2713.6	0.995391	0.0470562	L_BA3/1/2_vs_BA45	BA3/1/2	BA45	L
							NACC2	4542.32	1.30268	0.0332022	L_BA3/1/2_vs_BA45	BA3/1/2	BA45	L
							C9orf69	590.551	1.23354	0.0426651	L_BA3/1/2_vs_BA45	BA3/1/2	BA45	L
							GPSM1	948.228	1.28205	0.0318888	L_BA3/1/2_vs_BA45	BA3/1/2	BA45	L
							PMPCA	480.644	1.19403	0.0458894	L_BA3/1/2_vs_BA45	BA3/1/2	BA45	L
							FAM69B	233.559	1.63944	0.0217808	L_BA3/1/2_vs_BA45	BA3/1/2	BA45	L
							RABL6	2487.78	1.25924	0.0324478	L_BA3/1/2_vs_BA45	BA3/1/2	BA45	L
							C9orf172	2235.94	1.30365	0.0338807	L_BA3/1/2_vs_BA45	BA3/1/2	BA45	L
							PHPT1	283.274	1.2953	0.0464969	L_BA3/1/2_vs_BA45	BA3/1/2	BA45	L
							FBXW5	1015.1	1.72756	0.012114	L_BA3/1/2_vs_BA45	BA3/1/2	BA45	L
							NPDC1	1811.81	1.42173	0.0237305	L_BA3/1/2_vs_BA45	BA3/1/2	BA45	L
							DPP7	989.056	1.2491	0.0274796	L_BA3/1/2_vs_BA45	BA3/1/2	BA45	L
							SSNA1	205.243	1.85322	0.0126856	L_BA3/1/2_vs_BA45	BA3/1/2	BA45	L
							RP13-122B23.13	101.783	1.54975	0.0309745	L_BA3/1/2_vs_BA45	BA3/1/2	BA45	L
							NELFB	760.983	1.58103	0.0237134	L_BA3/1/2_vs_BA45	BA3/1/2	BA45	L
							NOXA1	298.944	1.44366	0.0239855	L_BA3/1/2_vs_BA45	BA3/1/2	BA45	L
							NSMF	5084.04	1.2473	0.0297473	L_BA3/1/2_vs_BA45	BA3/1/2	BA45	L
							MRPL41	676.539	2.09258	0.00376367	L_BA3/1/2_vs_BA45	BA3/1/2	BA45	L
							RP11-142L16.2	45.1777	-1.63578	0.0332917	L_BA3/1/2_vs_BA45	BA3/1/2	BA45	L
							OTUD1	215.503	1.10218	0.0458894	L_BA3/1/2_vs_BA45	BA3/1/2	BA45	L
							FZD8	141.174	1.59459	0.0133429	L_BA3/1/2_vs_BA45	BA3/1/2	BA45	L
							OGDHL	1602.44	1.17011	0.0456119	L_BA3/1/2_vs_BA45	BA3/1/2	BA45	L
							RP11-388P9.2	101.671	-1.70276	0.0490225	L_BA3/1/2_vs_BA45	BA3/1/2	BA45	L
							CTNNA3	435.86	-1.47657	0.00291863	L_BA3/1/2_vs_BA45	BA3/1/2	BA45	L
							RP11-182L21.6	43.9634	1.70308	0.0417995	L_BA3/1/2_vs_BA45	BA3/1/2	BA45	L
							CACYBPP1	47.6229	-1.86201	0.0279021	L_BA3/1/2_vs_BA45	BA3/1/2	BA45	L
							LDB3	410.515	-1.16867	0.0319241	L_BA3/1/2_vs_BA45	BA3/1/2	BA45	L
							FGFBP3	73.6562	1.53175	0.0238884	L_BA3/1/2_vs_BA45	BA3/1/2	BA45	L
							OPALIN	925.738	-1.19914	0.0126856	L_BA3/1/2_vs_BA45	BA3/1/2	BA45	L
							RPL13AP5	195.504	1.94192	0.0103503	L_BA3/1/2_vs_BA45	BA3/1/2	BA45	L
							RRP12	622.358	1.27455	0.0237305	L_BA3/1/2_vs_BA45	BA3/1/2	BA45	L
							UBTD1	187.973	1.60158	0.013692	L_BA3/1/2_vs_BA45	BA3/1/2	BA45	L
							PSD	6080.66	1.34046	0.0224393	L_BA3/1/2_vs_BA45	BA3/1/2	BA45	L
							FBXL15	370.474	1.79141	0.0112066	L_BA3/1/2_vs_BA45	BA3/1/2	BA45	L
							CUEDC2	511.345	1.2572	0.0470562	L_BA3/1/2_vs_BA45	BA3/1/2	BA45	L
							NEURL1	2281.76	1.33239	0.0311281	L_BA3/1/2_vs_BA45	BA3/1/2	BA45	L
							RP11-313D6.4	36.3973	1.97642	0.0306085	L_BA3/1/2_vs_BA45	BA3/1/2	BA45	L
							ADRB1	508.659	1.2019	0.0388842	L_BA3/1/2_vs_BA45	BA3/1/2	BA45	L
							GRK5	285.266	1.16771	0.0389415	L_BA3/1/2_vs_BA45	BA3/1/2	BA45	L
							STK32C	530.659	1.55833	0.0198767	L_BA3/1/2_vs_BA45	BA3/1/2	BA45	L
							PWWP2B	327.84	1.78107	0.00661458	L_BA3/1/2_vs_BA45	BA3/1/2	BA45	L
							KNDC1	4154.55	1.47093	0.0163753	L_BA3/1/2_vs_BA45	BA3/1/2	BA45	L
							CALY	2054.19	1.35041	0.0306272	L_BA3/1/2_vs_BA45	BA3/1/2	BA45	L
							B4GALNT4	1276.31	1.94694	0.00376367	L_BA3/1/2_vs_BA45	BA3/1/2	BA45	L
							HRAS	303.756	1.82738	0.00597947	L_BA3/1/2_vs_BA45	BA3/1/2	BA45	L
							PHRF1	1177.55	1.22497	0.0374481	L_BA3/1/2_vs_BA45	BA3/1/2	BA45	L
							DEAF1	1660.39	1.31977	0.0388842	L_BA3/1/2_vs_BA45	BA3/1/2	BA45	L
							RPLP2	661.597	1.19819	0.0456119	L_BA3/1/2_vs_BA45	BA3/1/2	BA45	L
							TOLLIP	3715.39	1.23335	0.0297473	L_BA3/1/2_vs_BA45	BA3/1/2	BA45	L
							TSSC4	177.51	1.66194	0.0131505	L_BA3/1/2_vs_BA45	BA3/1/2	BA45	L
							GALNT18	534.493	1.15223	0.0355087	L_BA3/1/2_vs_BA45	BA3/1/2	BA45	L
							KCNJ11	289.674	1.41018	0.0374597	L_BA3/1/2_vs_BA45	BA3/1/2	BA45	L
							PTPN5	3105.06	1.08133	0.0355087	L_BA3/1/2_vs_BA45	BA3/1/2	BA45	L
							RP1-69B10.3	91.9316	-1.66801	0.0448442	L_BA3/1/2_vs_BA45	BA3/1/2	BA45	L
							FJX1	164.874	1.94146	0.00989305	L_BA3/1/2_vs_BA45	BA3/1/2	BA45	L
							TP53I11	723.589	1.07572	0.0385624	L_BA3/1/2_vs_BA45	BA3/1/2	BA45	L
							PEX16	312.537	1.41929	0.0423628	L_BA3/1/2_vs_BA45	BA3/1/2	BA45	L
							ZNF408	114.724	1.43824	0.0282718	L_BA3/1/2_vs_BA45	BA3/1/2	BA45	L
							C1QTNF4	602.084	2.02455	0.0012794	L_BA3/1/2_vs_BA45	BA3/1/2	BA45	L
							C11orf31	304.792	1.59463	0.0105999	L_BA3/1/2_vs_BA45	BA3/1/2	BA45	L
							CCDC86	142.562	1.56631	0.0291467	L_BA3/1/2_vs_BA45	BA3/1/2	BA45	L
							TMEM132A	2420.77	1.78297	0.00774248	L_BA3/1/2_vs_BA45	BA3/1/2	BA45	L
							DAGLA	1562.32	1.27915	0.0388842	L_BA3/1/2_vs_BA45	BA3/1/2	BA45	L
							C11orf95	815.995	1.53104	0.0140699	L_BA3/1/2_vs_BA45	BA3/1/2	BA45	L
							MACROD1	194.918	1.28661	0.0313539	L_BA3/1/2_vs_BA45	BA3/1/2	BA45	L
							FKBP2	401.11	1.63434	0.0170971	L_BA3/1/2_vs_BA45	BA3/1/2	BA45	L
							PPP1R14B	127.825	1.21186	0.0492748	L_BA3/1/2_vs_BA45	BA3/1/2	BA45	L
							BAD	262.447	1.34937	0.0459103	L_BA3/1/2_vs_BA45	BA3/1/2	BA45	L
							ESRRA	339.568	1.63056	0.0170971	L_BA3/1/2_vs_BA45	BA3/1/2	BA45	L
							PRDX5	1117.87	1.39568	0.0237134	L_BA3/1/2_vs_BA45	BA3/1/2	BA45	L
							VPS51	1120.92	1.84175	0.00661053	L_BA3/1/2_vs_BA45	BA3/1/2	BA45	L
							ZNHIT2	61.515	1.78677	0.0387491	L_BA3/1/2_vs_BA45	BA3/1/2	BA45	L
							FAU	975.854	1.66821	0.0142154	L_BA3/1/2_vs_BA45	BA3/1/2	BA45	L
							CCDC85B	1082.07	2.33402	0.00157216	L_BA3/1/2_vs_BA45	BA3/1/2	BA45	L
							SART1	746.524	1.40417	0.0237134	L_BA3/1/2_vs_BA45	BA3/1/2	BA45	L
							GAL3ST3	228.63	1.51092	0.0250847	L_BA3/1/2_vs_BA45	BA3/1/2	BA45	L
							RIN1	328.649	1.43177	0.0111139	L_BA3/1/2_vs_BA45	BA3/1/2	BA45	L
							B4GAT1	2182.85	1.15244	0.0456105	L_BA3/1/2_vs_BA45	BA3/1/2	BA45	L
							SPTBN2	6252.23	1.53861	0.0148963	L_BA3/1/2_vs_BA45	BA3/1/2	BA45	L
							PC	1546.78	1.46268	0.0240266	L_BA3/1/2_vs_BA45	BA3/1/2	BA45	L
							LRFN4	300.565	1.85497	0.00643764	L_BA3/1/2_vs_BA45	BA3/1/2	BA45	L
							SYT12	734.897	1.10571	0.0464969	L_BA3/1/2_vs_BA45	BA3/1/2	BA45	L
							ADRBK1	2855.03	1.26678	0.0368377	L_BA3/1/2_vs_BA45	BA3/1/2	BA45	L
							PITPNM1	2244.89	1.36889	0.0241896	L_BA3/1/2_vs_BA45	BA3/1/2	BA45	L
							NDUFV1	1361.6	1.32433	0.0318888	L_BA3/1/2_vs_BA45	BA3/1/2	BA45	L
							NDUFS8	638.15	1.31956	0.038285	L_BA3/1/2_vs_BA45	BA3/1/2	BA45	L
							MYO7A	241.239	1.15734	0.047997	L_BA3/1/2_vs_BA45	BA3/1/2	BA45	L
							FAM181B	780.816	1.31884	0.0452514	L_BA3/1/2_vs_BA45	BA3/1/2	BA45	L
							GPR83	485.874	1.14119	0.0153034	L_BA3/1/2_vs_BA45	BA3/1/2	BA45	L
							PDGFD	54.5212	1.38893	0.0456105	L_BA3/1/2_vs_BA45	BA3/1/2	BA45	L
							SIK3-IT1	303.278	-1.49321	0.0142618	L_BA3/1/2_vs_BA45	BA3/1/2	BA45	L
							AP002954.3	130.405	-1.53478	0.0157217	L_BA3/1/2_vs_BA45	BA3/1/2	BA45	L
							H2AFX	736.351	1.70748	0.0154249	L_BA3/1/2_vs_BA45	BA3/1/2	BA45	L
							KIRREL3	838.634	1.04968	0.0456119	L_BA3/1/2_vs_BA45	BA3/1/2	BA45	L
							RP11-676M6.1	92.1162	1.39173	0.0341242	L_BA3/1/2_vs_BA45	BA3/1/2	BA45	L
							ADAMTS8	269.019	1.48689	0.0159708	L_BA3/1/2_vs_BA45	BA3/1/2	BA45	L
							RP11-469N6.1	68.2736	2.05969	0.00487096	L_BA3/1/2_vs_BA45	BA3/1/2	BA45	L
							GAPDH	13971.6	1.21298	0.0319241	L_BA3/1/2_vs_BA45	BA3/1/2	BA45	L
							C12orf57	213.05	1.49018	0.0413508	L_BA3/1/2_vs_BA45	BA3/1/2	BA45	L
							SLCO1A2	701.403	-1.0604	0.022124	L_BA3/1/2_vs_BA45	BA3/1/2	BA45	L
							MUC19	29.4263	2.23593	0.0198767	L_BA3/1/2_vs_BA45	BA3/1/2	BA45	L
							RP11-413B19.2	28.1141	-2.22139	0.0112066	L_BA3/1/2_vs_BA45	BA3/1/2	BA45	L
							RND1	480.807	1.19803	0.035152	L_BA3/1/2_vs_BA45	BA3/1/2	BA45	L
							DDN	5714.13	1.30639	0.0255937	L_BA3/1/2_vs_BA45	BA3/1/2	BA45	L
							KCNH3	2236.01	1.36631	0.025842	L_BA3/1/2_vs_BA45	BA3/1/2	BA45	L
							FIGNL2	56.9015	1.7895	0.022124	L_BA3/1/2_vs_BA45	BA3/1/2	BA45	L
							ATG101	82.141	1.45709	0.0481816	L_BA3/1/2_vs_BA45	BA3/1/2	BA45	L
							LRP1	15436.6	1.25889	0.0297473	L_BA3/1/2_vs_BA45	BA3/1/2	BA45	L
							AGAP2	7461.07	1.3673	0.01737	L_BA3/1/2_vs_BA45	BA3/1/2	BA45	L
							MARCH9	306.986	1.19038	0.024196	L_BA3/1/2_vs_BA45	BA3/1/2	BA45	L
							WIF1	398.802	1.34792	0.00717014	L_BA3/1/2_vs_BA45	BA3/1/2	BA45	L
							RP1-78O14.1	238.984	-1.54744	0.022124	L_BA3/1/2_vs_BA45	BA3/1/2	BA45	L
							RP11-818F20.1	102.4	1.59358	0.0241698	L_BA3/1/2_vs_BA45	BA3/1/2	BA45	L
							RP1-46F2.3	61.1562	2.71817	3.13515e-05	L_BA3/1/2_vs_BA45	BA3/1/2	BA45	L
							CUX2	2677.43	1.57376	0.00376367	L_BA3/1/2_vs_BA45	BA3/1/2	BA45	L
							DTX1	1043.35	1.18324	0.0338807	L_BA3/1/2_vs_BA45	BA3/1/2	BA45	L
							DDX54	488.414	1.53739	0.0182172	L_BA3/1/2_vs_BA45	BA3/1/2	BA45	L
							ACADS	87.7942	1.86489	0.00864635	L_BA3/1/2_vs_BA45	BA3/1/2	BA45	L
							LRRC43	96.7875	1.272	0.0374481	L_BA3/1/2_vs_BA45	BA3/1/2	BA45	L
							CDK2AP1	346.719	1.17933	0.042918	L_BA3/1/2_vs_BA45	BA3/1/2	BA45	L
							FAM101A	73.6785	1.56377	0.0157217	L_BA3/1/2_vs_BA45	BA3/1/2	BA45	L
							MMP17	692.796	1.35638	0.0235228	L_BA3/1/2_vs_BA45	BA3/1/2	BA45	L
							IL17D	494.848	1.36813	0.0359902	L_BA3/1/2_vs_BA45	BA3/1/2	BA45	L
							FTH1P7	43.0418	1.88215	0.0374481	L_BA3/1/2_vs_BA45	BA3/1/2	BA45	L
							RP11-5G9.4	913.27	1.24031	0.0381915	L_BA3/1/2_vs_BA45	BA3/1/2	BA45	L
							PCDH8	1434.82	2.41698	3.13515e-05	L_BA3/1/2_vs_BA45	BA3/1/2	BA45	L
							PCDH9-AS2	215.027	-1.35399	0.0374481	L_BA3/1/2_vs_BA45	BA3/1/2	BA45	L
							IRS2	4340.26	1.4882	0.0112066	L_BA3/1/2_vs_BA45	BA3/1/2	BA45	L
							GAS6	573.884	1.37014	0.0238884	L_BA3/1/2_vs_BA45	BA3/1/2	BA45	L
							RPPH1	75321.2	1.76211	0.00501033	L_BA3/1/2_vs_BA45	BA3/1/2	BA45	L
							ZNF219	628.739	1.54701	0.0170971	L_BA3/1/2_vs_BA45	BA3/1/2	BA45	L
							MYH7	79.1906	1.42095	0.0357713	L_BA3/1/2_vs_BA45	BA3/1/2	BA45	L
							CPNE6	1336.89	1.24558	0.0211235	L_BA3/1/2_vs_BA45	BA3/1/2	BA45	L
							DNAAF2	128.476	1.53443	0.022124	L_BA3/1/2_vs_BA45	BA3/1/2	BA45	L
							RN7SL3	7739.84	1.36664	0.0295403	L_BA3/1/2_vs_BA45	BA3/1/2	BA45	L
							SPTB	1323.1	1.42088	0.0114613	L_BA3/1/2_vs_BA45	BA3/1/2	BA45	L
							PLEKHH1	2567.75	-0.951366	0.0336892	L_BA3/1/2_vs_BA45	BA3/1/2	BA45	L
							ACOT2	132.45	1.4106	0.0423628	L_BA3/1/2_vs_BA45	BA3/1/2	BA45	L
							IRF2BPL	1284.73	1.40289	0.023259	L_BA3/1/2_vs_BA45	BA3/1/2	BA45	L
							CCDC88C	269.843	1.44716	0.0107456	L_BA3/1/2_vs_BA45	BA3/1/2	BA45	L
							FAM181A	47.6263	2.19229	0.0105999	L_BA3/1/2_vs_BA45	BA3/1/2	BA45	L
							ASB2	61.3458	1.65698	0.022124	L_BA3/1/2_vs_BA45	BA3/1/2	BA45	L
							AL162151.1	154.411	1.55543	0.0153034	L_BA3/1/2_vs_BA45	BA3/1/2	BA45	L
							CCDC85C	704.222	1.17844	0.0295403	L_BA3/1/2_vs_BA45	BA3/1/2	BA45	L
							HHIPL1	679.385	1.1439	0.0423628	L_BA3/1/2_vs_BA45	BA3/1/2	BA45	L
							BEGAIN	1013.33	1.33095	0.0223422	L_BA3/1/2_vs_BA45	BA3/1/2	BA45	L
							DIO3	33.7462	2.46739	0.00658448	L_BA3/1/2_vs_BA45	BA3/1/2	BA45	L
							ANKRD9	769.868	1.37421	0.0220769	L_BA3/1/2_vs_BA45	BA3/1/2	BA45	L
							CKB	12573.3	1.77137	0.00601025	L_BA3/1/2_vs_BA45	BA3/1/2	BA45	L
							TRMT61A	292.769	1.40248	0.0335444	L_BA3/1/2_vs_BA45	BA3/1/2	BA45	L
							TMEM179	606.107	1.29653	0.0305071	L_BA3/1/2_vs_BA45	BA3/1/2	BA45	L
							AKT1	1158.35	1.11163	0.0480971	L_BA3/1/2_vs_BA45	BA3/1/2	BA45	L
							CEP170B	5987.8	1.39712	0.0232443	L_BA3/1/2_vs_BA45	BA3/1/2	BA45	L
							JAG2	383.08	1.67732	0.0105999	L_BA3/1/2_vs_BA45	BA3/1/2	BA45	L
							BTBD6	492.136	1.48396	0.0203512	L_BA3/1/2_vs_BA45	BA3/1/2	BA45	L
							TMEM121	124.909	2.26109	0.00291863	L_BA3/1/2_vs_BA45	BA3/1/2	BA45	L
							GREM1	151.463	-1.1909	0.0335444	L_BA3/1/2_vs_BA45	BA3/1/2	BA45	L
							PAK6	291.644	1.38792	0.022124	L_BA3/1/2_vs_BA45	BA3/1/2	BA45	L
							RHOV	31.119	1.96125	0.022124	L_BA3/1/2_vs_BA45	BA3/1/2	BA45	L
							ITPKA	669.533	1.82272	0.00168072	L_BA3/1/2_vs_BA45	BA3/1/2	BA45	L
							LYSMD2	253.574	1.21418	0.0469429	L_BA3/1/2_vs_BA45	BA3/1/2	BA45	L
							RP11-358M11.1	47.4405	-2.26352	0.0170971	L_BA3/1/2_vs_BA45	BA3/1/2	BA45	L
							C15orf59	1960.42	1.18811	0.0374595	L_BA3/1/2_vs_BA45	BA3/1/2	BA45	L
							RPP25	297.574	1.4394	0.0237305	L_BA3/1/2_vs_BA45	BA3/1/2	BA45	L
							KLHL25	249.071	1.25712	0.035501	L_BA3/1/2_vs_BA45	BA3/1/2	BA45	L
							KIF7	136.027	1.56976	0.0105999	L_BA3/1/2_vs_BA45	BA3/1/2	BA45	L
							MCTP2	88.3941	-1.9328	0.0012794	L_BA3/1/2_vs_BA45	BA3/1/2	BA45	L
							MRPL28	490.212	1.26842	0.0367666	L_BA3/1/2_vs_BA45	BA3/1/2	BA45	L
							RAB11FIP3	1841.23	1.35652	0.0230116	L_BA3/1/2_vs_BA45	BA3/1/2	BA45	L
							CAPN15	778.236	1.39546	0.022124	L_BA3/1/2_vs_BA45	BA3/1/2	BA45	L
							RAB40C	1038.97	1.51998	0.0189194	L_BA3/1/2_vs_BA45	BA3/1/2	BA45	L
							FAM195A	251.259	1.38531	0.0253809	L_BA3/1/2_vs_BA45	BA3/1/2	BA45	L
							RHOT2	799.774	1.242	0.0332278	L_BA3/1/2_vs_BA45	BA3/1/2	BA45	L
							STUB1	351.219	1.89125	0.0105999	L_BA3/1/2_vs_BA45	BA3/1/2	BA45	L
							WDR24	178.77	1.58719	0.0249822	L_BA3/1/2_vs_BA45	BA3/1/2	BA45	L
							FBXL16	15944.8	1.36381	0.0299574	L_BA3/1/2_vs_BA45	BA3/1/2	BA45	L
							METRN	1106.36	1.58137	0.022124	L_BA3/1/2_vs_BA45	BA3/1/2	BA45	L
							FAM173A	170.934	1.89487	0.0112968	L_BA3/1/2_vs_BA45	BA3/1/2	BA45	L
							HAGHL	230.43	1.72902	0.0255881	L_BA3/1/2_vs_BA45	BA3/1/2	BA45	L
							CHTF18	102.753	1.47762	0.0307069	L_BA3/1/2_vs_BA45	BA3/1/2	BA45	L
							UBE2I	732.326	1.15646	0.0486787	L_BA3/1/2_vs_BA45	BA3/1/2	BA45	L
							BAIAP3	1526.62	1.40265	0.0309052	L_BA3/1/2_vs_BA45	BA3/1/2	BA45	L
							TSR3	270.547	1.86456	0.00793023	L_BA3/1/2_vs_BA45	BA3/1/2	BA45	L
							TELO2	305.051	1.93876	0.00774248	L_BA3/1/2_vs_BA45	BA3/1/2	BA45	L
							CRAMP1	252.853	1.09176	0.0454019	L_BA3/1/2_vs_BA45	BA3/1/2	BA45	L
							NME3	174.038	1.80806	0.0159007	L_BA3/1/2_vs_BA45	BA3/1/2	BA45	L
							SYNGR3	1395.27	1.28302	0.0470562	L_BA3/1/2_vs_BA45	BA3/1/2	BA45	L
							ZNF598	409.001	1.23145	0.038285	L_BA3/1/2_vs_BA45	BA3/1/2	BA45	L
							SLC9A3R2	559.291	1.52148	0.0242059	L_BA3/1/2_vs_BA45	BA3/1/2	BA45	L
							PKD1	6517	1.17493	0.0377473	L_BA3/1/2_vs_BA45	BA3/1/2	BA45	L
							CASKIN1	4406.95	1.9567	0.00393311	L_BA3/1/2_vs_BA45	BA3/1/2	BA45	L
							PGP	532.847	1.3963	0.0237305	L_BA3/1/2_vs_BA45	BA3/1/2	BA45	L
							E4F1	356.562	1.30308	0.046398	L_BA3/1/2_vs_BA45	BA3/1/2	BA45	L
							FLYWCH2	250.192	1.28786	0.0237305	L_BA3/1/2_vs_BA45	BA3/1/2	BA45	L
							GLIS2	241.608	1.26217	0.0486787	L_BA3/1/2_vs_BA45	BA3/1/2	BA45	L
							VASN	284.095	1.61601	0.00903248	L_BA3/1/2_vs_BA45	BA3/1/2	BA45	L
							NUDT16L1	257.467	1.50653	0.0338876	L_BA3/1/2_vs_BA45	BA3/1/2	BA45	L
							SLC5A11	123.774	-1.12443	0.0465201	L_BA3/1/2_vs_BA45	BA3/1/2	BA45	L
							SBK1	993.809	1.26528	0.0327368	L_BA3/1/2_vs_BA45	BA3/1/2	BA45	L
							TUFM	949.198	1.35002	0.0295403	L_BA3/1/2_vs_BA45	BA3/1/2	BA45	L
							RABEP2	155.207	1.37853	0.0249822	L_BA3/1/2_vs_BA45	BA3/1/2	BA45	L
							RP11-231C14.4	93.6875	-1.58273	0.0277784	L_BA3/1/2_vs_BA45	BA3/1/2	BA45	L
							KIF22	248.773	1.2082	0.0432058	L_BA3/1/2_vs_BA45	BA3/1/2	BA45	L
							ASPHD1	646.694	1.57741	0.0238434	L_BA3/1/2_vs_BA45	BA3/1/2	BA45	L
							HIRIP3	265.473	1.45747	0.0465201	L_BA3/1/2_vs_BA45	BA3/1/2	BA45	L
							CORO1A	605.703	1.62294	0.0130204	L_BA3/1/2_vs_BA45	BA3/1/2	BA45	L
							ZNF771	385.234	1.39686	0.0237305	L_BA3/1/2_vs_BA45	BA3/1/2	BA45	L
							ZNF768	430.41	1.30322	0.0332278	L_BA3/1/2_vs_BA45	BA3/1/2	BA45	L
							RNF40	802.247	1.30841	0.035501	L_BA3/1/2_vs_BA45	BA3/1/2	BA45	L
							FBXL19	1791.62	1.46232	0.022124	L_BA3/1/2_vs_BA45	BA3/1/2	BA45	L
							ARMC5	328.632	1.39383	0.0274121	L_BA3/1/2_vs_BA45	BA3/1/2	BA45	L
							GPT2	1121.99	1.41465	0.0189418	L_BA3/1/2_vs_BA45	BA3/1/2	BA45	L
							RP11-441F2.2	185.982	-1.4588	0.0303207	L_BA3/1/2_vs_BA45	BA3/1/2	BA45	L
							MT3	2250.5	1.57209	0.022124	L_BA3/1/2_vs_BA45	BA3/1/2	BA45	L
							MT1G	340.865	1.21496	0.0374595	L_BA3/1/2_vs_BA45	BA3/1/2	BA45	L
							KATNB1	931.77	1.45693	0.0191415	L_BA3/1/2_vs_BA45	BA3/1/2	BA45	L
							KIFC3	539.571	1.49646	0.0121161	L_BA3/1/2_vs_BA45	BA3/1/2	BA45	L
							PARD6A	252.719	1.52633	0.0255937	L_BA3/1/2_vs_BA45	BA3/1/2	BA45	L
							C16orf86	59.2844	1.87504	0.0143733	L_BA3/1/2_vs_BA45	BA3/1/2	BA45	L
							ST3GAL2	870.15	1.09391	0.0464969	L_BA3/1/2_vs_BA45	BA3/1/2	BA45	L
							IL34	140.825	1.62675	0.0170971	L_BA3/1/2_vs_BA45	BA3/1/2	BA45	L
							CALB2	332.325	1.45353	0.00532029	L_BA3/1/2_vs_BA45	BA3/1/2	BA45	L
							RP11-264L1.4	46.9294	-2.06458	0.0381915	L_BA3/1/2_vs_BA45	BA3/1/2	BA45	L
							NECAB2	580.628	1.42713	0.00798816	L_BA3/1/2_vs_BA45	BA3/1/2	BA45	L
							KIAA0513	9614.32	1.22757	0.0332278	L_BA3/1/2_vs_BA45	BA3/1/2	BA45	L
							RP11-482M8.3	108.725	1.33418	0.0419613	L_BA3/1/2_vs_BA45	BA3/1/2	BA45	L
							JPH3	4101.75	1.61615	0.0112066	L_BA3/1/2_vs_BA45	BA3/1/2	BA45	L
							ZNF469	769.694	1.49487	0.00774248	L_BA3/1/2_vs_BA45	BA3/1/2	BA45	L
							ZFPM1	232.977	1.3392	0.0321217	L_BA3/1/2_vs_BA45	BA3/1/2	BA45	L
							SNAI3	219.883	1.48667	0.0264024	L_BA3/1/2_vs_BA45	BA3/1/2	BA45	L
							CTU2	185.496	1.40363	0.0355087	L_BA3/1/2_vs_BA45	BA3/1/2	BA45	L
							RPL13	2788.05	1.34716	0.0332917	L_BA3/1/2_vs_BA45	BA3/1/2	BA45	L
							SPATA2L	157.804	1.77158	0.0181	L_BA3/1/2_vs_BA45	BA3/1/2	BA45	L
							RFLNB	183.186	1.31986	0.022124	L_BA3/1/2_vs_BA45	BA3/1/2	BA45	L
							WDR81	498.395	1.30764	0.0492748	L_BA3/1/2_vs_BA45	BA3/1/2	BA45	L
							SGSM2	2375.58	1.18746	0.0399304	L_BA3/1/2_vs_BA45	BA3/1/2	BA45	L
							CLUH	1496.31	1.42976	0.0237134	L_BA3/1/2_vs_BA45	BA3/1/2	BA45	L
							RP11-74E22.4	62.7501	1.92098	0.00601165	L_BA3/1/2_vs_BA45	BA3/1/2	BA45	L
							ASPA	367.063	-1.37619	0.00532029	L_BA3/1/2_vs_BA45	BA3/1/2	BA45	L
							CAMKK1	2927.1	1.43974	0.0142262	L_BA3/1/2_vs_BA45	BA3/1/2	BA45	L
							GLTPD2	45.096	2.27005	0.0154249	L_BA3/1/2_vs_BA45	BA3/1/2	BA45	L
							C17orf107	135.385	1.3606	0.0416881	L_BA3/1/2_vs_BA45	BA3/1/2	BA45	L
							RP11-333E1.2	156.825	-2.05297	0.00441428	L_BA3/1/2_vs_BA45	BA3/1/2	BA45	L
							NLRP1	3129.62	1.20218	0.0388842	L_BA3/1/2_vs_BA45	BA3/1/2	BA45	L
							CTC-281F24.5	88.321	2.01754	0.00376367	L_BA3/1/2_vs_BA45	BA3/1/2	BA45	L
							NEURL4	1042.14	1.20259	0.0366387	L_BA3/1/2_vs_BA45	BA3/1/2	BA45	L
							AC113189.5	42.5582	1.97031	0.0332917	L_BA3/1/2_vs_BA45	BA3/1/2	BA45	L
							BORCS6	81.7448	1.63711	0.0237134	L_BA3/1/2_vs_BA45	BA3/1/2	BA45	L
							RPL13P12	91.2903	1.96546	0.0274796	L_BA3/1/2_vs_BA45	BA3/1/2	BA45	L
							RASD1	1819.33	1.31603	0.0338807	L_BA3/1/2_vs_BA45	BA3/1/2	BA45	L
							RPS2P46	73.9052	1.5651	0.0401316	L_BA3/1/2_vs_BA45	BA3/1/2	BA45	L
							RP11-192H23.4	375.629	1.81473	0.00239579	L_BA3/1/2_vs_BA45	BA3/1/2	BA45	L
							RAB34	174.431	1.21027	0.0452716	L_BA3/1/2_vs_BA45	BA3/1/2	BA45	L
							SEZ6	1098.48	1.01402	0.042918	L_BA3/1/2_vs_BA45	BA3/1/2	BA45	L
							OMG	1213.82	-1.3213	0.022124	L_BA3/1/2_vs_BA45	BA3/1/2	BA45	L
							TMEM132E	665.638	1.71181	0.00291863	L_BA3/1/2_vs_BA45	BA3/1/2	BA45	L
							MMP28	200.029	1.31516	0.038968	L_BA3/1/2_vs_BA45	BA3/1/2	BA45	L
							EPOP	404.745	1.59724	0.0108525	L_BA3/1/2_vs_BA45	BA3/1/2	BA45	L
							IGFBP4	327.393	1.25868	0.0153835	L_BA3/1/2_vs_BA45	BA3/1/2	BA45	L
							P3H4	161.464	1.56165	0.0237134	L_BA3/1/2_vs_BA45	BA3/1/2	BA45	L
							CTD-2132N18.2	65.6133	1.44283	0.0446544	L_BA3/1/2_vs_BA45	BA3/1/2	BA45	L
							WNT3	177.848	1.08509	0.0439045	L_BA3/1/2_vs_BA45	BA3/1/2	BA45	L
							SCRN2	187.906	1.2811	0.0388489	L_BA3/1/2_vs_BA45	BA3/1/2	BA45	L
							RP11-463M16.4	42.8253	-2.17642	0.0153034	L_BA3/1/2_vs_BA45	BA3/1/2	BA45	L
							BZRAP1	3986.86	1.15022	0.0423628	L_BA3/1/2_vs_BA45	BA3/1/2	BA45	L
							ABCA8	527.186	-1.32934	0.00669673	L_BA3/1/2_vs_BA45	BA3/1/2	BA45	L
							SNRPGP4	94.945	-1.72529	0.0381915	L_BA3/1/2_vs_BA45	BA3/1/2	BA45	L
							GRIN2C	574.028	1.09015	0.0468575	L_BA3/1/2_vs_BA45	BA3/1/2	BA45	L
							FOXJ1	47.3863	1.78635	0.0250847	L_BA3/1/2_vs_BA45	BA3/1/2	BA45	L
							TBC1D16	1306.4	1.29411	0.0381915	L_BA3/1/2_vs_BA45	BA3/1/2	BA45	L
							CEP131	194.965	1.37301	0.0477519	L_BA3/1/2_vs_BA45	BA3/1/2	BA45	L
							HGS	1160.94	1.23485	0.0366387	L_BA3/1/2_vs_BA45	BA3/1/2	BA45	L
							MRPL12	48.8248	2.59905	0.00291863	L_BA3/1/2_vs_BA45	BA3/1/2	BA45	L
							ANAPC11	171.498	1.38012	0.0437907	L_BA3/1/2_vs_BA45	BA3/1/2	BA45	L
							PCYT2	557.262	1.36268	0.0319241	L_BA3/1/2_vs_BA45	BA3/1/2	BA45	L
							PYCR1	68.0093	1.60095	0.0424787	L_BA3/1/2_vs_BA45	BA3/1/2	BA45	L
							LRRC45	137.125	1.99445	0.0103332	L_BA3/1/2_vs_BA45	BA3/1/2	BA45	L
							RAC3	211.262	1.43832	0.0306272	L_BA3/1/2_vs_BA45	BA3/1/2	BA45	L
							DCXR	506.088	1.29668	0.0386923	L_BA3/1/2_vs_BA45	BA3/1/2	BA45	L
							GPS1	970.91	1.34475	0.0350721	L_BA3/1/2_vs_BA45	BA3/1/2	BA45	L
							DUS1L	484.009	1.37799	0.022124	L_BA3/1/2_vs_BA45	BA3/1/2	BA45	L
							FASN	6867.24	1.52221	0.0208058	L_BA3/1/2_vs_BA45	BA3/1/2	BA45	L
							UTS2R	44.3419	1.82018	0.0185005	L_BA3/1/2_vs_BA45	BA3/1/2	BA45	L
							METRNL	131.917	1.82528	0.0157217	L_BA3/1/2_vs_BA45	BA3/1/2	BA45	L
							PIEZO2	272.29	-1.01566	0.0463474	L_BA3/1/2_vs_BA45	BA3/1/2	BA45	L
							CDH19	117.009	-1.35198	0.0235228	L_BA3/1/2_vs_BA45	BA3/1/2	BA45	L
							ZNF516	672.901	1.23164	0.0325055	L_BA3/1/2_vs_BA45	BA3/1/2	BA45	L
							RP11-862L9.2	636.526	-1.3153	0.00575915	L_BA3/1/2_vs_BA45	BA3/1/2	BA45	L
							SALL3	346.587	1.50111	0.0105999	L_BA3/1/2_vs_BA45	BA3/1/2	BA45	L
							PQLC1	1102.59	1.38974	0.0338807	L_BA3/1/2_vs_BA45	BA3/1/2	BA45	L
							C2CD4C	272.697	1.69278	0.022124	L_BA3/1/2_vs_BA45	BA3/1/2	BA45	L
							TPGS1	139.964	1.47377	0.0388842	L_BA3/1/2_vs_BA45	BA3/1/2	BA45	L
							CDC34	533.124	1.36615	0.0245254	L_BA3/1/2_vs_BA45	BA3/1/2	BA45	L
							BSG	5527.92	1.18175	0.0480971	L_BA3/1/2_vs_BA45	BA3/1/2	BA45	L
							HCN2	2113.48	1.38225	0.0332278	L_BA3/1/2_vs_BA45	BA3/1/2	BA45	L
							POLRMT	721.927	1.77788	0.00774248	L_BA3/1/2_vs_BA45	BA3/1/2	BA45	L
							PALM	5424.98	1.47819	0.0170971	L_BA3/1/2_vs_BA45	BA3/1/2	BA45	L
							LPPR3	275.463	1.39769	0.0324643	L_BA3/1/2_vs_BA45	BA3/1/2	BA45	L
							MED16	993.155	1.4337	0.022124	L_BA3/1/2_vs_BA45	BA3/1/2	BA45	L
							WDR18	188.672	1.93822	0.00902011	L_BA3/1/2_vs_BA45	BA3/1/2	BA45	L
							HMHA1	317.772	1.83221	0.0103332	L_BA3/1/2_vs_BA45	BA3/1/2	BA45	L
							GPX4	1662.93	1.23301	0.0464969	L_BA3/1/2_vs_BA45	BA3/1/2	BA45	L
							STK11	948.032	1.89059	0.00475587	L_BA3/1/2_vs_BA45	BA3/1/2	BA45	L
							CBARP	491.34	1.55602	0.0142383	L_BA3/1/2_vs_BA45	BA3/1/2	BA45	L
							GAMT	259.217	1.43461	0.0305071	L_BA3/1/2_vs_BA45	BA3/1/2	BA45	L
							RPS15	1341.11	1.71211	0.00830272	L_BA3/1/2_vs_BA45	BA3/1/2	BA45	L
							APC2	7027.33	1.44186	0.0232443	L_BA3/1/2_vs_BA45	BA3/1/2	BA45	L
							PLK5	108.718	1.26968	0.0381915	L_BA3/1/2_vs_BA45	BA3/1/2	BA45	L
							MEX3D	258.16	1.87384	0.00643764	L_BA3/1/2_vs_BA45	BA3/1/2	BA45	L
							MBD3	1057.84	1.75478	0.0140068	L_BA3/1/2_vs_BA45	BA3/1/2	BA45	L
							REXO1	1455.64	1.40065	0.0171041	L_BA3/1/2_vs_BA45	BA3/1/2	BA45	L
							KLF16	638.981	1.61546	0.0122975	L_BA3/1/2_vs_BA45	BA3/1/2	BA45	L
							ABHD17A	1470.16	1.36659	0.0255881	L_BA3/1/2_vs_BA45	BA3/1/2	BA45	L
							CSNK1G2	942.682	1.28883	0.0357813	L_BA3/1/2_vs_BA45	BA3/1/2	BA45	L
							BTBD2	3014.52	1.23064	0.044775	L_BA3/1/2_vs_BA45	BA3/1/2	BA45	L
							LLNLR-304A6.2	78.4916	-2.65308	0.00487096	L_BA3/1/2_vs_BA45	BA3/1/2	BA45	L
							PLEKHJ1	280.336	1.40418	0.0338807	L_BA3/1/2_vs_BA45	BA3/1/2	BA45	L
							LINGO3	75.1795	1.5432	0.0374597	L_BA3/1/2_vs_BA45	BA3/1/2	BA45	L
							LMNB2	507.956	1.16629	0.0498333	L_BA3/1/2_vs_BA45	BA3/1/2	BA45	L
							AC006538.1	56.6867	1.66691	0.0325055	L_BA3/1/2_vs_BA45	BA3/1/2	BA45	L
							SLC39A3	293.515	1.39596	0.0366387	L_BA3/1/2_vs_BA45	BA3/1/2	BA45	L
							THOP1	705.346	1.50017	0.0210227	L_BA3/1/2_vs_BA45	BA3/1/2	BA45	L
							NCLN	665.949	1.32345	0.0319241	L_BA3/1/2_vs_BA45	BA3/1/2	BA45	L
							FZR1	996.465	1.24436	0.047924	L_BA3/1/2_vs_BA45	BA3/1/2	BA45	L
							DAPK3	520.915	1.91107	0.00885008	L_BA3/1/2_vs_BA45	BA3/1/2	BA45	L
							EEF2	17715.4	1.44202	0.022124	L_BA3/1/2_vs_BA45	BA3/1/2	BA45	L
							MAP2K2	1447.87	1.22769	0.0431874	L_BA3/1/2_vs_BA45	BA3/1/2	BA45	L
							SHD	368.877	1.77008	0.00376367	L_BA3/1/2_vs_BA45	BA3/1/2	BA45	L
							UBXN6	1793.03	1.48174	0.0168066	L_BA3/1/2_vs_BA45	BA3/1/2	BA45	L
							CTB-50L17.10	829.233	1.65473	0.00974224	L_BA3/1/2_vs_BA45	BA3/1/2	BA45	L
							SEMA6B	2903.26	1.51086	0.0130204	L_BA3/1/2_vs_BA45	BA3/1/2	BA45	L
							PTPRS	5357.5	1.0751	0.0481816	L_BA3/1/2_vs_BA45	BA3/1/2	BA45	L
							LONP1	865.012	1.58131	0.0168066	L_BA3/1/2_vs_BA45	BA3/1/2	BA45	L
							MLLT1	2844	1.5413	0.0140266	L_BA3/1/2_vs_BA45	BA3/1/2	BA45	L
							ALKBH7	216.771	1.44039	0.0366387	L_BA3/1/2_vs_BA45	BA3/1/2	BA45	L
							PNPLA6	1570.09	1.3293	0.0295658	L_BA3/1/2_vs_BA45	BA3/1/2	BA45	L
							CAMSAP3	1215.87	1.18008	0.0439045	L_BA3/1/2_vs_BA45	BA3/1/2	BA45	L
							XAB2	536.93	1.34949	0.035152	L_BA3/1/2_vs_BA45	BA3/1/2	BA45	L
							TGFBR3L	104.184	1.763	0.0189194	L_BA3/1/2_vs_BA45	BA3/1/2	BA45	L
							CD320	183.875	1.63284	0.013692	L_BA3/1/2_vs_BA45	BA3/1/2	BA45	L
							RPS28	588.63	1.3153	0.0442807	L_BA3/1/2_vs_BA45	BA3/1/2	BA45	L
							PIN1	2209.8	1.49707	0.0170971	L_BA3/1/2_vs_BA45	BA3/1/2	BA45	L
							OLFM2	1495.61	1.20907	0.0381915	L_BA3/1/2_vs_BA45	BA3/1/2	BA45	L
							EIF3G	548.83	1.26624	0.0388249	L_BA3/1/2_vs_BA45	BA3/1/2	BA45	L
							ICAM5	1131.31	1.57727	0.00532029	L_BA3/1/2_vs_BA45	BA3/1/2	BA45	L
							RAVER1	296.324	1.49011	0.0240266	L_BA3/1/2_vs_BA45	BA3/1/2	BA45	L
							KEAP1	544.368	1.51064	0.0168066	L_BA3/1/2_vs_BA45	BA3/1/2	BA45	L
							ATG4D	167.081	1.39616	0.036169	L_BA3/1/2_vs_BA45	BA3/1/2	BA45	L
							CDKN2D	395.96	1.33049	0.047997	L_BA3/1/2_vs_BA45	BA3/1/2	BA45	L
							C19orf52	123.783	1.52191	0.0198767	L_BA3/1/2_vs_BA45	BA3/1/2	BA45	L
							ZNF653	154.79	1.48137	0.023259	L_BA3/1/2_vs_BA45	BA3/1/2	BA45	L
							ECSIT	452.293	1.10639	0.0442807	L_BA3/1/2_vs_BA45	BA3/1/2	BA45	L
							ELOF1	467.523	1.10963	0.0403158	L_BA3/1/2_vs_BA45	BA3/1/2	BA45	L
							JUNB	726.142	1.16041	0.0427925	L_BA3/1/2_vs_BA45	BA3/1/2	BA45	L
							PRDX2	1393.72	1.18126	0.0456119	L_BA3/1/2_vs_BA45	BA3/1/2	BA45	L
							TRMT1	300.57	1.27993	0.0422186	L_BA3/1/2_vs_BA45	BA3/1/2	BA45	L
							IER2	166.495	1.28057	0.0489895	L_BA3/1/2_vs_BA45	BA3/1/2	BA45	L
							PKN1	1153.44	1.67784	0.0113987	L_BA3/1/2_vs_BA45	BA3/1/2	BA45	L
							NDUFB7	526.231	1.5955	0.0142154	L_BA3/1/2_vs_BA45	BA3/1/2	BA45	L
							OR7A5	50.0137	-1.91462	0.0153034	L_BA3/1/2_vs_BA45	BA3/1/2	BA45	L
							NWD1	438.252	1.23916	0.0423628	L_BA3/1/2_vs_BA45	BA3/1/2	BA45	L
							NR2F6	300.87	1.51026	0.0209309	L_BA3/1/2_vs_BA45	BA3/1/2	BA45	L
							ABHD8	1237.57	1.18619	0.0414117	L_BA3/1/2_vs_BA45	BA3/1/2	BA45	L
							MAP1S	2226.78	1.75766	0.00759272	L_BA3/1/2_vs_BA45	BA3/1/2	BA45	L
							RPL18A	1110.54	1.22679	0.0441502	L_BA3/1/2_vs_BA45	BA3/1/2	BA45	L
							CCDC124	782.615	1.46631	0.022124	L_BA3/1/2_vs_BA45	BA3/1/2	BA45	L
							KCNN1	1288.53	1.45243	0.0237134	L_BA3/1/2_vs_BA45	BA3/1/2	BA45	L
							JUND	3241.83	1.51568	0.0153034	L_BA3/1/2_vs_BA45	BA3/1/2	BA45	L
							LSM4	453.508	1.47369	0.035501	L_BA3/1/2_vs_BA45	BA3/1/2	BA45	L
							SSBP4	871.32	1.58045	0.00774248	L_BA3/1/2_vs_BA45	BA3/1/2	BA45	L
							CRLF1	467.063	1.52671	0.0189194	L_BA3/1/2_vs_BA45	BA3/1/2	BA45	L
							KLHL26	754.457	1.32235	0.0307069	L_BA3/1/2_vs_BA45	BA3/1/2	BA45	L
							CRTC1	5409.08	1.10288	0.0479742	L_BA3/1/2_vs_BA45	BA3/1/2	BA45	L
							UPF1	1506.81	1.36379	0.0237305	L_BA3/1/2_vs_BA45	BA3/1/2	BA45	L
							CERS1	285.8	1.8898	0.00830272	L_BA3/1/2_vs_BA45	BA3/1/2	BA45	L
							LRP3	1900.89	1.83295	0.00788765	L_BA3/1/2_vs_BA45	BA3/1/2	BA45	L
							CEBPA-AS1	43.53	2.06466	0.0156095	L_BA3/1/2_vs_BA45	BA3/1/2	BA45	L
							SCN1B	2887.33	1.25803	0.0423628	L_BA3/1/2_vs_BA45	BA3/1/2	BA45	L
							USF2	2386.9	1.36677	0.022124	L_BA3/1/2_vs_BA45	BA3/1/2	BA45	L
							HAMP	158.099	1.38725	0.0324643	L_BA3/1/2_vs_BA45	BA3/1/2	BA45	L
							CD22	347.574	-1.53862	0.0014498	L_BA3/1/2_vs_BA45	BA3/1/2	BA45	L
							RBM42	555.356	1.54834	0.0212009	L_BA3/1/2_vs_BA45	BA3/1/2	BA45	L
							SDHAF1	168.23	1.28099	0.0452514	L_BA3/1/2_vs_BA45	BA3/1/2	BA45	L
							DPF1	1002.3	1.26321	0.0263563	L_BA3/1/2_vs_BA45	BA3/1/2	BA45	L
							FAM98C	360.56	1.14937	0.0381915	L_BA3/1/2_vs_BA45	BA3/1/2	BA45	L
							MRPS12	104.523	1.54738	0.0338807	L_BA3/1/2_vs_BA45	BA3/1/2	BA45	L
							LRFN1	550.099	1.20951	0.047997	L_BA3/1/2_vs_BA45	BA3/1/2	BA45	L
							FCGBP	899.031	1.58124	0.0250847	L_BA3/1/2_vs_BA45	BA3/1/2	BA45	L
							MAP3K10	3410.38	1.49784	0.0168066	L_BA3/1/2_vs_BA45	BA3/1/2	BA45	L
							HIPK4	207.719	1.51059	0.0198767	L_BA3/1/2_vs_BA45	BA3/1/2	BA45	L
							SPTBN4	3028.08	1.30252	0.0232443	L_BA3/1/2_vs_BA45	BA3/1/2	BA45	L
							RPS19	923.546	1.24394	0.0483486	L_BA3/1/2_vs_BA45	BA3/1/2	BA45	L
							MEGF8	6628.23	1.52646	0.0170971	L_BA3/1/2_vs_BA45	BA3/1/2	BA45	L
							ZNF428	614.562	1.61341	0.00996084	L_BA3/1/2_vs_BA45	BA3/1/2	BA45	L
							APOE	5165.99	1.76909	0.00767182	L_BA3/1/2_vs_BA45	BA3/1/2	BA45	L
							PPP1R37	910.283	1.54961	0.0220467	L_BA3/1/2_vs_BA45	BA3/1/2	BA45	L
							IRF2BP1	871.49	1.44568	0.0205467	L_BA3/1/2_vs_BA45	BA3/1/2	BA45	L
							SLC1A5	59.2895	1.48109	0.0319241	L_BA3/1/2_vs_BA45	BA3/1/2	BA45	L
							AP2S1	479.571	1.38273	0.0357882	L_BA3/1/2_vs_BA45	BA3/1/2	BA45	L
							TMEM160	254.808	1.63005	0.0153034	L_BA3/1/2_vs_BA45	BA3/1/2	BA45	L
							INAFM1	247.913	1.26753	0.0490225	L_BA3/1/2_vs_BA45	BA3/1/2	BA45	L
							ZNF541	56.6204	1.6277	0.0338807	L_BA3/1/2_vs_BA45	BA3/1/2	BA45	L
							C19orf68	268.402	1.48904	0.0421072	L_BA3/1/2_vs_BA45	BA3/1/2	BA45	L
							LMTK3	4951.48	1.16287	0.0458894	L_BA3/1/2_vs_BA45	BA3/1/2	BA45	L
							RPL18	1700.03	1.31925	0.0338807	L_BA3/1/2_vs_BA45	BA3/1/2	BA45	L
							DBP	521.772	1.27602	0.035152	L_BA3/1/2_vs_BA45	BA3/1/2	BA45	L
							LIN7B	204.354	1.28534	0.0442807	L_BA3/1/2_vs_BA45	BA3/1/2	BA45	L
							PPFIA3	2064.51	1.38841	0.0232443	L_BA3/1/2_vs_BA45	BA3/1/2	BA45	L
							JOSD2	157.375	1.48316	0.0388692	L_BA3/1/2_vs_BA45	BA3/1/2	BA45	L
							LRRC4B	3703.33	1.32347	0.0335924	L_BA3/1/2_vs_BA45	BA3/1/2	BA45	L
							SHANK1	9689.85	1.19638	0.0388842	L_BA3/1/2_vs_BA45	BA3/1/2	BA45	L
							ETFB	173.873	1.25618	0.0475447	L_BA3/1/2_vs_BA45	BA3/1/2	BA45	L
							PPP2R1A	4554.55	1.25536	0.0456532	L_BA3/1/2_vs_BA45	BA3/1/2	BA45	L
							PRPF31	232.951	1.27214	0.0468575	L_BA3/1/2_vs_BA45	BA3/1/2	BA45	L
							CTD-2587H19.2	159.124	-1.4323	0.024196	L_BA3/1/2_vs_BA45	BA3/1/2	BA45	L
							LENG9	43.6696	2.09374	0.0232443	L_BA3/1/2_vs_BA45	BA3/1/2	BA45	L
							PPP1R12C	2251.9	1.33916	0.0338807	L_BA3/1/2_vs_BA45	BA3/1/2	BA45	L
							PPP6R1	2100.64	1.47367	0.0197094	L_BA3/1/2_vs_BA45	BA3/1/2	BA45	L
							UBE2S	343.186	1.46021	0.0357713	L_BA3/1/2_vs_BA45	BA3/1/2	BA45	L
							ISOC2	468.309	1.24806	0.0355087	L_BA3/1/2_vs_BA45	BA3/1/2	BA45	L
							NAT14	400.688	1.49507	0.0307069	L_BA3/1/2_vs_BA45	BA3/1/2	BA45	L
							ZNF579	328.428	1.3232	0.0440943	L_BA3/1/2_vs_BA45	BA3/1/2	BA45	L
							CCDC106	722.123	1.53334	0.0220769	L_BA3/1/2_vs_BA45	BA3/1/2	BA45	L
							ZNF787	475.699	1.40177	0.022124	L_BA3/1/2_vs_BA45	BA3/1/2	BA45	L
							ZNF324B	165.135	1.2183	0.0389029	L_BA3/1/2_vs_BA45	BA3/1/2	BA45	L
							TRIM28	1373.79	1.28384	0.0360769	L_BA3/1/2_vs_BA45	BA3/1/2	BA45	L
							SNPH	5354.03	1.1577	0.0458894	L_BA3/1/2_vs_BA45	BA3/1/2	BA45	L
							MRPS26	335.165	1.76043	0.0105999	L_BA3/1/2_vs_BA45	BA3/1/2	BA45	L
							DDRGK1	969.289	1.17723	0.0479742	L_BA3/1/2_vs_BA45	BA3/1/2	BA45	L
							SMOX	807.468	1.22474	0.0467808	L_BA3/1/2_vs_BA45	BA3/1/2	BA45	L
							LAMP5	758.825	1.56786	0.000640989	L_BA3/1/2_vs_BA45	BA3/1/2	BA45	L
							SCAND1	365.902	1.9456	0.00726928	L_BA3/1/2_vs_BA45	BA3/1/2	BA45	L
							C20orf24	62.9832	2.15565	0.00376367	L_BA3/1/2_vs_BA45	BA3/1/2	BA45	L
							SRC	785.75	1.14968	0.0396742	L_BA3/1/2_vs_BA45	BA3/1/2	BA45	L
							SLC32A1	391.921	1.55807	0.0154154	L_BA3/1/2_vs_BA45	BA3/1/2	BA45	L
							RIMS4	1963.6	1.26862	0.0237305	L_BA3/1/2_vs_BA45	BA3/1/2	BA45	L
							SNX21	458.887	1.38661	0.0348182	L_BA3/1/2_vs_BA45	BA3/1/2	BA45	L
							CDH22	925.597	1.60797	0.00798867	L_BA3/1/2_vs_BA45	BA3/1/2	BA45	L
							CEBPB	298.369	1.48925	0.0162142	L_BA3/1/2_vs_BA45	BA3/1/2	BA45	L
							CBLN4	481.643	1.79593	0.00291863	L_BA3/1/2_vs_BA45	BA3/1/2	BA45	L
							PSMA7	422.302	1.25821	0.0305071	L_BA3/1/2_vs_BA45	BA3/1/2	BA45	L
							HAR1A	106.226	1.93568	0.0095361	L_BA3/1/2_vs_BA45	BA3/1/2	BA45	L
							KCNQ2	8599.94	1.36072	0.0215605	L_BA3/1/2_vs_BA45	BA3/1/2	BA45	L
							EEF1A2	7666.56	1.9235	0.00487096	L_BA3/1/2_vs_BA45	BA3/1/2	BA45	L
							STMN3	5932.32	1.39553	0.0319241	L_BA3/1/2_vs_BA45	BA3/1/2	BA45	L
							OPRL1	306.06	1.2178	0.0441447	L_BA3/1/2_vs_BA45	BA3/1/2	BA45	L
							MIR3687	51.7931	2.77934	0.00532029	L_BA3/1/2_vs_BA45	BA3/1/2	BA45	L
							C21orf131	158.999	-1.28417	0.0153835	L_BA3/1/2_vs_BA45	BA3/1/2	BA45	L
							PFKL	1791.65	1.58666	0.010947	L_BA3/1/2_vs_BA45	BA3/1/2	BA45	L
							C21orf2	165.24	1.5943	0.0168066	L_BA3/1/2_vs_BA45	BA3/1/2	BA45	L
							FAM207A	126.801	1.85035	0.00885008	L_BA3/1/2_vs_BA45	BA3/1/2	BA45	L
							AC005301.9	52.2143	-2.06904	0.00825897	L_BA3/1/2_vs_BA45	BA3/1/2	BA45	L
							DGCR14	289.369	1.22585	0.0302586	L_BA3/1/2_vs_BA45	BA3/1/2	BA45	L
							CLDN5	344.094	1.35068	0.0442807	L_BA3/1/2_vs_BA45	BA3/1/2	BA45	L
							ARVCF	438.042	1.43181	0.0212062	L_BA3/1/2_vs_BA45	BA3/1/2	BA45	L
							TRMT2A	360.427	1.20806	0.0492748	L_BA3/1/2_vs_BA45	BA3/1/2	BA45	L
							RTN4R	478.229	1.43007	0.0238884	L_BA3/1/2_vs_BA45	BA3/1/2	BA45	L
							DGCR6L	320.632	1.45147	0.0286003	L_BA3/1/2_vs_BA45	BA3/1/2	BA45	L
							SCARF2	108.167	1.36567	0.0439045	L_BA3/1/2_vs_BA45	BA3/1/2	BA45	L
							AIFM3	815.214	1.58257	0.0164152	L_BA3/1/2_vs_BA45	BA3/1/2	BA45	L
							YDJC	123.147	1.75821	0.022124	L_BA3/1/2_vs_BA45	BA3/1/2	BA45	L
							LL22NC03-2H8.5	173.464	1.38402	0.0198767	L_BA3/1/2_vs_BA45	BA3/1/2	BA45	L
							BCR	2945.37	1.35105	0.0237134	L_BA3/1/2_vs_BA45	BA3/1/2	BA45	L
							MN1	488.138	1.19066	0.0366387	L_BA3/1/2_vs_BA45	BA3/1/2	BA45	L
							GAS2L1	1434.58	1.24406	0.047265	L_BA3/1/2_vs_BA45	BA3/1/2	BA45	L
							RASL10A	164.122	1.7527	0.0168066	L_BA3/1/2_vs_BA45	BA3/1/2	BA45	L
							RP3-412A9.11	724.617	1.24887	0.0442807	L_BA3/1/2_vs_BA45	BA3/1/2	BA45	L
							RP3-400N23.9	124.437	1.66527	0.0236865	L_BA3/1/2_vs_BA45	BA3/1/2	BA45	L
							RP1-90G24.5	622.782	1.21135	0.0410709	L_BA3/1/2_vs_BA45	BA3/1/2	BA45	L
							RASD2	1737.5	1.19982	0.0279913	L_BA3/1/2_vs_BA45	BA3/1/2	BA45	L
							SSTR3	305.922	1.30782	0.0237305	L_BA3/1/2_vs_BA45	BA3/1/2	BA45	L
							PDXP	118.59	2.21112	0.00902011	L_BA3/1/2_vs_BA45	BA3/1/2	BA45	L
							RP5-1039K5.16	85.0661	-1.45542	0.0232443	L_BA3/1/2_vs_BA45	BA3/1/2	BA45	L
							KCNJ4	929.023	1.89667	0.00575915	L_BA3/1/2_vs_BA45	BA3/1/2	BA45	L
							NPTXR	8523.45	1.28028	0.0198767	L_BA3/1/2_vs_BA45	BA3/1/2	BA45	L
							CBX6	12381.7	1.1316	0.0490225	L_BA3/1/2_vs_BA45	BA3/1/2	BA45	L
							MGAT3	2127.23	1.31139	0.0237305	L_BA3/1/2_vs_BA45	BA3/1/2	BA45	L
							RANGAP1	2757.73	1.24438	0.0455105	L_BA3/1/2_vs_BA45	BA3/1/2	BA45	L
							TEF	2969.4	1.1066	0.0338807	L_BA3/1/2_vs_BA45	BA3/1/2	BA45	L
							ACO2	2873.37	1.17278	0.0479742	L_BA3/1/2_vs_BA45	BA3/1/2	BA45	L
							CSDC2	379.705	1.4205	0.0237134	L_BA3/1/2_vs_BA45	BA3/1/2	BA45	L
							SHISA8	44.4666	1.66019	0.047997	L_BA3/1/2_vs_BA45	BA3/1/2	BA45	L
							RRP7A	386.871	1.51533	0.0145437	L_BA3/1/2_vs_BA45	BA3/1/2	BA45	L
							MCAT	191.89	1.28901	0.0490225	L_BA3/1/2_vs_BA45	BA3/1/2	BA45	L
							FBLN1	207.414	1.22655	0.0481085	L_BA3/1/2_vs_BA45	BA3/1/2	BA45	L
							WNT7B	61.6401	1.53882	0.0388842	L_BA3/1/2_vs_BA45	BA3/1/2	BA45	L
							GRAMD4	827.252	1.35133	0.0250847	L_BA3/1/2_vs_BA45	BA3/1/2	BA45	L
							CTA-29F11.1	51.1899	1.61547	0.0419613	L_BA3/1/2_vs_BA45	BA3/1/2	BA45	L
							FAM19A5	2006.19	1.36297	0.02265	L_BA3/1/2_vs_BA45	BA3/1/2	BA45	L
							MLC1	2817.94	1.45492	0.0237134	L_BA3/1/2_vs_BA45	BA3/1/2	BA45	L
							PANX2	1383.02	1.88101	0.00487096	L_BA3/1/2_vs_BA45	BA3/1/2	BA45	L
							TRABD	258.613	1.38319	0.0332022	L_BA3/1/2_vs_BA45	BA3/1/2	BA45	L
							SELO	311.691	1.35795	0.0374481	L_BA3/1/2_vs_BA45	BA3/1/2	BA45	L
							MAPK11	562.618	1.30931	0.0265724	L_BA3/1/2_vs_BA45	BA3/1/2	BA45	L
							PLXNB2	1465.51	1.21262	0.0336892	L_BA3/1/2_vs_BA45	BA3/1/2	BA45	L
							DENND6B	547.691	1.33647	0.0348182	L_BA3/1/2_vs_BA45	BA3/1/2	BA45	L
							SBF1	5209.32	1.69158	0.0105999	L_BA3/1/2_vs_BA45	BA3/1/2	BA45	L
							NCAPH2	437.303	1.39989	0.0255937	L_BA3/1/2_vs_BA45	BA3/1/2	BA45	L
							MAPK8IP2	7043.31	1.50494	0.0213676	L_BA3/1/2_vs_BA45	BA3/1/2	BA45	L
							SHANK3	7297.14	1.50573	0.0106536	L_BA3/1/2_vs_BA45	BA3/1/2	BA45	L
							KLHL34	159.379	1.18469	0.0403158	L_BA3/1/2_vs_BA45	BA3/1/2	BA45	L
							PRRG1	640.347	-1.1712	0.0360769	L_BA3/1/2_vs_BA45	BA3/1/2	BA45	L
							WDR13	1537.02	1.21251	0.0357713	L_BA3/1/2_vs_BA45	BA3/1/2	BA45	L
							PCSK1N	5842.72	1.33325	0.0274121	L_BA3/1/2_vs_BA45	BA3/1/2	BA45	L
							PPP1R3F	1119.8	1.42848	0.0198767	L_BA3/1/2_vs_BA45	BA3/1/2	BA45	L
							MAGED4B	36.7623	1.7883	0.0437743	L_BA3/1/2_vs_BA45	BA3/1/2	BA45	L
							RP13-204A15.5	177.402	-1.90831	0.015328	L_BA3/1/2_vs_BA45	BA3/1/2	BA45	L
							POU3F4	43.186	1.54612	0.0458894	L_BA3/1/2_vs_BA45	BA3/1/2	BA45	L
							MTND5P26	41.4935	-2.18216	0.0452514	L_BA3/1/2_vs_BA45	BA3/1/2	BA45	L
							LONRF3	150.085	1.15505	0.0388185	L_BA3/1/2_vs_BA45	BA3/1/2	BA45	L
							CDR1	338.232	-1.74164	0.0127999	L_BA3/1/2_vs_BA45	BA3/1/2	BA45	L
							PNMA3	1098.73	1.1672	0.0385243	L_BA3/1/2_vs_BA45	BA3/1/2	BA45	L
							PNMA6F	134.53	1.51698	0.0462856	L_BA3/1/2_vs_BA45	BA3/1/2	BA45	L
							PNCK	912.132	1.4531	0.0184457	L_BA3/1/2_vs_BA45	BA3/1/2	BA45	L
							PDZD4	8941.28	1.90106	0.00532029	L_BA3/1/2_vs_BA45	BA3/1/2	BA45	L
							RENBP	69.7628	1.99958	0.0105999	L_BA3/1/2_vs_BA45	BA3/1/2	BA45	L
							IRAK1	800.495	1.2978	0.0360769	L_BA3/1/2_vs_BA45	BA3/1/2	BA45	L
							LAGE3	176.632	1.49858	0.0198767	L_BA3/1/2_vs_BA45	BA3/1/2	BA45	L
							MT-ND1	314265	-1.27912	0.0292338	L_BA3/1/2_vs_BA45	BA3/1/2	BA45	L
							MT-ATP6	186896	-1.24793	0.0489895	L_BA3/1/2_vs_BA45	BA3/1/2	BA45	L
							MT-ND3	54900.1	-1.58004	0.0201653	L_BA3/1/2_vs_BA45	BA3/1/2	BA45	L
							MT-ND4L	26211.7	-1.38659	0.022124	L_BA3/1/2_vs_BA45	BA3/1/2	BA45	L
							MT-ND4	340282	-1.23423	0.0355087	L_BA3/1/2_vs_BA45	BA3/1/2	BA45	L
							MT-CYB	191679	-1.14731	0.0374597	L_BA3/1/2_vs_BA45	BA3/1/2	BA45	L
							MT-TP	976.778	-1.57671	0.035501	L_BA3/1/2_vs_BA45	BA3/1/2	BA45	L
							RP5-857K21.9	407.366	-1.15902	0.0433054	L_BA3/1/2_vs_BA4	BA3/1/2	BA4	L
							RP5-857K21.6	1279.57	-1.00956	0.0402586	L_BA3/1/2_vs_BA4	BA3/1/2	BA4	L
							RP5-857K21.7	90.2577	-1.37163	0.0459966	L_BA3/1/2_vs_BA4	BA3/1/2	BA4	L
							ISG15	51.7757	2.0244	0.00781473	L_BA3/1/2_vs_BA4	BA3/1/2	BA4	L
							SCNN1D	132.764	1.2541	0.0470487	L_BA3/1/2_vs_BA4	BA3/1/2	BA4	L
							TMEM240	83.8586	1.48962	0.0109453	L_BA3/1/2_vs_BA4	BA3/1/2	BA4	L
							MIB2	754.128	1.44728	0.049715	L_BA3/1/2_vs_BA4	BA3/1/2	BA4	L
							GABRD	706.095	1.55599	0.00994049	L_BA3/1/2_vs_BA4	BA3/1/2	BA4	L
							LRRC47	703.212	1.22652	0.0439751	L_BA3/1/2_vs_BA4	BA3/1/2	BA4	L
							CHD5	5332.81	1.26003	0.0258476	L_BA3/1/2_vs_BA4	BA3/1/2	BA4	L
							GPR153	156.13	1.52598	0.0113507	L_BA3/1/2_vs_BA4	BA3/1/2	BA4	L
							PLEKHG5	1091.45	1.31382	0.0402586	L_BA3/1/2_vs_BA4	BA3/1/2	BA4	L
							RNU1-1	123.463	1.67899	0.0174254	L_BA3/1/2_vs_BA4	BA3/1/2	BA4	L
							SH2D5	547.987	1.41928	0.0359164	L_BA3/1/2_vs_BA4	BA3/1/2	BA4	L
							HS6ST1P	84.0274	1.90505	0.0231126	L_BA3/1/2_vs_BA4	BA3/1/2	BA4	L
							DLGAP3	2911.97	1.40504	0.0240662	L_BA3/1/2_vs_BA4	BA3/1/2	BA4	L
							NCDN	12551.5	1.27747	0.0304077	L_BA3/1/2_vs_BA4	BA3/1/2	BA4	L
							EVA1B	42.8775	1.57592	0.0486193	L_BA3/1/2_vs_BA4	BA3/1/2	BA4	L
							NT5C1A	91.5608	1.45411	0.0242755	L_BA3/1/2_vs_BA4	BA3/1/2	BA4	L
							JUN	1125.2	1.32772	0.0472642	L_BA3/1/2_vs_BA4	BA3/1/2	BA4	L
							RP5-1044H5.1	62.869	-1.44461	0.0186118	L_BA3/1/2_vs_BA4	BA3/1/2	BA4	L
							RP4-598P13.1	56.9079	-2.10372	0.00227483	L_BA3/1/2_vs_BA4	BA3/1/2	BA4	L
							RP4-552O12.2	253.542	-1.21428	0.0259649	L_BA3/1/2_vs_BA4	BA3/1/2	BA4	L
							CLCA4	52.3909	-1.26917	0.0483268	L_BA3/1/2_vs_BA4	BA3/1/2	BA4	L
							GPR88	86.6736	1.24156	0.0194972	L_BA3/1/2_vs_BA4	BA3/1/2	BA4	L
							PPM1J	62.8216	1.37001	0.0441598	L_BA3/1/2_vs_BA4	BA3/1/2	BA4	L
							IGSF3	400.651	1.16819	0.015033	L_BA3/1/2_vs_BA4	BA3/1/2	BA4	L
							PTGFRN	496.403	0.946456	0.0498865	L_BA3/1/2_vs_BA4	BA3/1/2	BA4	L
							CH17-172B3.1	32.0505	2.32617	0.0230434	L_BA3/1/2_vs_BA4	BA3/1/2	BA4	L
							CADM3	3288.27	1.07318	0.0243077	L_BA3/1/2_vs_BA4	BA3/1/2	BA4	L
							SH2D1B	39.3389	-3.01802	0.000704344	L_BA3/1/2_vs_BA4	BA3/1/2	BA4	L
							IER5	350.837	1.5836	0.00357132	L_BA3/1/2_vs_BA4	BA3/1/2	BA4	L
							B3GALT2	634.038	-1.40343	0.007248	L_BA3/1/2_vs_BA4	BA3/1/2	BA4	L
							MIR181A1HG	142.567	-1.05246	0.0494099	L_BA3/1/2_vs_BA4	BA3/1/2	BA4	L
							PPFIA4	2380.88	1.17065	0.0151543	L_BA3/1/2_vs_BA4	BA3/1/2	BA4	L
							C1orf115	1107.46	1.09474	0.0292642	L_BA3/1/2_vs_BA4	BA3/1/2	BA4	L
							TMEM63A	940.28	-1.14293	0.0243805	L_BA3/1/2_vs_BA4	BA3/1/2	BA4	L
							CYS1	89.3483	1.87132	0.00649359	L_BA3/1/2_vs_BA4	BA3/1/2	BA4	L
							HPCAL1	1765.44	1.55878	0.00330995	L_BA3/1/2_vs_BA4	BA3/1/2	BA4	L
							FAM84A	1202.77	1.26023	0.0124815	L_BA3/1/2_vs_BA4	BA3/1/2	BA4	L
							TRIM54	47.7737	1.525	0.0172732	L_BA3/1/2_vs_BA4	BA3/1/2	BA4	L
							RASGRP3	255.606	-1.25288	0.00451756	L_BA3/1/2_vs_BA4	BA3/1/2	BA4	L
							BCYRN1	669.22	3.8656	8.7979e-10	L_BA3/1/2_vs_BA4	BA3/1/2	BA4	L
							FOXN2	472.093	-1.05028	0.0445101	L_BA3/1/2_vs_BA4	BA3/1/2	BA4	L
							AC093110.3	110.962	-1.41029	0.0366531	L_BA3/1/2_vs_BA4	BA3/1/2	BA4	L
							APLF	241.976	-1.04829	0.0326201	L_BA3/1/2_vs_BA4	BA3/1/2	BA4	L
							EGR4	120.766	1.62652	0.0109888	L_BA3/1/2_vs_BA4	BA3/1/2	BA4	L
							SMYD1	31.8412	-2.16908	0.00649359	L_BA3/1/2_vs_BA4	BA3/1/2	BA4	L
							KIAA1211L	1778.8	1.25965	0.0402586	L_BA3/1/2_vs_BA4	BA3/1/2	BA4	L
							FBLN7	239.078	1.13332	0.0402586	L_BA3/1/2_vs_BA4	BA3/1/2	BA4	L
							C1QL2	217.48	1.7553	0.00220787	L_BA3/1/2_vs_BA4	BA3/1/2	BA4	L
							HS6ST1	1611.03	1.31642	0.0228699	L_BA3/1/2_vs_BA4	BA3/1/2	BA4	L
							CCDC74B	36.3804	1.65439	0.0158152	L_BA3/1/2_vs_BA4	BA3/1/2	BA4	L
							ERMN	1747.03	-1.51846	1.83955e-05	L_BA3/1/2_vs_BA4	BA3/1/2	BA4	L
							AC074363.1	50.5836	1.78245	0.00313529	L_BA3/1/2_vs_BA4	BA3/1/2	BA4	L
							LRP2	560.353	-1.52872	6.54134e-05	L_BA3/1/2_vs_BA4	BA3/1/2	BA4	L
							HAGLR	68.4033	-1.61647	0.00431247	L_BA3/1/2_vs_BA4	BA3/1/2	BA4	L
							NEUROD1	95.8507	1.77303	0.000599328	L_BA3/1/2_vs_BA4	BA3/1/2	BA4	L
							AC098617.1	113.453	-1.52845	0.00850195	L_BA3/1/2_vs_BA4	BA3/1/2	BA4	L
							AC093590.1	40.5965	-1.47096	0.0472642	L_BA3/1/2_vs_BA4	BA3/1/2	BA4	L
							AOX1	41.1215	-1.43485	0.0354354	L_BA3/1/2_vs_BA4	BA3/1/2	BA4	L
							AOX3P	64.585	-1.67317	0.007248	L_BA3/1/2_vs_BA4	BA3/1/2	BA4	L
							DOCK10	1320.67	-0.892968	0.049032	L_BA3/1/2_vs_BA4	BA3/1/2	BA4	L
							IRS1	757.666	1.08663	0.0417579	L_BA3/1/2_vs_BA4	BA3/1/2	BA4	L
							NGEF	2824.66	1.32355	0.0109453	L_BA3/1/2_vs_BA4	BA3/1/2	BA4	L
							RP11-289A15.1	28.6647	-1.59402	0.0433003	L_BA3/1/2_vs_BA4	BA3/1/2	BA4	L
							LHFPL4	841.972	1.16103	0.0382533	L_BA3/1/2_vs_BA4	BA3/1/2	BA4	L
							RN7SL4P	14505.6	1.43923	0.00570299	L_BA3/1/2_vs_BA4	BA3/1/2	BA4	L
							KCNH8	304.18	-1.48144	0.000343608	L_BA3/1/2_vs_BA4	BA3/1/2	BA4	L
							DCLK3	68.3737	1.7082	0.00418008	L_BA3/1/2_vs_BA4	BA3/1/2	BA4	L
							MOBP	4183.04	-1.12211	0.00994049	L_BA3/1/2_vs_BA4	BA3/1/2	BA4	L
							POMGNT2	496.834	1.1807	0.0309255	L_BA3/1/2_vs_BA4	BA3/1/2	BA4	L
							BSN	13449.5	1.09473	0.036474	L_BA3/1/2_vs_BA4	BA3/1/2	BA4	L
							CAMKV	1870.38	1.09282	0.0415322	L_BA3/1/2_vs_BA4	BA3/1/2	BA4	L
							MIR4787	34.09	1.74304	0.0493798	L_BA3/1/2_vs_BA4	BA3/1/2	BA4	L
							RP11-14D22.5	79.0958	-1.73472	0.015033	L_BA3/1/2_vs_BA4	BA3/1/2	BA4	L
							FRMD4B	419.44	-1.19307	0.00315039	L_BA3/1/2_vs_BA4	BA3/1/2	BA4	L
							RP11-433A10.1	29.4413	-1.67614	0.0228699	L_BA3/1/2_vs_BA4	BA3/1/2	BA4	L
							CLDND1	2429.16	-1.43112	0.000100633	L_BA3/1/2_vs_BA4	BA3/1/2	BA4	L
							RP11-52L11.7	46.1345	-1.67171	0.049032	L_BA3/1/2_vs_BA4	BA3/1/2	BA4	L
							SLC35A5	470.541	-1.07433	0.0343604	L_BA3/1/2_vs_BA4	BA3/1/2	BA4	L
							RN7SL767P	26.8766	1.84186	0.0228699	L_BA3/1/2_vs_BA4	BA3/1/2	BA4	L
							RP11-364F11.1	45.4805	-1.42749	0.0417579	L_BA3/1/2_vs_BA4	BA3/1/2	BA4	L
							PLXNA1	1615.87	1.26449	0.0323074	L_BA3/1/2_vs_BA4	BA3/1/2	BA4	L
							TF	2538.48	-1.36015	0.00220787	L_BA3/1/2_vs_BA4	BA3/1/2	BA4	L
							RP11-404G16.2	72.6474	-1.87709	0.000449792	L_BA3/1/2_vs_BA4	BA3/1/2	BA4	L
							IQCJ-SCHIP1	290.681	1.25031	0.0339641	L_BA3/1/2_vs_BA4	BA3/1/2	BA4	L
							TRIM59	61.7828	-1.46537	0.0186118	L_BA3/1/2_vs_BA4	BA3/1/2	BA4	L
							CLDN11	874.87	-1.28169	0.00649359	L_BA3/1/2_vs_BA4	BA3/1/2	BA4	L
							RP11-373E16.5	49.152	-1.52569	0.0251748	L_BA3/1/2_vs_BA4	BA3/1/2	BA4	L
							RP11-373E16.3	21.6947	-2.00421	0.0188757	L_BA3/1/2_vs_BA4	BA3/1/2	BA4	L
							PLD1	366.038	-1.27473	0.00168371	L_BA3/1/2_vs_BA4	BA3/1/2	BA4	L
							RP11-573D15.1	17.6518	2.10804	0.0371135	L_BA3/1/2_vs_BA4	BA3/1/2	BA4	L
							NAT8L	5092.81	1.47337	0.0401126	L_BA3/1/2_vs_BA4	BA3/1/2	BA4	L
							RGS12	1025.36	1.16841	0.0339641	L_BA3/1/2_vs_BA4	BA3/1/2	BA4	L
							TMEM165	1183.33	-1.39398	0.000275989	L_BA3/1/2_vs_BA4	BA3/1/2	BA4	L
							SPP1	5002.83	-1.14046	0.00561681	L_BA3/1/2_vs_BA4	BA3/1/2	BA4	L
							RP11-104A24.1	23.6443	-2.28483	0.0280849	L_BA3/1/2_vs_BA4	BA3/1/2	BA4	L
							RP11-286E11.1	34.228	-1.47897	0.0361383	L_BA3/1/2_vs_BA4	BA3/1/2	BA4	L
							C4orf32	48.5682	-1.46667	0.0298079	L_BA3/1/2_vs_BA4	BA3/1/2	BA4	L
							UGT8	554.806	-1.53995	3.41521e-05	L_BA3/1/2_vs_BA4	BA3/1/2	BA4	L
							HHIP	961.122	-1.1531	0.00388678	L_BA3/1/2_vs_BA4	BA3/1/2	BA4	L
							TMEM144	2243.51	-1.73022	4.42087e-07	L_BA3/1/2_vs_BA4	BA3/1/2	BA4	L
							RP11-597D13.7	252.191	-1.83692	0.000257947	L_BA3/1/2_vs_BA4	BA3/1/2	BA4	L
							RXFP1	288.017	-1.61789	0.00797654	L_BA3/1/2_vs_BA4	BA3/1/2	BA4	L
							ENPP6	89.2406	-1.32457	0.0218829	L_BA3/1/2_vs_BA4	BA3/1/2	BA4	L
							TTC23L	74.2021	-1.20832	0.0346198	L_BA3/1/2_vs_BA4	BA3/1/2	BA4	L
							SEPP1	148.147	-1.13774	0.0220852	L_BA3/1/2_vs_BA4	BA3/1/2	BA4	L
							CCNO	72.7471	2.10558	0.000740156	L_BA3/1/2_vs_BA4	BA3/1/2	BA4	L
							C5orf64	72.6087	-1.50715	0.00418008	L_BA3/1/2_vs_BA4	BA3/1/2	BA4	L
							HTR1A	230.297	1.91791	7.71962e-05	L_BA3/1/2_vs_BA4	BA3/1/2	BA4	L
							RP11-497H16.8	27.1201	-2.38381	0.00853091	L_BA3/1/2_vs_BA4	BA3/1/2	BA4	L
							NR2F1	999.563	1.28558	0.00985385	L_BA3/1/2_vs_BA4	BA3/1/2	BA4	L
							CTC-445B21.1	24.8419	-2.16509	0.00781473	L_BA3/1/2_vs_BA4	BA3/1/2	BA4	L
							MAN2A1	1883.72	-0.864478	0.0402586	L_BA3/1/2_vs_BA4	BA3/1/2	BA4	L
							CTB-118N6.3	88.4382	-1.31019	0.0319682	L_BA3/1/2_vs_BA4	BA3/1/2	BA4	L
							SOWAHA	718.858	1.86059	0.0021295	L_BA3/1/2_vs_BA4	BA3/1/2	BA4	L
							SH3TC2	382.224	-1.34324	0.000858366	L_BA3/1/2_vs_BA4	BA3/1/2	BA4	L
							CTC-529P8.1	29.0505	-1.6889	0.0204804	L_BA3/1/2_vs_BA4	BA3/1/2	BA4	L
							MIR143HG	133.357	-1.6825	0.0109453	L_BA3/1/2_vs_BA4	BA3/1/2	BA4	L
							SLC6A7	780.155	1.24902	0.0124989	L_BA3/1/2_vs_BA4	BA3/1/2	BA4	L
							CAMK2A	25716.1	1.01958	0.049715	L_BA3/1/2_vs_BA4	BA3/1/2	BA4	L
							AC091969.1	45.1585	-2.24008	0.000194526	L_BA3/1/2_vs_BA4	BA3/1/2	BA4	L
							ATP10B	318.412	-1.10374	0.0214416	L_BA3/1/2_vs_BA4	BA3/1/2	BA4	L
							TENM2	1707.59	1.13552	0.0228699	L_BA3/1/2_vs_BA4	BA3/1/2	BA4	L
							FBLL1	286.135	1.33502	0.0467122	L_BA3/1/2_vs_BA4	BA3/1/2	BA4	L
							CPLX2	20975	1.15383	0.0469286	L_BA3/1/2_vs_BA4	BA3/1/2	BA4	L
							GPRIN1	878.411	1.22218	0.0402586	L_BA3/1/2_vs_BA4	BA3/1/2	BA4	L
							UNC5A	1686.83	1.14125	0.0400653	L_BA3/1/2_vs_BA4	BA3/1/2	BA4	L
							RP1-223B1.1	21.7692	-2.08234	0.0183114	L_BA3/1/2_vs_BA4	BA3/1/2	BA4	L
							FAM50B	195.075	1.29557	0.0247583	L_BA3/1/2_vs_BA4	BA3/1/2	BA4	L
							RP3-525L6.2	23.2977	-2.07343	0.0309255	L_BA3/1/2_vs_BA4	BA3/1/2	BA4	L
							RN7SL128P	19.0818	2.71159	0.0108922	L_BA3/1/2_vs_BA4	BA3/1/2	BA4	L
							HIST1H4F	75.97	1.43159	0.0151543	L_BA3/1/2_vs_BA4	BA3/1/2	BA4	L
							MOG	1096.57	-1.26953	0.00572474	L_BA3/1/2_vs_BA4	BA3/1/2	BA4	L
							VWA7	197.406	1.12723	0.0404339	L_BA3/1/2_vs_BA4	BA3/1/2	BA4	L
							TNXB	523.684	1.26644	0.0362097	L_BA3/1/2_vs_BA4	BA3/1/2	BA4	L
							NUDT3	268.052	1.70035	0.045647	L_BA3/1/2_vs_BA4	BA3/1/2	BA4	L
							RP11-174N3.4	19.442	-2.27696	0.0259649	L_BA3/1/2_vs_BA4	BA3/1/2	BA4	L
							RP11-61I13.3	114.421	-1.19093	0.0236386	L_BA3/1/2_vs_BA4	BA3/1/2	BA4	L
							LRFN2	453.982	1.06572	0.0493975	L_BA3/1/2_vs_BA4	BA3/1/2	BA4	L
							LRRC73	140.492	1.38513	0.0179987	L_BA3/1/2_vs_BA4	BA3/1/2	BA4	L
							NFKBIE	77.5016	1.29858	0.0473209	L_BA3/1/2_vs_BA4	BA3/1/2	BA4	L
							ENPP4	546.726	-1.09639	0.0323074	L_BA3/1/2_vs_BA4	BA3/1/2	BA4	L
							RP3-399L15.3	152.844	-1.21619	0.0119162	L_BA3/1/2_vs_BA4	BA3/1/2	BA4	L
							RN7SKP56	23.5121	-1.87931	0.0448867	L_BA3/1/2_vs_BA4	BA3/1/2	BA4	L
							THEMIS	104.806	-1.78022	0.0015948	L_BA3/1/2_vs_BA4	BA3/1/2	BA4	L
							RP11-244K5.8	20.3476	2.08239	0.0498926	L_BA3/1/2_vs_BA4	BA3/1/2	BA4	L
							RP1-274L14.2	48.1832	-1.50012	0.0343604	L_BA3/1/2_vs_BA4	BA3/1/2	BA4	L
							PRKAR1B	6164.78	1.28841	0.0393914	L_BA3/1/2_vs_BA4	BA3/1/2	BA4	L
							RP11-1246C19.1	56.1956	1.68437	0.0258476	L_BA3/1/2_vs_BA4	BA3/1/2	BA4	L
							INTS1	1791.04	1.33896	0.0445932	L_BA3/1/2_vs_BA4	BA3/1/2	BA4	L
							ELFN1	87.5024	1.32857	0.0429506	L_BA3/1/2_vs_BA4	BA3/1/2	BA4	L
							SLC29A4	439.375	1.49853	0.00970945	L_BA3/1/2_vs_BA4	BA3/1/2	BA4	L
							AGMO	18.0714	-1.98399	0.0259649	L_BA3/1/2_vs_BA4	BA3/1/2	BA4	L
							SP8	46.9071	1.55744	0.0201072	L_BA3/1/2_vs_BA4	BA3/1/2	BA4	L
							CTB-119C2.1	77.4993	-1.353	0.0259649	L_BA3/1/2_vs_BA4	BA3/1/2	BA4	L
							CREB5	693.515	-1.23024	0.00204411	L_BA3/1/2_vs_BA4	BA3/1/2	BA4	L
							AQP1	571.65	-1.38528	0.0191713	L_BA3/1/2_vs_BA4	BA3/1/2	BA4	L
							ANLN	825.324	-1.77557	4.42087e-07	L_BA3/1/2_vs_BA4	BA3/1/2	BA4	L
							AC009196.1	32.7253	-2.1641	0.00227483	L_BA3/1/2_vs_BA4	BA3/1/2	BA4	L
							CTB-139P11.2	21.6005	-1.90047	0.0323074	L_BA3/1/2_vs_BA4	BA3/1/2	BA4	L
							SEMA3E	250.89	-2.10278	7.89742e-05	L_BA3/1/2_vs_BA4	BA3/1/2	BA4	L
							ZNF804B	112.876	-1.73349	0.000234564	L_BA3/1/2_vs_BA4	BA3/1/2	BA4	L
							PPP1R35	48.9248	1.96069	0.00310879	L_BA3/1/2_vs_BA4	BA3/1/2	BA4	L
							ACTL6B	448.829	1.14415	0.0247583	L_BA3/1/2_vs_BA4	BA3/1/2	BA4	L
							COL26A1	340.974	1.6103	0.00315039	L_BA3/1/2_vs_BA4	BA3/1/2	BA4	L
							SH2B2	68.1966	1.43174	0.0436925	L_BA3/1/2_vs_BA4	BA3/1/2	BA4	L
							RELN	943.541	0.909414	0.0394507	L_BA3/1/2_vs_BA4	BA3/1/2	BA4	L
							MET	339.694	1.56653	0.0322565	L_BA3/1/2_vs_BA4	BA3/1/2	BA4	L
							RP5-907C10.3	85.3738	-1.2369	0.0196244	L_BA3/1/2_vs_BA4	BA3/1/2	BA4	L
							RP11-274B21.2	552.919	-1.20775	0.0236386	L_BA3/1/2_vs_BA4	BA3/1/2	BA4	L
							TRPV5	31.341	-1.80791	0.0219072	L_BA3/1/2_vs_BA4	BA3/1/2	BA4	L
							KEL	88.158	-1.25681	0.048156	L_BA3/1/2_vs_BA4	BA3/1/2	BA4	L
							OR9A2	34.0069	-2.17925	0.000858366	L_BA3/1/2_vs_BA4	BA3/1/2	BA4	L
							OR6W1P	19.9372	-2.81386	0.00413586	L_BA3/1/2_vs_BA4	BA3/1/2	BA4	L
							RP11-556I13.2	25.9445	-2.01302	0.0176655	L_BA3/1/2_vs_BA4	BA3/1/2	BA4	L
							KCNH2	335.51	1.19593	0.0370913	L_BA3/1/2_vs_BA4	BA3/1/2	BA4	L
							PTPRN2	2946.34	1.216	0.0375869	L_BA3/1/2_vs_BA4	BA3/1/2	BA4	L
							PRAG1	492.759	1.5371	0.00580648	L_BA3/1/2_vs_BA4	BA3/1/2	BA4	L
							NPM2	464.048	1.36994	0.0279255	L_BA3/1/2_vs_BA4	BA3/1/2	BA4	L
							PHYHIP	7833.25	1.23363	0.0343864	L_BA3/1/2_vs_BA4	BA3/1/2	BA4	L
							RHOBTB2	1575.91	1.05796	0.0417579	L_BA3/1/2_vs_BA4	BA3/1/2	BA4	L
							DOCK5	1599.77	-1.18784	0.00170614	L_BA3/1/2_vs_BA4	BA3/1/2	BA4	L
							RP11-395I14.3	16.7105	-2.39885	0.0343604	L_BA3/1/2_vs_BA4	BA3/1/2	BA4	L
							CHRNA2	107.655	1.23558	0.0220852	L_BA3/1/2_vs_BA4	BA3/1/2	BA4	L
							CEBPD	576.32	1.2611	0.0446117	L_BA3/1/2_vs_BA4	BA3/1/2	BA4	L
							ST18	1179.45	-1.52148	3.41521e-05	L_BA3/1/2_vs_BA4	BA3/1/2	BA4	L
							RP11-26M5.3	18.2946	-2.70024	0.00367227	L_BA3/1/2_vs_BA4	BA3/1/2	BA4	L
							RP11-1023P17.2	21.9584	-1.7637	0.0323074	L_BA3/1/2_vs_BA4	BA3/1/2	BA4	L
							BHLHE22	93.8814	1.56865	0.0323074	L_BA3/1/2_vs_BA4	BA3/1/2	BA4	L
							RP11-946L20.1	23.1248	-2.06503	0.0155515	L_BA3/1/2_vs_BA4	BA3/1/2	BA4	L
							RP11-946L20.2	28.2712	-1.68697	0.0322565	L_BA3/1/2_vs_BA4	BA3/1/2	BA4	L
							ENPP2	1040.74	-1.49838	5.88032e-05	L_BA3/1/2_vs_BA4	BA3/1/2	BA4	L
							ADGRB1	2012.45	1.35018	0.0236386	L_BA3/1/2_vs_BA4	BA3/1/2	BA4	L
							PLEC	6983.43	1.44093	0.0409085	L_BA3/1/2_vs_BA4	BA3/1/2	BA4	L
							BOP1	53.639	1.6105	0.0258476	L_BA3/1/2_vs_BA4	BA3/1/2	BA4	L
							TONSL	84.8066	1.56843	0.0499315	L_BA3/1/2_vs_BA4	BA3/1/2	BA4	L
							KIFC2	1149.22	1.61461	0.0196244	L_BA3/1/2_vs_BA4	BA3/1/2	BA4	L
							PPP1R16A	275.271	1.47088	0.0366531	L_BA3/1/2_vs_BA4	BA3/1/2	BA4	L
							RP11-392E22.6	80.673	-1.19058	0.0309255	L_BA3/1/2_vs_BA4	BA3/1/2	BA4	L
							ANKRD18A	174.554	-1.39283	0.00970945	L_BA3/1/2_vs_BA4	BA3/1/2	BA4	L
							RP11-171A24.3	205.036	1.35902	0.0423489	L_BA3/1/2_vs_BA4	BA3/1/2	BA4	L
							TRPM6	86.0975	-1.44601	0.00389401	L_BA3/1/2_vs_BA4	BA3/1/2	BA4	L
							AL161626.1	3003.52	5.26111	0.0353228	L_BA3/1/2_vs_BA4	BA3/1/2	BA4	L
							PCA3	265.765	-1.45037	0.000576713	L_BA3/1/2_vs_BA4	BA3/1/2	BA4	L
							TLE1	649.283	1.30283	0.0183114	L_BA3/1/2_vs_BA4	BA3/1/2	BA4	L
							SLC44A1	2273.72	-1.07737	0.00970945	L_BA3/1/2_vs_BA4	BA3/1/2	BA4	L
							LPAR1	1182.29	-1.11739	0.00716477	L_BA3/1/2_vs_BA4	BA3/1/2	BA4	L
							SLC31A2	62.7753	-1.43363	0.0174626	L_BA3/1/2_vs_BA4	BA3/1/2	BA4	L
							TNC	219.897	-1.2511	0.0344153	L_BA3/1/2_vs_BA4	BA3/1/2	BA4	L
							RP11-477J21.7	233.138	-1.13196	0.0236386	L_BA3/1/2_vs_BA4	BA3/1/2	BA4	L
							RP11-339B21.8	49.4436	-1.67621	0.0142156	L_BA3/1/2_vs_BA4	BA3/1/2	BA4	L
							WDR34	124.366	1.45938	0.0190607	L_BA3/1/2_vs_BA4	BA3/1/2	BA4	L
							ENDOG	62.7947	1.94547	0.0186118	L_BA3/1/2_vs_BA4	BA3/1/2	BA4	L
							SARDH	85.1407	1.27101	0.0491886	L_BA3/1/2_vs_BA4	BA3/1/2	BA4	L
							COL5A1	116.574	1.7388	7.89742e-05	L_BA3/1/2_vs_BA4	BA3/1/2	BA4	L
							PPP1R26	507.244	1.36416	0.0298079	L_BA3/1/2_vs_BA4	BA3/1/2	BA4	L
							KCNT1	1816.44	1.13476	0.0247583	L_BA3/1/2_vs_BA4	BA3/1/2	BA4	L
							GRIN1	8982.14	1.29854	0.0164058	L_BA3/1/2_vs_BA4	BA3/1/2	BA4	L
							NOXA1	201.93	1.47606	0.0236386	L_BA3/1/2_vs_BA4	BA3/1/2	BA4	L
							MRPL41	465.365	1.59794	0.0458144	L_BA3/1/2_vs_BA4	BA3/1/2	BA4	L
							FAM107B	633.748	-1.1964	0.00244364	L_BA3/1/2_vs_BA4	BA3/1/2	BA4	L
							RP11-142L16.2	52.918	-1.50998	0.0237374	L_BA3/1/2_vs_BA4	BA3/1/2	BA4	L
							C10orf128	68.1989	-1.15555	0.0486345	L_BA3/1/2_vs_BA4	BA3/1/2	BA4	L
							RP11-456A18.1	55.392	-1.55134	0.00649359	L_BA3/1/2_vs_BA4	BA3/1/2	BA4	L
							REEP3	535.37	-1.07897	0.0155515	L_BA3/1/2_vs_BA4	BA3/1/2	BA4	L
							CTNNA3	485.391	-1.5268	9.15405e-05	L_BA3/1/2_vs_BA4	BA3/1/2	BA4	L
							RP11-182L21.6	34.4727	1.49056	0.041974	L_BA3/1/2_vs_BA4	BA3/1/2	BA4	L
							LDB3	441.701	-1.35447	0.00361599	L_BA3/1/2_vs_BA4	BA3/1/2	BA4	L
							OPALIN	995.1	-1.26166	0.00313529	L_BA3/1/2_vs_BA4	BA3/1/2	BA4	L
							FBXL15	256.889	1.545	0.0160348	L_BA3/1/2_vs_BA4	BA3/1/2	BA4	L
							ADRB1	342.511	1.35556	0.0124815	L_BA3/1/2_vs_BA4	BA3/1/2	BA4	L
							C10orf90	363.544	-1.09179	0.0204467	L_BA3/1/2_vs_BA4	BA3/1/2	BA4	L
							KNDC1	2815.91	1.46533	0.0135904	L_BA3/1/2_vs_BA4	BA3/1/2	BA4	L
							CALY	1347.41	1.2559	0.0402586	L_BA3/1/2_vs_BA4	BA3/1/2	BA4	L
							B4GALNT4	905.745	1.50997	0.0359246	L_BA3/1/2_vs_BA4	BA3/1/2	BA4	L
							HRAS	257.93	1.39608	0.0298079	L_BA3/1/2_vs_BA4	BA3/1/2	BA4	L
							TOLLIP	2594.59	1.14448	0.0446117	L_BA3/1/2_vs_BA4	BA3/1/2	BA4	L
							PTPN5	2092.82	1.08495	0.0258476	L_BA3/1/2_vs_BA4	BA3/1/2	BA4	L
							RP1-69B10.3	62.3525	-1.6987	0.0231126	L_BA3/1/2_vs_BA4	BA3/1/2	BA4	L
							CD44	904.23	-1.2656	0.00193915	L_BA3/1/2_vs_BA4	BA3/1/2	BA4	L
							TP53I11	459.834	1.27584	0.010877	L_BA3/1/2_vs_BA4	BA3/1/2	BA4	L
							C1QTNF4	416.93	1.9507	0.0012822	L_BA3/1/2_vs_BA4	BA3/1/2	BA4	L
							FOLH1	234.285	-1.56885	0.000326258	L_BA3/1/2_vs_BA4	BA3/1/2	BA4	L
							TMEM132A	1704.74	1.40432	0.0433054	L_BA3/1/2_vs_BA4	BA3/1/2	BA4	L
							LRRC10B	90.6217	1.50572	0.042825	L_BA3/1/2_vs_BA4	BA3/1/2	BA4	L
							DAGLA	1058.97	1.24675	0.0420898	L_BA3/1/2_vs_BA4	BA3/1/2	BA4	L
							SLC22A8	68.6647	1.28256	0.0429506	L_BA3/1/2_vs_BA4	BA3/1/2	BA4	L
							C11orf95	583.562	1.20851	0.0408043	L_BA3/1/2_vs_BA4	BA3/1/2	BA4	L
							MACROD1	124.637	1.47105	0.0196244	L_BA3/1/2_vs_BA4	BA3/1/2	BA4	L
							CCDC88B	137.034	1.30962	0.0486345	L_BA3/1/2_vs_BA4	BA3/1/2	BA4	L
							NRXN2	4640.33	1.13441	0.0323074	L_BA3/1/2_vs_BA4	BA3/1/2	BA4	L
							VPS51	790.056	1.48955	0.0304077	L_BA3/1/2_vs_BA4	BA3/1/2	BA4	L
							CCDC85B	754.337	1.65531	0.0378312	L_BA3/1/2_vs_BA4	BA3/1/2	BA4	L
							SART1	556.574	1.40254	0.0269668	L_BA3/1/2_vs_BA4	BA3/1/2	BA4	L
							GAL3ST3	155.08	1.2724	0.0434958	L_BA3/1/2_vs_BA4	BA3/1/2	BA4	L
							SPTBN2	4333.71	1.40355	0.0196244	L_BA3/1/2_vs_BA4	BA3/1/2	BA4	L
							RP11-742N3.1	433.272	1.39598	0.0289477	L_BA3/1/2_vs_BA4	BA3/1/2	BA4	L
							GPR83	301.843	1.41667	0.0015948	L_BA3/1/2_vs_BA4	BA3/1/2	BA4	L
							SIK3-IT1	249.231	-1.36449	0.0170644	L_BA3/1/2_vs_BA4	BA3/1/2	BA4	L
							AP002954.3	126.938	-1.47617	0.011987	L_BA3/1/2_vs_BA4	BA3/1/2	BA4	L
							KIRREL3	565.55	1.07329	0.0332991	L_BA3/1/2_vs_BA4	BA3/1/2	BA4	L
							ADAMTS8	178.511	1.30114	0.0496316	L_BA3/1/2_vs_BA4	BA3/1/2	BA4	L
							RP11-469N6.1	45.932	2.32763	0.000364446	L_BA3/1/2_vs_BA4	BA3/1/2	BA4	L
							RP11-288K12.1	40.4987	-1.61662	0.0402586	L_BA3/1/2_vs_BA4	BA3/1/2	BA4	L
							LRTM2	389.416	1.24676	0.0259649	L_BA3/1/2_vs_BA4	BA3/1/2	BA4	L
							SLCO1A2	797.099	-1.08355	0.00922005	L_BA3/1/2_vs_BA4	BA3/1/2	BA4	L
[truncated: 11,743 more rows]
