# Supplementary material for: Transcriptomics and functional genomics implicate WNT3 in hemispheric lateralization of speech production
Source: iScience. 2026 Jan 14;29(2):114692. doi: 10.1016/j.isci.2026.114692 (PMC12876320; doi:10.1016/j.isci.2026.114692)
Supplement: Table S4. Summary of WGCNA modules and key results [file mmc5.xlsx]

## Sheet: Sheet1
Table S4. Summary of WGCNA modules and key results.
WGCNA_module_trait_cor
Module	BA3/1/2	BA3/1/2_L	BA3/1/2_R	BA4	BA4_L	BA4_R	BA6	BA6_L	BA6_R	BA44	BA44_L	BA44_R	BA45	BA45_L	BA45_R	BA21	BA21_L	BA21_R	BA22	BA22_L	BA22_R	BA39	BA39_L	BA39_R	BA40	BA40_L	BA40_R	BA41	BA41_L	BA41_R	BA42	BA42_L	BA42_R	BA9	BA9_L	BA9_R	BA37	BA37_L	BA37_R	L	R
MEbrown	-0.0788896	-0.101936	-0.0124905	0.114498	0.116564	0.0419232	0.0393683	0.0722377	-0.0177448	0.00582149	0.0535849	-0.0455269	0.0275191	0.0763951	-0.0323214	-0.0742087	-0.0720454	-0.0287565	0.0269881	0.00593408	0.0314225	-0.0791712	-0.0378999	-0.0716876	0.084118	0.0108786	0.111408	-0.010236	-0.0793238	0.0651552	0.0493859	0.0234541	0.0449052	0.0228461	0.049569	-0.0216407	-0.135299	-0.140012	-0.0427919	-0.00786923	0.00786923
MEyellow	-0.0510362	-0.0290101	-0.0412554	0.106339	0.11695	0.0302431	-0.08337	0.0622614	-0.177661	-0.111514	-0.0995625	-0.0547931	0.0276445	0.0935147	-0.0475325	0.0562152	0.0206236	0.0595859	0.180139	0.110254	0.139092	0.0619782	0.0605483	0.025241	-0.0435044	-0.00963089	-0.0531599	-0.00701646	-0.0921189	0.0824068	-0.0615198	-0.118357	0.0332025	0.0855135	0.0555494	0.0637228	-0.164079	-0.238804	0.0249398	-0.0292552	0.0292552
MEblue	0.11787	0.09839	0.0670867	-0.145106	-0.122652	-0.0782016	0.129123	0.0237326	0.154998	0.123032	0.0586086	0.11169	-0.0363602	-0.083078	0.0266633	-0.0565603	0.0101222	-0.0943238	-0.128322	-0.0811012	-0.0965205	-0.111666	-0.0712855	-0.0832813	0.0672218	-0.0139131	0.1142	0.00651644	0.112616	-0.103596	-0.013679	0.0976199	-0.116554	-0.0692425	0.0213686	-0.125468	0.124109	0.226622	-0.0700697	0.1084	-0.1084
MEgreen	0.000819419	0.0105074	-0.00835678	-0.00668785	-0.0125804	0.00332319	0.0281883	0.00308042	0.0359373	0.0216691	0.0172698	0.0127242	-0.0636262	-0.104107	0.00959043	0.0208654	-0.0041469	0.0352561	-0.0515221	-0.0310715	-0.0402445	-0.0483199	-0.0498662	-0.0170174	0.027307	0.0143602	0.02411	0.00964712	0.0301567	-0.0168033	0.025518	0.0158018	0.0195199	-0.0204729	-0.0204075	-0.00734174	0.0576793	0.0323262	0.0487063	-0.0350776	0.0350776
MEred	0.153564	0.178938	0.0418175	-0.136221	-0.118388	-0.0701664	-0.0064846	0.0060086	-0.0149845	-0.00379757	-0.11073	0.105474	-0.0372759	-0.0683943	0.012267	0.081836	0.0969978	0.0121754	0.0220684	0.0198862	0.0106605	0.037653	0.0287509	0.0233678	-0.074782	-0.023017	-0.0841849	0.0211661	0.107861	-0.0785635	-0.13784	-0.0774973	-0.113298	-0.00371143	0.00942319	-0.0159414	0.093895	0.106311	0.0195146	0.0570131	-0.0570131
MEturquoise	0.00441	0.0448873	-0.0345005	-0.00120855	-0.00543085	0.00375799	-0.129229	-0.0460955	-0.132781	-0.10463	-0.117976	-0.0268518	-0.0089134	-0.00683191	-0.00561961	0.121947	0.0777424	0.092513	0.110822	0.0832606	0.0701379	0.149865	0.0972846	0.110156	-0.124924	-0.00843521	-0.174049	-0.00150515	-0.0160387	0.0139553	-0.077597	-0.119861	0.0124528	0.0511168	-0.0290614	0.107417	0.0124942	-0.0578792	0.0827873	-0.0426179	0.0426179
MEblack	-0.0156487	-0.116856	0.084318	0.234513	0.158472	0.166137	-0.0231625	-0.0014582	-0.030603	-0.0953344	-0.0391389	-0.0928215	0.000650386	0.00332503	-0.00212867	-0.157282	-0.134054	-0.0817048	0.0235869	0.0415301	-0.00888145	0.0180411	0.083113	-0.0581409	-0.00775494	0.121989	-0.147206	0.0786806	-0.000238906	0.109147	0.0490598	-0.0680177	0.135926	-0.0408196	-0.072989	0.0213233	-0.0786555	-0.179426	0.0842683	-0.0756231	0.0756231
MEpink	-0.0120398	-0.0231125	0.00487979	-0.0195256	-0.00308604	-0.0239409	-0.0131888	-0.0106196	-0.00763613	-0.00139595	0.0275621	-0.0294943	0.0223219	0.0429352	-0.00912315	-0.00267001	-0.0146037	0.0123386	-0.0217991	-0.0209873	-0.00918661	0.0173031	0.0074951	0.0164555	0.00950352	0.0260204	-0.015015	-0.021684	-0.0248539	-0.0051608	0.0251267	0.0275759	0.007204	-0.00184161	-0.00841368	0.00666326	0.0216303	0.000219524	0.031518	0.00948801	-0.00948801
MEgrey	-0.0806709	-0.0765196	-0.0376686	-0.091131	-0.0491237	-0.0770183	0.0200636	0.0475003	-0.0197286	0.100785	0.23366	-0.0941541	-0.0429489	-0.0642319	0.00104634	0.0360078	0.011002	0.0406251	-0.0720086	0.00572038	-0.105393	0.0436293	0.00978549	0.0506055	0.0254367	-0.0234034	0.0634082	-0.121717	-0.0817832	-0.0866953	0.00843482	0.066199	-0.0545237	-0.0321218	-0.0335199	-0.00984833	0.211782	0.300263	-0.0233184	0.141606	-0.141606
WGCNA_module_trait_p
Module	BA3/1/2	BA3/1/2_L	BA3/1/2_R	BA4	BA4_L	BA4_R	BA6	BA6_L	BA6_R	BA44	BA44_L	BA44_R	BA45	BA45_L	BA45_R	BA21	BA21_L	BA21_R	BA22	BA22_L	BA22_R	BA39	BA39_L	BA39_R	BA40	BA40_L	BA40_R	BA41	BA41_L	BA41_R	BA42	BA42_L	BA42_R	BA9	BA9_L	BA9_R	BA37	BA37_L	BA37_R	L	R
MEbrown	0.383788	0.25993	0.89049	0.205421	0.19731	0.643858	0.664205	0.425277	0.844914	0.948835	0.554468	0.615603	0.76159	0.399051	0.721568	0.412721	0.426513	0.751212	0.766056	0.947847	0.729006	0.382087	0.676012	0.428819	0.352962	0.90455	0.217999	0.910164	0.381167	0.472169	0.585959	0.795972	0.620439	0.801149	0.584569	0.81144	0.134063	0.120911	0.636998	0.930877	0.930877
MEyellow	0.573485	0.749091	0.649151	0.2398	0.195819	0.738804	0.357274	0.492108	0.0483765	0.217561	0.27125	0.545561	0.760536	0.301578	0.600115	0.535167	0.82015	0.510934	0.0452804	0.222835	0.123396	0.494083	0.50412	0.780805	0.631394	0.915454	0.557618	0.938352	0.308883	0.362876	0.497289	0.190457	0.714302	0.345003	0.540022	0.481984	0.0686128	0.0075618	0.783356	0.747042	0.747042
MEblue	0.192302	0.276962	0.459109	0.107837	0.174751	0.387962	0.152922	0.793603	0.0856314	0.173411	0.517901	0.216831	0.688478	0.358967	0.768792	0.53266	0.911159	0.297396	0.155507	0.370555	0.286237	0.216929	0.43142	0.357788	0.458203	0.878108	0.206612	0.942737	0.213021	0.252211	0.880144	0.280758	0.197347	0.444772	0.813768	0.164986	0.169647	0.0113731	0.439338	0.23076	0.23076
MEgreen	0.992793	0.907792	0.926606	0.941234	0.889706	0.970779	0.755972	0.972913	0.691916	0.811198	0.849015	0.888453	0.48265	0.249864	0.915808	0.818077	0.963541	0.697469	0.569836	0.731917	0.657198	0.594082	0.582316	0.851196	0.763373	0.874223	0.790396	0.915312	0.739523	0.853047	0.778461	0.861716	0.829624	0.821441	0.822002	0.9355	0.524572	0.721528	0.591132	0.698926	0.698926
MEred	0.0886023	0.0467594	0.644694	0.131409	0.19034	0.438705	0.943017	0.947193	0.868803	0.96661	0.220832	0.24367	0.681053	0.450382	0.892437	0.366221	0.283849	0.893236	0.807785	0.826477	0.906455	0.678005	0.751259	0.796706	0.40911	0.799693	0.352578	0.815501	0.2331	0.385763	0.126843	0.392263	0.210243	0.967367	0.917271	0.860507	0.299608	0.239927	0.82967	0.52938	0.52938
MEturquoise	0.96123	0.620578	0.703646	0.989371	0.952264	0.966958	0.152584	0.611194	0.141527	0.24748	0.191899	0.767204	0.921732	0.93997	0.950607	0.177263	0.390763	0.306809	0.220446	0.357908	0.438892	0.0966495	0.282421	0.22325	0.16684	0.925919	0.0532012	0.986763	0.859664	0.877741	0.391652	0.184844	0.890817	0.572879	0.748662	0.235044	0.890458	0.523133	0.360657	0.638369	0.638369
MEblack	0.863042	0.196183	0.351814	0.00875075	0.0787608	0.065165	0.798454	0.987176	0.735809	0.292227	0.666044	0.305192	0.99428	0.970763	0.98128	0.0810616	0.137715	0.366993	0.794841	0.646971	0.922012	0.842358	0.358764	0.521253	0.931878	0.177112	0.102782	0.385052	0.997899	0.227542	0.588439	0.452886	0.132255	0.652616	0.420465	0.814155	0.385205	0.0461536	0.3521	0.403847	0.403847
MEpink	0.894417	0.79888	0.957103	0.829576	0.972864	0.791832	0.884408	0.906812	0.932919	0.987723	0.761229	0.745045	0.805621	0.635869	0.919896	0.976521	0.872108	0.891813	0.810087	0.817032	0.919341	0.848728	0.934155	0.856055	0.916568	0.774216	0.868538	0.81107	0.784084	0.954636	0.781773	0.761112	0.936707	0.983804	0.926107	0.941449	0.811529	0.998069	0.728215	0.916704	0.916704
MEgrey	0.373108	0.398281	0.677879	0.314122	0.587952	0.395204	0.824954	0.600362	0.82783	0.265378	0.0090059	0.29827	0.635761	0.478483	0.990798	0.691343	0.903472	0.654164	0.42675	0.949723	0.244029	0.630414	0.914102	0.576728	0.779149	0.796403	0.484154	0.178088	0.366532	0.338353	0.925922	0.465086	0.547541	0.723218	0.711692	0.913553	0.0182127	0.000703387	0.797126	0.116695	0.116695
WGCNA_gene_module_membership
Gene	ModuleColor	kME_kMEbrown	kME_kMEyellow	kME_kMEblue	kME_kMEgreen	kME_kMEred	kME_kMEturquoise	kME_kMEblack	kME_kMEpink	kME_kMEgrey	kMEp_kMEbrown	kMEp_kMEyellow	kMEp_kMEblue	kMEp_kMEgreen	kMEp_kMEred	kMEp_kMEturquoise	kMEp_kMEblack	kMEp_kMEpink	kMEp_kMEgrey	GS_BA37_L	GSp_BA37_L	GS_BA44_L	GSp_BA44_L
A1BG	turquoise	-0.575655	0.159064	-0.543689	0.053128	0.382244	0.882362	0.457814	0.164839	-0.0209292	2.67225e-12	0.0776347	6.78598e-11	0.557855	1.18172e-05	9.36531e-42	8.98919e-08	0.0673228	0.81753	0.0590588	0.514685	-0.124504	0.168284
A1CF	turquoise	-0.261717	0.224831	-0.297065	0.0462329	0.224399	0.5394	0.0736666	-0.351731	0.160617	0.0033226	0.0120567	0.000806818	0.610131	0.0122268	1.02091e-10	0.416152	6.18033e-05	0.0747448	-0.0554016	0.541102	-0.0469724	0.604422
A2M	green	-0.356628	-0.188405	-0.0935515	0.603591	0.24478	0.308026	0.413519	0.397956	-0.122442	4.79237e-05	0.0361229	0.301387	1.17128e-13	0.00614463	0.000500826	1.80993e-06	4.71519e-06	0.175497	-0.141639	0.116608	-0.0407676	0.653029
A2ML1	blue	-0.0140611	0.335882	-0.372039	-0.678647	-0.00426739	0.284113	0.0205193	-0.0750736	-0.184858	0.876821	0.00013687	2.09371e-05	4.68477e-18	0.962482	0.00138444	0.821043	0.407281	0.0398413	0.0408297	0.652535	-0.0603696	0.505381
A3GALT2	turquoise	-0.321794	-0.103179	-0.0778121	0.0364041	0.188932	0.336361	0.0904382	-0.129983	0.182977	0.000267922	0.254136	0.390337	0.688121	0.0355958	0.000133704	0.31783	0.150184	0.0419393	0.0959729	0.288992	0.0964129	0.286777
A4GALT	green	-0.38735	-0.496924	0.334057	0.888194	0.270011	0.0641868	-0.00868361	-0.0745219	0.23059	8.81211e-06	4.34837e-09	0.000149588	5.05474e-43	0.00242291	0.478793	0.923744	0.410746	0.00997911	0.11557	0.201185	0.0345736	0.703047
A4GNT	grey	-0.156686	0.104382	-0.170788	-0.0551874	0.122489	0.294297	0.0389352	0.0330776	0.116956	0.0822352	0.248609	0.057893	0.542669	0.175331	0.000907424	0.667679	0.715331	0.195795	0.0862681	0.340748	0.038992	0.667223
AAAS	yellow	-0.0684161	-0.530363	0.272185	0.284912	-0.203377	-0.2928	0.18964	-0.167731	0.157225	0.450237	2.36996e-10	0.0022268	0.00134006	0.023482	0.000966512	0.0348983	0.062593	0.0811734	0.0304584	0.737012	0.0985797	0.276032
AACS	red	-0.781763	-0.359976	0.259986	-0.176929	0.789912	0.507505	-0.181573	0.261198	0.130757	8.69028e-27	4.01776e-05	0.00354466	0.0493235	1.11542e-27	1.79125e-09	0.0435658	0.00338777	0.147751	0.142526	0.114312	0.00252116	0.97783
AADAC	grey	-0.182807	-0.146109	0.0188218	0.253534	0.0891236	0.115204	-0.00151822	-0.0718901	0.0690678	0.0421337	0.1054	0.83563	0.00449413	0.324944	0.202624	0.986648	0.427514	0.445924	-0.0578742	0.523169	0.0318455	0.725503
AADACL2	turquoise	-0.238622	0.0359553	-0.188311	0.174453	0.153499	0.343829	0.132024	0.0186445	0.174892	0.00760914	0.69177	0.0362167	0.0526428	0.088739	9.23613e-05	0.143829	0.837157	0.0520411	-0.00779529	0.931525	-0.108797	0.229049
AADACL3	grey	-0.073697	-0.2811	0.269085	-0.0842721	0.00781913	-0.151367	-0.271727	0.0127402	0.585588	0.41596	0.0015641	0.00251115	0.352077	0.931316	0.0933151	0.00226695	0.888314	9.09464e-13	0.250311	0.00504899	0.193422	0.0313653
AADACL4	grey	0.0143908	-0.22666	0.217513	-0.0111452	-0.0707165	-0.201542	-0.131706	-0.010861	0.387926	0.873957	0.0113589	0.0152358	0.902222	0.435115	0.0247914	0.144808	0.904704	8.52249e-06	0.449647	1.61527e-07	-0.0901147	0.319571
AADAT	blue	0.417279	0.691123	-0.559527	-0.198703	-0.277638	0.127968	0.197157	0.142642	-0.383517	1.42577e-06	6.45948e-19	1.4267e-11	0.0269413	0.0017966	0.156661	0.0281775	0.114014	1.09887e-05	-0.207622	0.0206765	-0.145439	0.107022
AAGAB	turquoise	0.813748	0.463304	-0.0450204	-0.199592	-0.605862	-0.562069	-0.343718	-0.497624	-0.0260873	1.56671e-30	6.00959e-08	0.619541	0.0262522	8.96174e-14	1.10216e-11	9.2876e-05	4.10422e-09	0.77365	-0.126478	0.161584	0.0803155	0.375223
AAK1	blue	0.0953673	0.344946	-0.509767	-0.424997	-0.234036	0.256127	0.0728676	-0.0930514	-0.142295	0.29206	8.7315e-05	1.47597e-09	8.6565e-07	0.00889245	0.00408806	0.42124	0.30399	0.114907	-0.164924	0.0671799	0.0744651	0.411104
AAMDC	grey	0.16901	-0.154434	-0.0720006	-0.0447092	-0.402224	-0.203548	0.326701	0.351434	0.334148	0.060589	0.0867907	0.426801	0.621966	3.64355e-06	0.0233626	0.000212813	6.27538e-05	0.000148929	0.044399	0.624388	0.107931	0.232795
AAMP	blue	-0.128085	-0.732754	0.961559	0.252622	0.262504	-0.600744	-0.487758	0.0210867	0.220079	0.156279	3.93059e-22	2.48798e-70	0.00464534	0.00322592	1.63366e-13	9.15214e-09	0.816182	0.0140466	0.176558	0.0498099	0.0659271	0.466926
AANAT	turquoise	-0.444012	-0.278539	0.0681391	0.547967	0.287425	0.336932	0.170702	-0.10565	0.40485	2.39896e-07	0.00173322	0.452078	4.48891e-11	0.0012088	0.000130022	0.0580212	0.242875	3.10358e-06	0.103141	0.254313	0.00469863	0.958694
AAR2	blue	-0.124208	-0.520429	0.711554	0.395631	0.239923	-0.367687	-0.287778	-0.225271	0.192408	0.169304	5.81412e-10	2.00959e-20	5.4178e-06	0.00727622	2.6567e-05	0.00119132	0.0118853	0.0322812	0.0622896	0.491912	-0.0296686	0.743591
AARD	turquoise	0.639237	-0.0628407	0.340539	-0.354582	-0.552288	-0.830411	-0.351199	-0.13453	0.0760483	1.352e-15	0.488082	0.000108834	5.33238e-05	2.93975e-11	8.82642e-33	6.35174e-05	0.136311	0.401201	0.0410012	0.651171	0.160835	0.0743457
AARS2	brown	-0.791785	-0.485864	0.505726	0.107889	0.898799	0.369216	-0.193394	0.0698638	0.136693	6.86857e-28	1.06452e-08	2.08363e-09	0.232979	1.61054e-45	2.44445e-05	0.0313902	0.440687	0.130064	0.181492	0.0436615	-0.0905137	0.317425
AARSD1	grey	0.226474	-0.197844	0.00551636	0.163964	-0.498406	-0.310372	-0.116958	0.0427361	0.401328	0.0114285	0.0276229	0.951514	0.0688092	3.84742e-09	0.000451138	0.195787	0.637437	3.84731e-06	0.092161	0.308661	0.184807	0.0398963
AASDH	blue	0.612992	0.781042	-0.786428	-0.178996	-0.674769	0.066029	0.281127	-0.288836	-0.246428	3.81314e-14	1.03781e-26	2.71263e-27	0.0466875	8.50305e-18	0.466236	0.00156243	0.00114035	0.00579784	-0.177642	0.0484005	-0.00124962	0.98901
AASDHPPT	brown	0.949809	0.527222	-0.104687	-0.353613	-0.723994	-0.675213	-0.219435	-0.22556	-0.24461	2.03081e-63	3.15754e-10	0.247223	5.60751e-05	2.08797e-21	7.9454e-18	0.0143371	0.0117744	0.00618141	-0.0983529	0.277144	0.0493258	0.586416
AASS	turquoise	-0.463732	0.357282	-0.580523	0.167201	0.428926	0.891713	0.556054	0.140342	-0.12123	5.82233e-08	4.63087e-05	1.58292e-12	0.0634381	6.68266e-07	8.01848e-44	2.02254e-11	0.120027	0.179841	-0.11014	0.223316	-0.157522	0.0805928
AATF	turquoise	0.372881	-0.467134	0.667635	0.0132401	-0.307248	-0.893602	-0.32315	-0.0131977	0.0384371	1.99864e-05	4.51863e-08	2.48742e-17	0.883962	0.000518384	2.90692e-44	0.000251505	0.884331	0.671683	0.0866262	0.338739	0.130872	0.14739
AATK	brown	-0.799309	-0.52942	0.429583	0.260622	0.828686	0.392679	0.185307	0.129865	0.100975	9.30774e-29	2.58378e-10	6.39784e-07	0.00346153	1.54789e-32	6.45338e-06	0.0393531	0.150559	0.264474	0.109036	0.228021	-0.0715166	0.429924
ABAT	blue	-0.394154	-0.36678	0.642282	-0.112126	0.69902	-0.0585275	-0.442123	0.24654	-0.153114	5.91457e-06	2.79074e-05	8.98655e-16	0.215031	1.74865e-19	0.518481	2.73474e-07	0.0057749	0.0895515	0.0729085	0.420979	-0.101148	0.263651
ABCA1	turquoise	-0.578183	0.162091	-0.46083	0.427436	0.484709	0.857792	0.495139	0.133949	-0.12819	2.03818e-12	0.0720823	7.21179e-08	7.37468e-07	1.16674e-08	4.57572e-37	5.03502e-09	0.138028	0.155938	-0.0569838	0.529592	-0.181569	0.0435701
ABCA10	turquoise	-0.271384	0.545053	-0.708688	0.0520713	0.217417	0.846158	0.271378	-0.116899	-0.0626608	0.00229734	5.95167e-11	3.32909e-20	0.565725	0.015282	3.82796e-35	0.00229785	0.196017	0.489331	-0.117113	0.195191	-0.13202	0.143844
ABCA12	turquoise	-0.0960927	0.452431	-0.637705	-0.179831	-0.00113001	0.578267	0.279733	0.187394	0.078516	0.288388	1.32497e-07	1.65762e-15	0.0456568	0.990062	2.0198e-12	0.00165243	0.0371516	0.386051	-0.120251	0.183409	0.0309343	0.733056
ABCA13	brown	-0.414557	-0.44088	0.0644142	0.302257	0.120724	0.181302	0.142862	0.246054	0.424863	1.69513e-06	2.97969e-07	0.477233	0.000645191	0.181679	0.043886	0.113453	0.00587503	8.73269e-07	0.0977408	0.28016	0.189935	0.0346113
ABCA2	turquoise	-0.752174	-0.381954	0.0779573	0.193796	0.624143	0.564092	0.551195	0.234218	0.127593	7.58709e-24	1.20139e-05	0.389451	0.0310325	9.58835e-15	8.96196e-12	3.27382e-11	0.00883826	0.157891	0.0673973	0.457028	-0.0613695	0.498343
ABCA3	blue	-0.626401	-0.712592	0.840114	0.134955	0.761598	-0.032083	-0.458824	0.0691247	0.27062	7.20083e-15	1.67104e-20	3.31197e-34	0.135067	9.76911e-25	0.723538	8.35142e-08	0.445548	0.00236652	0.232903	0.00923758	0.00477828	0.957995
ABCA4	brown	-0.509853	-0.270939	0.132864	0.101735	0.424529	0.34971	-0.203411	0.230839	0.379205	1.46511e-09	0.00233744	0.141276	0.260876	8.92583e-07	6.85619e-05	0.0234576	0.00989667	1.404e-05	0.310875	0.000441094	-0.0223745	0.805172
ABCA5	yellow	0.0417402	0.795253	-0.859347	-0.259102	-0.0355182	0.690269	0.281502	-0.0440295	-0.198995	0.645306	2.76253e-28	2.45819e-37	0.00366296	0.69533	7.42051e-19	0.00153898	0.627278	0.0267131	-0.115991	0.199535	-0.11611	0.199072
ABCA6	blue	-0.34162	0.407671	-0.780288	0.0744788	0.137496	0.872441	0.609754	0.00239659	-0.0454301	0.00010314	2.60848e-06	1.24847e-26	0.411018	0.127803	9.58013e-40	5.6359e-14	0.978925	0.616355	-0.137478	0.127851	-0.0996375	0.270887
ABCA7	blue	-0.433982	-0.579158	0.705671	-0.170419	0.513631	-0.133	-0.400869	0.0056783	0.264722	4.76678e-07	1.83482e-12	5.626e-20	0.0584445	1.05699e-09	0.140865	3.95599e-06	0.950092	0.00296676	0.281387	0.00154611	0.0327608	0.717942
ABCA8	black	-0.0221645	0.458906	-0.802795	-0.128147	-0.172269	0.552945	0.87558	0.181927	-0.235382	0.806965	8.30181e-08	3.58206e-29	0.156077	0.0557219	2.75493e-11	2.31219e-40	0.0431513	0.00849724	-0.196874	0.0284096	-0.0505687	0.577006
ABCA9	turquoise	-0.203188	0.606709	-0.81846	0.0248215	0.122877	0.843069	0.44378	-0.0861449	-0.15019	0.0236141	8.10587e-14	3.82344e-31	0.784359	0.173957	1.16641e-34	2.438e-07	0.34144	0.0959188	-0.167036	0.0637047	-0.0982773	0.277515
ABCB1	blue	-0.0725397	0.492127	-0.631557	-0.131463	0.0757034	0.542549	0.436661	0.380062	-0.331117	0.423339	6.43668e-09	3.71217e-15	0.145557	0.403346	7.56836e-11	3.97656e-07	1.33765e-05	0.000172407	-0.21471	0.0166341	-0.076147	0.400588
ABCB10	yellow	0.219264	0.568529	-0.305824	-0.10481	0.0376023	0.178381	0.138693	-0.141233	-0.371752	0.0144155	5.6647e-12	0.000551999	0.246666	0.678414	0.0474597	0.124485	0.11767	2.12709e-05	-0.13089	0.147336	-0.0156587	0.862956
ABCB11	grey	-0.108246	0.00936594	-0.0752062	-0.170988	0.0450452	0.161165	0.0599026	0.0484508	0.251828	0.231427	0.917772	0.406451	0.0575953	0.619348	0.073746	0.508686	0.593082	0.00478061	0.0716752	0.4289	0.0804646	0.374335
ABCB4	turquoise	-0.252046	0.195861	-0.379857	0.0721165	0.135536	0.532809	0.00939965	0.132273	0.352786	0.00474312	0.0292512	1.35324e-05	0.426056	0.133377	1.89152e-10	0.917477	0.143068	5.85267e-05	0.028649	0.752112	-0.0817341	0.36682
ABCB5	grey	-0.293488	-0.17741	0.0375301	-0.0827445	0.186234	0.201137	-0.165516	0.0553726	0.44829	0.000938953	0.0486998	0.678998	0.360906	0.0383621	0.0250889	0.0661906	0.541314	1.77785e-07	0.0961604	0.288047	0.0609492	0.501295
ABCB6	turquoise	-0.51946	-0.154962	-0.247847	0.489004	0.262406	0.548468	0.311643	0.0623032	0.113165	6.33634e-10	0.0857056	0.00551349	8.28219e-09	0.00323782	4.27538e-11	0.00042616	0.491817	0.210784	0.133317	0.139912	-0.0441791	0.626108
ABCB7	blue	0.54555	0.624804	-0.520218	0.129226	-0.50657	-0.0315081	0.236053	-0.301433	-0.230021	5.67324e-11	8.81955e-15	5.92431e-10	0.152593	1.93957e-09	0.728296	0.00830616	0.000668689	0.0101693	-0.250567	0.00500272	0.0586158	0.51785
ABCB8	brown	-0.930867	-0.460274	0.0550216	0.266571	0.700547	0.714317	0.234034	0.233208	0.313204	3.46991e-55	7.51168e-08	0.543885	0.00276527	1.35145e-19	1.22795e-20	0.00889314	0.00914361	0.000397226	0.164203	0.0684002	-0.0347267	0.701794
ABCB9	blue	-0.596829	-0.758342	0.796568	0.110563	0.610647	-0.060801	-0.472511	0.029329	0.375109	2.56761e-13	2.0045e-24	1.94667e-28	0.221534	5.06216e-14	0.502338	3.01037e-08	0.746426	1.76637e-05	0.252394	0.00468381	0.0273047	0.763393
ABCC1	turquoise	-0.819094	-0.120482	-0.135044	0.0899292	0.763008	0.818093	0.223245	0.129092	-0.122061	3.15185e-31	0.182564	0.134807	0.320573	7.13056e-25	4.27362e-31	0.0126915	0.153021	0.176856	-0.0258931	0.775291	-0.12911	0.152966
ABCC10	brown	-0.903475	-0.277785	-0.0530881	0.387734	0.756531	0.822466	0.233223	0.113441	0.197313	1.03873e-46	0.00178612	0.558151	8.61819e-06	2.97546e-24	1.11547e-31	0.00913883	0.209667	0.0280505	0.0930155	0.304177	-0.0798155	0.378213
ABCC11	turquoise	-0.606493	-0.134851	-0.121488	0.359216	0.509708	0.63347	0.259316	0.222446	0.165246	8.31601e-14	0.135368	0.178912	4.18253e-05	1.48349e-09	2.89402e-15	0.003634	0.013022	0.0666404	0.0448036	0.621231	-0.0871781	0.33566
ABCC12	turquoise	0.581982	0.0345847	0.308256	-0.357278	-0.423902	-0.722361	-0.497797	-0.211177	0.0258772	1.35062e-12	0.702957	0.00049575	4.63173e-05	9.29843e-07	2.83052e-21	4.04595e-09	0.0185541	0.775426	0.13177	0.144611	0.156728	0.0821518
ABCC2	turquoise	-0.317822	0.212577	-0.550844	-0.00111493	0.112417	0.663312	0.623259	0.041943	0.0573618	0.000321908	0.0177714	3.38852e-11	0.990195	0.213836	4.69998e-17	1.07185e-14	0.643701	0.52686	-0.00831943	0.926933	-0.0239956	0.791367
ABCC3	turquoise	-0.53393	-0.258648	-0.191214	0.174641	0.231898	0.489235	0.448768	0.278632	0.102926	1.7047e-10	0.00372517	0.033389	0.0523845	0.00955361	8.13011e-09	1.71892e-07	0.00172683	0.255306	0.0644429	0.477036	-0.00198275	0.982563
ABCC4	turquoise	-0.445779	0.189919	-0.517134	0.513549	0.291025	0.788721	0.515031	0.131311	0.0765661	2.12071e-07	0.0346265	7.7807e-10	1.06457e-09	0.00104112	1.51406e-27	9.35572e-10	0.146027	0.397993	-0.0550576	0.543621	-0.045848	0.613111
ABCC5	turquoise	-0.711164	0.0474449	-0.194209	-0.241956	0.71667	0.813113	0.0920258	0.115063	-0.00762087	2.15321e-20	0.600787	0.0306692	0.00678194	8.03613e-21	1.88906e-30	0.309374	0.20318	0.933053	0.0230995	0.79899	-0.079296	0.381335
ABCC6	brown	-0.33072	-0.353729	-0.0113142	-0.10485	0.045545	0.13232	0.176261	0.170121	0.0973915	0.000175726	5.57389e-05	0.900748	0.246482	0.615462	0.142927	0.0502014	0.0588922	0.28189	0.0586182	0.517833	0.0938477	0.299852
ABCC8	brown	-0.88942	-0.242733	-0.0198968	0.0397025	0.787339	0.792366	0.0481817	0.155352	0.151792	2.6807e-43	0.00660099	0.826386	0.661529	2.15358e-27	5.90316e-28	0.595139	0.0849106	0.0923884	0.106233	0.240273	-0.0868386	0.337552
ABCC9	blue	-0.00775711	0.533552	-0.716713	0.199865	-0.0887626	0.55692	0.507455	-0.405367	-0.269388	0.931859	1.7656e-10	7.97315e-21	0.026043	0.326916	1.85455e-11	1.79886e-09	3.0067e-06	0.00248193	-0.0954104	0.291841	-0.0992427	0.2728
ABCD1	yellow	-0.581437	-0.90359	0.729479	0.339692	0.443247	-0.126103	-0.133	0.164968	0.353367	1.43335e-12	9.69629e-47	7.39422e-22	0.000113499	2.52999e-07	0.162841	0.140864	0.0671047	5.67959e-05	0.248669	0.00535446	0.0700456	0.439495
ABCD2	yellow	0.127792	0.72901	-0.653363	-0.206349	-0.0351907	0.479079	0.0241157	-0.182997	-0.221755	0.157236	8.08961e-22	1.9542e-16	0.021486	0.698002	1.81532e-08	0.790347	0.0419165	0.0133143	-0.17293	0.0547741	-0.0915561	0.31186
ABCD3	brown	0.919772	0.619674	-0.305139	-0.196544	-0.753585	-0.515675	0.065543	-0.239572	-0.324637	2.16622e-51	1.67831e-14	0.000568886	0.0286809	5.61478e-24	8.84364e-10	0.469531	0.00736463	0.000234577	-0.158099	0.0794761	-0.00190063	0.983285
ABCD4	turquoise	-0.72524	-0.192113	-0.278098	0.352	0.456201	0.751011	0.506953	0.240138	0.0826769	1.65313e-21	0.0325524	0.00176398	6.09523e-05	1.01043e-07	9.70792e-24	1.87738e-09	0.00722245	0.3613	0.067232	0.458135	-0.0809468	0.371469
ABCE1	brown	0.903046	0.679116	-0.440152	-0.0782677	-0.808867	-0.400771	0.0808979	-0.35655	-0.227067	1.34372e-46	4.35609e-18	3.13279e-07	0.387559	6.47797e-30	3.9794e-06	0.371759	4.81193e-05	0.0112089	-0.153982	0.0877277	0.0401674	0.657813
ABCF1	blue	0.368173	-0.424291	0.719464	0.0515375	-0.221694	-0.883234	-0.397459	-0.13881	-0.0299222	2.58742e-05	9.06538e-07	4.82996e-21	0.569721	0.0133403	6.11259e-42	4.85775e-06	0.124165	0.741476	0.0869633	0.336856	0.102423	0.257649
ABCF2	blue	0.234996	-0.541411	0.803531	-0.0617716	-0.124547	-0.823469	-0.494905	-0.128735	0.131867	0.00860898	8.43624e-11	2.92053e-29	0.495527	0.168135	8.1556e-32	5.1325e-09	0.154171	0.144312	0.0966098	0.285789	0.123622	0.171343
ABCF3	blue	-0.310519	-0.710904	0.948414	0.129109	0.47175	-0.396002	-0.568703	-0.0561163	0.251584	0.000448184	2.25428e-20	1.03639e-62	0.152967	3.18966e-08	5.29946e-06	5.56291e-12	0.535887	0.0048228	0.179072	0.0465934	0.0400469	0.658776
ABCG1	brown	-0.846081	-0.17029	-0.133645	0.141804	0.75955	0.833532	0.361303	0.372703	0.0377118	3.93788e-35	0.0586381	0.138932	0.116178	1.53738e-24	3.14236e-33	3.74448e-05	2.01849e-05	0.67753	0.046809	0.605682	-0.132848	0.141323
ABCG2	blue	0.411731	0.619911	-0.552936	-0.683634	-0.374784	0.092324	0.160713	0.111814	-0.224235	2.02543e-06	1.62958e-14	2.75739e-11	2.147e-18	1.79851e-05	0.307802	0.0745691	0.216318	0.0122918	-0.189884	0.0346607	-0.0198308	0.826953
ABCG4	red	-0.720034	-0.439914	0.475633	-0.0529449	0.829851	0.327871	-0.349739	0.127193	0.0602798	4.34984e-21	3.18433e-07	2.37007e-08	0.559215	1.05978e-32	0.000201333	6.84583e-05	0.159206	0.506016	0.0765164	0.3983	-0.089251	0.324251
ABCG5	grey	-0.211123	-0.228396	0.00927328	-0.0907095	0.021855	0.114472	0.0184003	0.309256	0.301045	0.018585	0.01073	0.918583	0.316375	0.809609	0.205525	0.83926	0.000474173	0.000680005	0.0549275	0.544574	0.0488469	0.59006
ABCG8	turquoise	-0.672167	-0.162381	-0.12268	-0.143091	0.562354	0.643385	0.2016	0.511555	0.0636152	1.26219e-17	0.0715672	0.174654	0.112868	1.07063e-11	7.74227e-16	0.0247496	1.26541e-09	0.482726	-0.00407853	0.964142	0.000953551	0.991614
ABHD1	turquoise	-0.396661	-0.132877	-0.274159	0.0915303	0.0906548	0.443726	0.34667	-0.0222333	0.15561	5.09511e-06	0.141237	0.00206132	0.311997	0.316668	2.44712e-07	8.00378e-05	0.806377	0.0843868	0.0711466	0.43232	-0.0228803	0.800858
ABHD10	brown	0.893565	0.215316	0.170056	-0.302291	-0.736412	-0.873887	-0.330117	-0.282151	-0.0503464	2.96631e-44	0.0163229	0.058991	0.00064424	1.91912e-22	5.00109e-40	0.000180875	0.00149915	0.578684	-0.0251644	0.781454	0.0828047	0.360555
ABHD11	blue	-0.222341	-0.825979	0.883771	0.29623	0.210506	-0.511404	-0.391118	0.104635	0.342574	0.0130663	3.69114e-32	4.69325e-42	0.000836057	0.01894	1.28196e-09	7.07388e-06	0.247457	9.83469e-05	0.167316	0.063254	0.0909691	0.314986
ABHD12	turquoise	0.409691	-0.449213	0.6965	-0.0664482	-0.342387	-0.909255	-0.433756	-0.134211	0.133414	2.30092e-06	1.66567e-07	2.66551e-19	0.463404	9.92702e-05	2.87259e-48	4.83998e-07	0.13725	0.139622	0.0963678	0.287003	0.124007	0.170001
ABHD12B	turquoise	0.774854	0.171325	0.0597861	-0.351743	-0.717582	-0.751075	-0.25635	-0.176575	-0.149504	4.63048e-26	0.057098	0.509512	6.17644e-05	6.81012e-21	9.57739e-24	0.00405481	0.049787	0.0974644	-0.184814	0.0398891	0.179975	0.0454806
ABHD13	yellow	0.613212	0.919908	-0.818149	-0.383377	-0.551811	0.136307	0.195168	-0.193977	-0.330207	3.71247e-14	1.96073e-51	4.20121e-31	1.10769e-05	3.08104e-11	0.131163	0.0298388	0.030873	0.000180103	-0.187115	0.0374393	-0.0656005	0.469141
ABHD14A	turquoise	0.453237	-0.383462	0.611636	-0.175555	-0.41234	-0.898212	-0.461054	-0.15561	0.104594	1.25076e-07	1.10231e-05	4.49321e-14	0.0511435	1.9495e-06	2.25048e-45	7.09386e-08	0.0843875	0.247644	0.0986677	0.275602	0.148187	0.100484
ABHD14B	turquoise	-0.0236923	-0.508392	0.190516	-0.0214443	-0.288459	-0.307252	0.10493	0.329648	0.199808	0.793945	1.66055e-09	0.0340517	0.813121	0.00115827	0.000518284	0.246123	0.000184986	0.0260863	0.0732188	0.419	0.108388	0.230811
ABHD15	blue	0.00450346	-0.484167	0.712954	-0.156021	0.154693	-0.541349	-0.313777	0.315078	0.0815206	0.960409	1.21789e-08	1.56692e-20	0.0835607	0.0862557	8.4858e-11	0.000387066	0.000364885	0.368077	0.204474	0.0227271	-0.00978624	0.914096
ABHD16A	turquoise	-0.77517	-0.0722057	-0.276515	0.282699	0.632011	0.880788	0.362319	0.119735	0.0945623	4.2946e-26	0.425482	0.00187846	0.00146626	3.49982e-15	2.0057e-41	3.54716e-05	0.185312	0.296171	-0.0125731	0.88977	-0.0339647	0.708038
ABHD17A	blue	-0.258364	-0.749234	0.941445	0.192057	0.375611	-0.477466	-0.438248	-0.0355536	0.186203	0.0037646	1.41148e-23	1.90896e-59	0.0326032	1.71756e-05	2.05743e-08	3.56911e-07	0.695041	0.038395	0.212957	0.0175645	0.0316174	0.727391
ABHD17B	turquoise	0.690179	0.263713	0.0400246	-0.16168	-0.517537	-0.58563	0.191648	-0.129966	-0.197541	7.52965e-19	0.00308228	0.658954	0.0728163	7.50945e-10	9.05243e-13	0.0329829	0.150236	0.027866	-0.086731	0.338153	-0.0472202	0.602515
ABHD18	blue	0.398192	0.490244	-0.693602	-0.172011	-0.63603	0.118663	0.259379	-0.190141	0.0784945	4.64871e-06	7.49545e-09	4.30523e-19	0.0560947	2.06852e-15	0.189305	0.00362554	0.0344117	0.386181	-0.0896132	0.322283	0.0921207	0.308873
ABHD2	turquoise	-0.742208	0.0228283	-0.135802	0.264032	0.792031	0.845916	0.0913598	0.0422795	0.0196014	6.01278e-23	0.801301	0.13261	0.00304524	6.44264e-28	4.18103e-35	0.312903	0.64104	0.828924	-0.00472083	0.958499	-0.107913	0.232875
ABHD3	turquoise	0.513946	-0.0159006	0.202592	0.0862836	-0.433361	-0.616035	-0.105966	0.201007	-0.0543466	1.0284e-09	0.86086	0.0240346	0.34066	4.97041e-07	2.63042e-14	0.241462	0.0251852	0.548844	0.0299988	0.740838	-0.0570346	0.529224
ABHD4	blue	-0.372475	-0.623531	0.444725	0.597128	0.271092	-0.0715175	0.0465243	0.520801	0.266576	2.04401e-05	1.03567e-14	2.28275e-07	2.48093e-13	0.00232355	0.429918	0.607879	5.62511e-10	0.00276479	0.0918073	0.310529	0.0212749	0.81457
ABHD5	red	0.861981	0.296362	-0.220867	-0.0444862	-0.926259	-0.641802	0.111718	-0.0882138	-0.0411822	8.4323e-38	0.000831378	0.0136983	0.623707	1.54331e-53	9.58734e-16	0.216713	0.329927	0.649732	-0.0751568	0.40676	0.07333	0.418292
ABHD6	turquoise	0.632168	0.0872081	0.151603	-0.355521	-0.507444	-0.682116	0.106907	-0.165687	-0.310979	3.42945e-15	0.335493	0.0928001	5.07788e-05	1.8006e-09	2.72683e-18	0.237284	0.0659072	0.000439056	-0.100452	0.26697	0.0270941	0.765164
ABHD8	blue	-0.298367	-0.777127	0.954005	0.071988	0.402062	-0.459924	-0.614303	0.0435379	0.226305	0.000763143	2.6883e-26	1.12112e-65	0.426883	3.67972e-06	7.70673e-08	3.25102e-14	0.631132	0.0114915	0.248638	0.00536033	0.0642484	0.47837
ABI1	blue	0.205851	0.689538	-0.624707	-0.219252	-0.0638718	0.360501	0.165625	0.0611849	-0.485928	0.0218094	8.35349e-19	8.92767e-15	0.0144208	0.480958	3.90742e-05	0.0660084	0.499638	1.05911e-08	-0.312266	0.000414382	-0.0762479	0.399962
ABI2	yellow	0.582863	0.509502	-0.312838	-0.644353	-0.468118	-0.251695	-0.204854	-0.068125	-0.338273	1.22679e-12	1.51002e-09	0.000403845	6.78914e-16	4.19712e-08	0.00480362	0.0224706	0.452172	0.000121729	-0.154664	0.0863159	0.022956	0.800213
ABI3	green	-0.605297	-0.503049	0.142348	0.888799	0.387451	0.34803	0.251283	0.154868	0.215499	9.5815e-14	2.61196e-09	0.11477	3.69897e-43	8.76089e-06	7.46967e-05	0.00487555	0.0858961	0.01623	0.0250185	0.782689	-0.000490477	0.995686
ABI3BP	blue	-0.132261	0.500905	-0.829394	-0.127665	-0.0476238	0.710745	0.692756	0.0166507	-0.176674	0.143107	3.12562e-09	1.23026e-32	0.157653	0.599414	2.31856e-20	4.94684e-19	0.854368	0.0496574	-0.175568	0.0511257	-0.0810351	0.370946
ABL1	brown	-0.887301	-0.453882	0.199202	0.223694	0.823974	0.607167	0.313803	0.206837	0.033386	7.98433e-43	1.19422e-07	0.0265523	0.0125088	6.95973e-32	7.67604e-14	0.000386621	0.0211726	0.712793	0.123427	0.172021	-0.119579	0.185886
ABL2	turquoise	-0.227379	-0.0225561	-0.246732	-0.148332	-0.00400801	0.34335	0.0533552	0.00150401	0.266696	0.0110948	0.803623	0.00573596	0.100148	0.964761	9.46054e-05	0.556169	0.986773	0.00275208	0.0184143	0.83914	0.0888559	0.326406
ABLIM1	turquoise	-0.589833	-0.113832	0.035538	-0.0475648	0.65905	0.535121	0.00787476	0.433423	-0.0378544	5.67358e-13	0.208088	0.695169	0.599867	8.71028e-17	1.5258e-10	0.930828	4.94958e-07	0.676379	-0.0931072	0.303699	-0.07646	0.398649
ABLIM2	blue	-0.0653962	-0.517637	0.842345	-0.146937	0.266784	-0.544437	-0.749986	-0.167483	0.0464008	0.470528	7.44383e-10	1.50905e-34	0.103419	0.00274289	6.3156e-11	1.2052e-23	0.0629874	0.608833	0.153259	0.089246	0.0197979	0.827236
ABLIM3	blue	-0.238704	-0.431558	0.522772	-0.437619	0.331304	-0.20938	-0.340829	0.273179	-0.0276513	0.0075876	5.60868e-07	4.71743e-10	3.72553e-07	0.000170867	0.0196025	0.000107277	0.00214209	0.760479	0.161617	0.0729292	0.0339873	0.707852
ABO	turquoise	-0.405209	0.0595632	-0.437132	-0.205302	0.195188	0.592198	0.434438	0.374343	0.0455489	3.0361e-06	0.511094	3.85119e-07	0.0221715	0.0298217	4.34892e-13	4.62242e-07	1.84319e-05	0.615432	-0.0149875	0.868776	-0.0357625	0.693339
ABR	blue	-0.735583	-0.521522	0.591394	0.02763	0.893674	0.239773	-0.324869	0.071399	-0.0375099	2.26005e-22	5.27514e-10	4.76137e-13	0.760658	2.79461e-44	0.00731402	0.000232024	0.430685	0.679162	0.148531	0.0996874	-0.0575143	0.52576
ABRA	turquoise	-0.0505711	0.634207	-0.639986	-0.333597	0.105886	0.620528	0.17762	-0.162807	-0.175383	0.576988	2.62812e-15	1.2232e-15	0.000152965	0.241821	1.50902e-14	0.0484291	0.0708161	0.0513746	-0.279978	0.00163628	-0.0338669	0.708841
ABRACL	turquoise	0.773486	0.0327751	0.374516	-0.105635	-0.579092	-0.927385	-0.410207	-0.272046	-0.101849	6.403e-26	0.717824	1.82557e-05	0.242944	1.848e-12	6.2484e-54	2.22808e-06	0.00223889	0.260341	0.0253973	0.779482	0.0509353	0.574244
ABT1	blue	0.100695	-0.471145	0.706754	0.0831105	0.0164184	-0.592319	-0.444387	-0.113403	0.132915	0.26581	3.33968e-08	4.66361e-20	0.358778	0.856377	4.28969e-13	2.33722e-07	0.20982	0.141123	0.0918228	0.310447	0.0751244	0.406963
ABTB1	blue	-0.344033	-0.798007	0.886089	0.0220364	0.380709	-0.404768	-0.420128	0.115983	0.24549	9.14175e-05	1.32352e-28	1.47644e-42	0.808058	1.28953e-05	3.11929e-06	1.18764e-06	0.199568	0.00599312	0.195438	0.0296082	0.0816457	0.367341
ABTB2	turquoise	-0.830409	-0.347863	0.0812695	0.374351	0.778532	0.644629	0.364212	0.349285	-0.0344648	8.83163e-33	7.53329e-05	0.369559	1.84234e-05	1.91474e-26	6.53881e-16	3.20536e-05	7.00679e-05	0.703938	-0.000948182	0.991661	-0.161414	0.0732953
ACAA1	blue	-0.275317	-0.64463	0.830191	0.402292	0.412545	-0.33865	-0.352103	0.0668925	0.256584	0.0019695	6.53833e-16	9.48569e-33	3.62854e-06	1.92446e-06	0.000119491	6.06283e-05	0.460413	0.00402014	0.13843	0.125208	0.00142439	0.987473
ACAA2	turquoise	0.496501	-0.311871	0.518216	0.141415	-0.419263	-0.862401	-0.246932	0.204627	0.0610877	4.50246e-09	0.000421826	7.07366e-10	0.117192	1.25556e-06	7.09443e-38	0.00569539	0.0226239	0.500321	0.0382531	0.673164	0.0791924	0.381959
ACACA	turquoise	-0.608973	0.198636	-0.281001	-0.239714	0.673902	0.82161	0.168322	0.0614394	-0.0850474	6.18865e-14	0.0269942	0.00157036	0.00732875	9.70412e-18	1.45507e-31	0.06166	0.497853	0.347649	-0.0403833	0.656091	-0.0987246	0.275324
ACACB	turquoise	-0.839972	-0.185674	-0.182048	0.265887	0.676025	0.855513	0.369967	0.321417	0.159982	3.48007e-34	0.0389585	0.04301	0.00283834	7.01712e-18	1.1226e-36	2.34609e-05	0.000272666	0.0759162	0.0671707	0.458546	-0.0780537	0.388862
ACAD10	brown	-0.614974	-0.478722	0.152649	0.314636	0.370367	0.376217	0.208252	0.252102	0.475286	2.99518e-14	1.86651e-08	0.0905408	0.000372291	2.29524e-05	1.66051e-05	0.020286	0.00473346	2.43424e-08	0.194651	0.0302839	0.0493749	0.586043
ACAD11	turquoise	-0.382975	0.372211	-0.606554	-0.0361323	0.277741	0.832664	0.310192	0.116833	0.100582	1.13345e-05	2.074e-05	8.25644e-14	0.69033	0.00178923	4.19569e-33	0.000454779	0.19627	0.266346	-0.0638546	0.481076	-0.070407	0.437133
ACAD8	turquoise	-0.605434	0.0188573	0.103463	-0.0871163	0.795043	0.5957	-0.253283	-0.0536526	0.021085	9.42699e-14	0.835324	0.252825	0.336004	2.92039e-28	2.92186e-13	0.00453538	0.553968	0.816196	0.0816314	0.367425	-0.143161	0.112692
ACAD9	blue	-0.203914	-0.562862	0.725409	0.41361	0.304436	-0.313591	-0.305604	-0.0293416	0.283817	0.0231094	1.01647e-11	1.60121e-21	1.79966e-06	0.000586693	0.000390335	0.000557377	0.746321	0.00140121	0.139232	0.123015	0.0403822	0.6561
ACADL	turquoise	-0.216442	0.257895	-0.398064	0.0469801	0.166667	0.535239	0.163565	0.278793	0.123453	0.0157577	0.00383046	4.68454e-06	0.604363	0.0643	1.50919e-10	0.0694959	0.00171578	0.171931	0.000183483	0.998386	-0.0344527	0.704037
ACADM	brown	0.917312	0.476923	-0.0787984	-0.275881	-0.685624	-0.68945	-0.183702	-0.115518	-0.341682	1.26741e-50	2.14563e-08	0.384339	0.00192618	1.56573e-18	8.47301e-19	0.0411199	0.201388	0.000102825	-0.119452	0.186359	0.0264382	0.77069
ACADS	blue	-0.102689	-0.691421	0.881062	0.196558	0.180667	-0.557526	-0.410085	0.0200682	0.392486	0.256411	6.15282e-19	1.75811e-41	0.0286695	0.0446432	1.74534e-11	2.24509e-06	0.824914	6.52713e-06	0.256651	0.00401019	0.0826889	0.36123
ACADSB	turquoise	0.0904421	0.669847	-0.576237	-0.0255631	0.0491475	0.492028	0.147887	0.0135112	-0.129603	0.317809	1.78893e-17	2.51125e-12	0.77808	0.587772	6.4885e-09	0.101182	0.881603	0.15139	-0.173879	0.0534387	-0.101589	0.261568
ACADVL	turquoise	0.0279951	-0.636354	0.688483	0.200596	-0.0682908	-0.626251	-0.235328	0.0208648	0.224541	0.757593	1.98185e-15	9.90439e-19	0.025491	0.45107	7.33925e-15	0.00851286	0.818082	0.0121706	0.237729	0.00784535	0.120756	0.181563
ACAN	blue	-0.422682	-0.457334	0.570031	0.540708	0.544417	0.0175742	-0.1458	-0.15663	0.144786	1.00669e-06	9.30815e-08	4.84226e-12	9.01954e-11	6.32761e-11	0.846386	0.106145	0.0823463	0.108625	0.0747514	0.409303	-0.0495435	0.584763
ACAP1	turquoise	-0.542887	-0.151928	-0.369954	0.00797442	0.186127	0.636692	0.596436	0.286209	0.208208	7.3273e-11	0.0920936	2.34773e-05	0.929955	0.0384755	1.89537e-15	2.68572e-13	0.00127078	0.0203128	0.0353089	0.697037	0.00990813	0.91303
ACAP2	yellow	0.144073	0.847932	-0.871944	-0.178806	-0.0970381	0.604856	0.370263	-0.157213	-0.356311	0.110395	1.99634e-35	1.19575e-39	0.0469251	0.283648	1.00928e-13	2.30845e-05	0.0811977	4.87256e-05	-0.145692	0.106408	-0.11487	0.203945
ACAP3	blue	-0.408459	-0.793664	0.824376	0.229597	0.395655	-0.303181	-0.369482	0.0232732	0.357439	2.48408e-06	4.20233e-28	6.13249e-32	0.010313	5.41005e-06	0.000619766	2.40916e-05	0.797511	4.59273e-05	0.317334	0.000329188	0.0598864	0.508801
ACAT1	brown	0.896651	0.213566	0.00920511	-0.197756	-0.854393	-0.819788	-0.178175	-0.0769047	-0.0645151	5.42303e-45	0.0172361	0.919179	0.0276933	1.7353e-36	2.5503e-31	0.0477209	0.395904	0.476542	-0.0736608	0.41619	0.125025	0.166494
ACAT2	turquoise	0.642225	0.0617218	0.374205	-0.170369	-0.389273	-0.759289	-0.300026	-0.0862711	-0.040913	9.05534e-16	0.495876	1.85733e-05	0.0585186	7.88007e-06	1.62847e-24	0.000710609	0.34073	0.651872	-0.0117569	0.896884	0.0583864	0.519492
ACBD3	turquoise	0.788239	0.129857	0.207407	-0.131759	-0.650326	-0.821405	-0.286104	-0.243385	-0.00157475	1.71272e-27	0.150584	0.0208113	0.144644	2.98753e-16	1.5506e-31	0.00127625	0.00645249	0.986151	0.0650911	0.472606	0.0546604	0.546536
ACBD4	blue	-0.41988	-0.780016	0.861513	-0.0478764	0.466588	-0.310563	-0.442064	0.158311	0.250987	1.20676e-06	1.33419e-26	1.02127e-37	0.597476	4.70731e-08	0.000447297	2.74591e-07	0.079069	0.0049277	0.215161	0.016402	0.0430232	0.635176
ACBD5	turquoise	0.675392	0.327	0.120894	-0.257999	-0.351458	-0.600744	-0.0677904	-0.109336	-0.401228	7.73129e-18	0.000209826	0.181061	0.00381573	6.26768e-05	1.63365e-13	0.454401	0.226734	3.87067e-06	-0.0740561	0.413686	-0.0600632	0.507548
ACBD6	turquoise	0.35343	-0.335816	0.501383	-0.0503606	-0.281423	-0.764055	-0.226371	0.0928854	-0.122177	5.6608e-05	0.000137316	3.00325e-09	0.578576	0.00154391	5.63665e-25	0.0114668	0.304857	0.176441	-0.0106566	0.906489	0.0998232	0.269991
ACBD7	turquoise	-0.383482	0.153631	-0.114612	-0.274763	0.561915	0.469431	0.0208884	0.291362	-0.365336	1.10106e-05	0.0884632	0.204968	0.00201299	1.11958e-11	3.80203e-08	0.81788	0.00102657	3.01721e-05	-0.031669	0.726964	-0.192588	0.0321169
ACCS	turquoise	-0.754348	-0.070544	-0.348113	0.0677082	0.549959	0.867716	0.360832	0.475065	0.119156	4.76792e-24	0.436239	7.43831e-05	0.454949	3.69569e-11	7.58889e-39	3.83931e-05	2.47588e-08	0.187461	0.0426391	0.638202	-0.081488	0.36827
ACCSL	grey	-0.260259	-0.144013	-0.069	0.0585399	0.0875343	0.251651	0.11407	0.233228	0.424542	0.00350873	0.110545	0.446371	0.518393	0.333681	0.0048112	0.207134	0.00913755	8.91836e-07	0.19801	0.0274898	0.127242	0.159047
ACD	yellow	-0.524105	-0.772505	0.51437	0.220617	0.319775	-0.0435127	-0.100955	0.243408	0.242157	4.18532e-10	8.06693e-26	9.91126e-10	0.0138077	0.000294219	0.631329	0.26457	0.00644728	0.00673454	0.105292	0.244486	0.100203	0.268165
ACE	brown	-0.850944	-0.62466	0.377744	0.100933	0.721758	0.416649	-0.18393	0.434292	0.379673	6.48634e-36	8.98158e-15	1.52437e-05	0.264673	3.16539e-21	1.48417e-06	0.0408654	4.66839e-07	1.36737e-05	0.198401	0.0271791	0.0621056	0.493195
ACE2	grey	-0.0567997	0.136365	-0.222763	-0.122698	-0.00705148	0.218818	0.11427	0.0149972	0.0828555	0.530924	0.130997	0.0128901	0.17459	0.938045	0.0146207	0.206333	0.868693	0.36026	-0.0364943	0.687389	-0.0736687	0.416139
ACER1	grey	-0.272935	-0.341743	0.156629	0.128683	0.128431	0.0526468	0.0113369	0.153394	0.329508	0.0021626	0.000102513	0.082348	0.154338	0.155154	0.561432	0.900549	0.0889614	0.000186222	0.00343423	0.969803	0.0811172	0.37046
ACER2	turquoise	-0.556986	0.323258	-0.576602	0.0803683	0.478058	0.967278	0.355301	-0.012131	-0.0487596	1.84233e-11	0.000250235	2.41519e-12	0.374909	1.96527e-08	1.59511e-74	5.13625e-05	0.893622	0.590726	-0.0864424	0.339769	-0.100633	0.266107
ACER3	red	0.850348	0.361195	-0.331544	-0.131114	-0.951077	-0.553349	0.198145	-0.18351	-0.0917625	8.11847e-36	3.76598e-05	0.000168905	0.146636	4.42673e-64	2.64695e-11	0.0273823	0.0413365	0.310766	-0.1585	0.0787062	0.104011	0.250303
ACHE	blue	-0.162668	-0.703343	0.923505	0.059172	0.277737	-0.532431	-0.578025	-0.110103	0.241328	0.0710595	8.39696e-20	1.32784e-52	0.513879	0.00178949	1.95876e-10	2.0732e-12	0.223472	0.00693119	0.154105	0.0874715	0.115593	0.201095
ACIN1	brown	-0.589485	-0.47756	0.109284	0.289563	0.376568	0.292331	0.260981	0.112852	-0.034436	5.89861e-13	2.0425e-08	0.226957	0.00110646	1.62824e-05	0.000985747	0.00341547	0.212056	0.704174	0.0554564	0.540701	-0.0375101	0.67916
ACKR1	brown	-0.469597	-0.627947	0.220375	0.458215	0.172222	0.0796225	0.0648566	0.263908	0.177014	3.75487e-08	5.9114e-15	0.0139147	8.73038e-08	0.0557896	0.379371	0.474206	0.00305959	0.0492137	0.0452725	0.617579	0.0851296	0.347181
ACKR2	turquoise	-0.650359	-0.246557	-0.0657463	0.519253	0.526307	0.598748	0.30481	0.356174	0.149809	2.97369e-16	0.00577159	0.468151	6.45401e-10	3.43075e-10	2.05861e-13	0.000577141	4.90753e-05	0.0967741	-0.0452445	0.617798	-0.0584942	0.51872
ACKR3	green	-0.588347	-0.268947	0.012071	0.794379	0.474554	0.498366	0.1912	-0.025781	0.0467864	6.69788e-13	0.00252448	0.894146	3.48049e-28	2.57491e-08	3.86007e-09	0.0334017	0.776238	0.605856	-0.029338	0.746351	-0.0801097	0.376452
ACKR4	turquoise	-0.453356	0.372397	-0.671371	-0.00665692	0.320847	0.920807	0.400812	0.13475	0.00470182	1.24016e-07	2.05281e-05	1.42314e-17	0.941505	0.000279978	1.01299e-51	3.96956e-06	0.135666	0.958666	-0.0562232	0.535109	-0.0910802	0.314393
ACLY	blue	-0.16757	-0.344133	0.740059	0.105248	0.514765	-0.281101	-0.392025	-0.0782945	-0.0663359	0.0628496	9.09606e-05	9.27872e-23	0.244684	9.57533e-10	0.00156403	6.70676e-06	0.387396	0.464162	0.0636786	0.482288	-0.0509944	0.573799
ACMSD	turquoise	-0.380419	0.323785	-0.626519	-0.297756	0.226369	0.773962	0.324922	0.160821	-0.160714	1.31085e-05	0.000244136	7.09378e-15	0.000783362	0.0114675	5.72135e-26	0.000231445	0.0743704	0.0745662	-0.0819154	0.365754	-0.142306	0.114879
ACO1	turquoise	-0.450311	-0.15845	-0.209506	0.502796	0.258373	0.474007	0.414053	0.515274	0.0975357	1.54093e-07	0.078803	0.019527	2.6681e-09	0.00376342	2.68515e-08	1.74993e-06	9.15942e-10	0.281175	-0.0168105	0.852985	-0.0794499	0.380408
ACO2	blue	-0.383959	-0.492635	0.781441	0.199708	0.671753	-0.154028	-0.382854	0.0473288	0.00574475	1.07141e-05	6.17655e-09	9.40875e-27	0.0261632	1.34343e-17	0.0876332	1.14131e-05	0.60168	0.949509	0.128715	0.154236	-0.0646781	0.475426
ACOD1	turquoise	-0.220574	0.0943104	-0.18971	0.0998253	0.176017	0.363642	0.0713214	-0.0454811	0.0564608	0.0138268	0.297465	0.0348298	0.26998	0.0505256	3.30485e-05	0.431187	0.615958	0.533383	0.130768	0.147717	0.0841675	0.352678
ACOT1	turquoise	0.574919	0.0777461	0.335094	-0.268147	-0.346847	-0.703452	-0.332292	-0.261431	-0.172294	2.89055e-12	0.39074	0.000142233	0.00260336	7.93228e-05	8.24184e-20	0.000162925	0.00335836	0.0556851	0.0464833	0.608195	0.0290643	0.748638
ACOT11	turquoise	-0.736321	0.00131645	-0.330353	0.0196462	0.570791	0.891693	0.276445	0.0109563	0.133663	1.95389e-22	0.988422	0.000178848	0.828539	4.47142e-12	8.10347e-44	0.00188367	0.903872	0.138878	0.046894	0.605027	-0.0500774	0.580717
ACOT12	turquoise	-0.171278	0.121422	-0.273974	0.0394594	0.0469527	0.366453	0.0756415	-0.0572113	0.290815	0.0571667	0.17915	0.00207635	0.663475	0.604574	2.84055e-05	0.403732	0.527947	0.00105028	0.0876166	0.333225	0.0153247	0.865851
ACOT13	brown	0.835735	0.452481	-0.293968	-0.334513	-0.794754	-0.534508	0.0608486	-0.158463	-0.330646	1.49595e-33	1.32033e-07	0.000920123	0.000146312	3.15263e-28	1.61553e-10	0.502003	0.0787779	0.000176348	-0.18495	0.0397411	0.058425	0.519215
ACOT2	blue	-0.327298	-0.524003	0.818785	0.0828323	0.563167	-0.229968	-0.480351	0.0103921	0.18102	0.000206884	4.22374e-10	3.46362e-31	0.360395	9.85244e-12	0.0101871	1.64398e-08	0.9088	0.044221	0.211109	0.018593	-0.0532128	0.557225
ACOT4	turquoise	0.33005	-0.345581	0.672122	-0.058961	-0.205594	-0.751368	-0.61708	-0.298906	0.258165	0.00018146	8.45664e-05	1.27072e-17	0.515383	0.0219783	9.00224e-24	2.31315e-14	0.000745686	0.00379244	0.111263	0.218602	0.15494	0.0857502
ACOT6	turquoise	-0.383786	0.0130313	-0.0948575	-0.0515643	0.336253	0.427862	-0.107752	-0.0969171	0.0857848	1.08211e-05	0.88578	0.294659	0.56952	0.000134412	7.17016e-07	0.233575	0.284252	0.343469	0.124381	0.168707	-0.227082	0.0112034
ACOT7	blue	0.279877	-0.479757	0.843448	-0.0880986	-0.0931707	-0.857504	-0.618783	-0.146925	0.116781	0.00164293	1.72195e-08	1.01892e-34	0.330562	0.303368	5.13003e-37	1.87448e-14	0.103446	0.19647	0.136243	0.131344	0.10869	0.229509
ACOT8	turquoise	0.169325	-0.52192	0.739807	-0.00566892	-0.10933	-0.708063	-0.472881	-0.216493	0.215352	0.0601046	5.09097e-10	9.76093e-23	0.950175	0.226763	3.71322e-20	2.92654e-08	0.0157323	0.0163044	0.128825	0.153882	0.108187	0.231685
ACOT9	turquoise	0.401139	-0.327947	0.607481	-0.00248366	-0.335319	-0.791939	-0.583318	-0.203861	0.332575	3.89164e-06	0.000200601	7.39471e-14	0.978159	0.000140681	6.59864e-28	1.16721e-12	0.023146	0.000160716	0.192552	0.03215	0.0956922	0.290411
ACOX1	blue	-0.331785	-0.333295	0.529003	0.366782	0.504713	0.013335	-0.321918	-0.0432162	0.240908	0.000166952	0.000155216	2.68438e-10	2.79038e-05	2.27011e-09	0.883136	0.000266385	0.633658	0.00703283	0.16647	0.0646212	-0.0493325	0.586365
ACOX2	blue	-0.203338	-0.346185	0.370821	0.104704	0.20595	-0.105123	-0.192094	0.168559	0.221643	0.0235089	8.20244e-05	2.23883e-05	0.247145	0.021745	0.245246	0.0325692	0.0612894	0.0133624	0.211354	0.0184535	-0.0120251	0.894546
ACOX3	brown	-0.882091	-0.200633	-0.0517624	0.22045	0.802477	0.84442	0.164608	0.161435	0.214271	1.06878e-41	0.0254636	0.568036	0.0138814	3.91123e-29	7.18809e-35	0.0677131	0.0732566	0.0168631	0.0739599	0.414294	-0.049527	0.584888
ACOXL	brown	-0.582717	-0.253123	0.218502	-0.029244	0.626101	0.366488	-0.137877	-0.0064475	0.00148327	1.24651e-12	0.00456177	0.0147674	0.747136	7.48058e-15	2.83524e-05	0.126738	0.943342	0.986955	0.146927	0.103443	-0.126472	0.161603
ACP1	brown	0.900414	0.241118	0.158994	-0.228026	-0.700699	-0.873745	-0.291834	-0.199398	-0.19808	6.34497e-46	0.00698195	0.0777667	0.0108615	1.31711e-19	5.33318e-40	0.00100648	0.0264009	0.0274339	-0.0537204	0.553466	0.0785787	0.38567
ACP2	blue	-0.324097	-0.710964	0.81151	0.460675	0.373363	-0.300314	-0.391819	-0.12589	0.287264	0.000240599	2.23079e-20	3.01858e-30	7.29394e-08	1.94606e-05	0.000701824	6.7888e-06	0.163558	0.00121683	0.122671	0.174683	0.0711643	0.432206
ACP5	turquoise	-0.33236	-0.220773	-0.0429948	-0.135912	0.144597	0.26126	0.344888	0.465536	0.309085	0.00016239	0.0137393	0.6354	0.132295	0.109093	0.00338003	8.75746e-05	5.09172e-08	0.000477808	0.208942	0.0198654	0.0174199	0.847719
ACP6	turquoise	-0.358533	0.360339	-0.706765	-0.281736	0.173217	0.813164	0.445405	0.221436	-0.0845867	4.33596e-05	3.94105e-05	4.65518e-20	0.00152453	0.0543677	1.8607e-30	2.17695e-07	0.0134511	0.350276	-0.0807448	0.372668	-0.0875247	0.333734
ACP7	black	-0.356274	0.0329625	-0.452802	0.459213	0.0922693	0.582537	0.775333	-0.0892724	-0.0248305	4.882e-05	0.716279	1.29029e-07	8.11798e-08	0.30809	1.27126e-12	4.13129e-26	0.324134	0.784283	-0.0987413	0.275242	-0.0962613	0.287539
ACR	blue	-0.292103	-0.383646	0.369891	0.282729	0.287518	-0.000808486	-0.15712	0.156543	0.258823	0.000995199	1.09082e-05	2.35589e-05	0.00146453	0.00120417	0.99289	0.0813792	0.0825185	0.00370113	0.0535121	0.555007	-0.0194502	0.830223
ACRBP	turquoise	-0.418309	-0.174579	-0.287151	0.190743	0.137004	0.4406	0.551361	0.461099	-0.0252109	1.33482e-06	0.0524702	0.00122249	0.0338345	0.129184	3.03765e-07	3.22058e-11	7.07061e-08	0.781061	-0.0398811	0.6601	-0.0935969	0.301152
ACRV1	turquoise	0.723139	0.0893835	0.172967	-0.204711	-0.654828	-0.757721	-0.309506	-0.176376	0.0590915	2.44894e-21	0.32353	0.0547214	0.022567	1.58962e-16	2.29636e-24	0.000468933	0.0500496	0.514452	-0.0184872	0.838512	0.111503	0.217608
ACSBG1	blue	-0.482079	-0.514941	0.673261	0.119973	0.654194	-0.0150358	-0.262742	0.0742982	0.145945	1.43572e-08	9.42981e-10	1.06963e-17	0.184433	1.73837e-16	0.868357	0.00319711	0.412156	0.105794	0.26499	0.00293675	-0.0947556	0.29518
ACSBG2	turquoise	-0.455661	0.154482	-0.583409	0.0331132	0.192766	0.785136	0.489283	0.294175	0.108668	1.05064e-07	0.0866919	1.15573e-12	0.715037	0.0319547	3.75573e-27	8.09852e-09	0.000912115	0.229605	-0.0327096	0.718364	-0.0511746	0.572445
ACSF2	turquoise	0.20841	-0.439075	0.516958	-0.0897195	-0.217618	-0.670678	-0.257418	0.277741	0.06437	0.0201891	3.37298e-07	7.90194e-10	0.321707	0.0151856	1.57946e-17	0.00389855	0.00178926	0.477536	0.149368	0.0977717	0.0537805	0.553022
ACSF3	turquoise	-0.783169	-0.486121	0.00264993	0.0371399	0.478516	0.554036	0.309436	0.520901	0.241235	6.13704e-27	1.04298e-08	0.976697	0.682155	1.89654e-08	2.47269e-11	0.000470384	5.57546e-10	0.00695357	0.0732467	0.418822	-0.0150956	0.867839
ACSL1	turquoise	-0.136538	0.198752	-0.447979	0.641639	0.0235873	0.431736	0.683685	-0.109283	-0.177061	0.130503	0.0269029	1.81718e-07	9.79977e-16	0.794838	5.54249e-07	2.12963e-18	0.226963	0.0491523	-0.145486	0.106909	-0.115341	0.202084
ACSL3	brown	0.906972	0.442775	-0.00622102	-0.297537	-0.677259	-0.719819	-0.356862	-0.309394	-0.204364	1.21866e-47	2.61402e-07	0.945329	0.00079072	5.80434e-18	4.52577e-21	4.73402e-05	0.000471275	0.0228021	-0.0805855	0.373615	0.0294942	0.745046
ACSL4	brown	0.901656	0.790517	-0.464327	-0.310182	-0.713314	-0.356443	0.00155444	-0.388704	-0.37698	3.06629e-46	9.54221e-28	5.5709e-08	0.00045499	1.46932e-20	4.83905e-05	0.98633	8.14574e-06	1.59108e-05	-0.198519	0.0270864	0.0299513	0.741234
ACSL5	brown	0.365097	0.114695	-0.20614	0.48795	-0.490501	-0.238332	0.180982	-0.367473	-0.15313	3.05628e-05	0.204639	0.0216213	9.01319e-09	7.34189e-09	0.00768522	0.0442659	2.68779e-05	0.0895177	-0.135064	0.134747	0.0836384	0.355723
ACSL6	turquoise	0.801881	0.311733	0.0251321	-0.561704	-0.652439	-0.711098	-0.323454	-0.191906	-0.225633	4.60928e-29	0.00042444	0.781727	1.14391e-11	2.22454e-16	2.17836e-20	0.000247947	0.0327435	0.0117464	-0.0661942	0.465119	0.0519132	0.566907
ACSM1	turquoise	-0.136344	0.143585	-0.26619	0.179403	0.0493118	0.350827	0.172892	0.0270425	0.0842849	0.131057	0.11162	0.00280579	0.0461823	0.586522	6.47459e-05	0.0548287	0.765598	0.352004	-0.119558	0.185964	-0.0347853	0.701315
ACSM2A	yellow	-0.189503	-0.541013	0.462933	0.108791	0.0863038	-0.245129	-0.270045	0.182353	0.644068	0.0350328	8.7615e-11	6.17661e-08	0.229073	0.340547	0.00606961	0.00241973	0.0426556	7.05709e-16	0.332154	0.000164014	0.13403	0.137788
ACSM2B	blue	-0.0969007	-0.318743	0.341359	0.12061	0.0888247	-0.172164	-0.245009	0.0537181	0.572185	0.284334	0.00030856	0.000104491	0.182095	0.326576	0.0558738	0.0060954	0.553483	3.86147e-12	0.223731	0.0124939	0.136899	0.129482
ACSM3	turquoise	-0.131889	0.290087	-0.503187	-0.116518	-0.00202491	0.504993	0.318009	0.0805441	0.22135	0.144244	0.00108264	2.58187e-09	0.197488	0.982193	2.21714e-09	0.000319152	0.373862	0.0134882	-0.0119454	0.89524	0.0413022	0.64878
ACSM4	turquoise	-0.453467	0.255014	-0.551203	-0.0869895	0.317857	0.801358	0.322841	0.158115	0.006789	1.23027e-07	0.00425826	3.27101e-11	0.33671	0.000321386	5.32177e-29	0.000255164	0.079445	0.940347	-0.0912328	0.313579	0.027452	0.762154
ACSM5	blue	-0.159175	-0.619263	0.662673	0.338837	0.192419	-0.395749	-0.2052	0.485303	0.235816	0.0774265	1.76604e-14	5.15868e-17	0.000118393	0.0322711	5.38002e-06	0.0222391	1.11304e-08	0.00837329	0.184893	0.0398026	0.00162342	0.985723
ACSM6	turquoise	-0.468994	0.364447	-0.62544	-0.118934	0.39619	0.899048	0.390494	0.330002	-0.088552	3.92939e-08	3.16501e-05	8.13646e-15	0.188291	5.24046e-06	1.3963e-45	7.33765e-06	0.000181877	0.32807	-0.0812951	0.369408	-0.0922024	0.308443
ACSS1	blue	-0.129233	-0.474121	0.600027	-0.388357	0.205409	-0.377281	-0.242796	0.147904	0.0610699	0.152571	2.66199e-08	1.77545e-13	8.31177e-06	0.0221009	1.56443e-05	0.00658655	0.101143	0.500446	0.180726	0.0445722	0.0146348	0.871838
ACSS2	turquoise	0.365001	-0.292547	0.255737	-0.165205	-0.46199	-0.636366	0.270825	0.147262	-0.0332383	3.07217e-05	0.000976842	0.004147	0.0667086	6.62176e-08	1.9789e-15	0.0023478	0.102649	0.714008	-0.00171808	0.984891	0.111812	0.216328
ACSS3	turquoise	0.438004	0.31226	0.0309808	-0.2491	-0.171722	-0.338073	-0.145767	-0.152279	-0.35481	3.62902e-07	0.000414505	0.73267	0.00527271	0.0565155	0.000122937	0.106226	0.0913344	5.26948e-05	0.106882	0.237396	-0.0721087	0.426106
ACTA1	blue	0.272832	-0.426769	0.689879	-0.0765149	-0.164899	-0.76086	-0.495013	0.0166585	0.237115	0.00217134	7.70595e-07	7.90501e-19	0.39831	0.0672212	1.15095e-24	5.08738e-09	0.8543	0.00801151	0.165861	0.0656182	0.117531	0.193591
ACTA2	turquoise	-0.415139	0.300927	-0.590206	0.279302	0.28826	0.811215	0.389816	-0.180692	-0.203184	1.63369e-06	0.000683482	5.44125e-13	0.00168118	0.00116784	3.28948e-30	7.63446e-06	0.0446132	0.0236167	-0.134976	0.135004	-0.127814	0.157165
ACTB	turquoise	0.211112	-0.534301	0.728737	0.271203	-0.113947	-0.7542	-0.322081	0.0592477	0.0632409	0.0185913	1.64698e-10	8.52194e-22	0.00231355	0.207626	4.92143e-24	0.000264369	0.513339	0.48531	0.0551061	0.543265	0.0896679	0.321986
ACTBL2	grey	-0.20538	-0.107979	0.0124208	0.141153	0.127957	0.166029	-0.113566	-0.0723596	0.341936	0.02212	0.232588	0.891097	0.11788	0.156699	0.0653416	0.209161	0.424494	0.000101529	0.0505444	0.57719	0.0183831	0.839409
ACTC1	grey	0.224489	0.144609	-0.0532268	-0.395777	-0.174878	-0.164503	-0.226243	0.00317613	-0.17127	0.012191	0.109063	0.557122	5.3709e-06	0.0520601	0.0678895	0.011515	0.972072	0.057178	-0.185385	0.0392688	0.109808	0.224724
ACTG1	blue	0.145735	-0.542353	0.845157	0.272156	0.0232581	-0.729187	-0.468453	-0.0468082	0.173179	0.106303	7.71149e-11	5.50806e-35	0.0022294	0.79764	7.82007e-22	4.09284e-08	0.605688	0.0544214	0.1465	0.10446	0.0753665	0.405449
ACTG2	grey	-0.15318	-0.173815	0.043951	-0.0341186	0.0380176	0.0568965	0.121301	0.0242326	0.146754	0.0894134	0.0535269	0.627892	0.706775	0.675063	0.530223	0.179587	0.789355	0.103854	0.11472	0.204539	-0.0118855	0.895763
ACTL10	turquoise	-0.798663	-0.0942764	-0.298177	0.228604	0.605501	0.893793	0.370471	0.165334	0.109831	1.10872e-28	0.29764	0.000769377	0.0106569	9.35291e-14	2.6202e-44	2.28227e-05	0.0664935	0.224627	0.0204616	0.821539	-0.108928	0.228485
ACTL6A	brown	0.723688	0.479564	-0.354955	0.0530661	-0.673114	-0.370709	0.271017	-0.0922473	-0.258289	2.21082e-21	1.748e-08	5.22972e-05	0.558314	1.09374e-17	2.25261e-05	0.00233034	0.308206	0.00377505	-0.117735	0.192814	-0.0161821	0.858422
ACTL6B	blue	0.23783	-0.494619	0.858137	-0.0697698	-0.0479639	-0.834365	-0.659121	-0.122965	0.105433	0.00781831	5.25393e-09	3.98818e-37	0.441303	0.596806	2.37671e-33	8.62201e-17	0.173647	0.243853	0.144261	0.109925	0.084406	0.35131
ACTL7A	turquoise	-0.591092	-0.14214	0.0265776	0.166969	0.567294	0.557377	0.0484011	0.120761	0.276605	4.92598e-13	0.115307	0.769514	0.0638118	6.44058e-12	1.77154e-11	0.593461	0.181546	0.00187174	0.114113	0.206959	-0.0753391	0.405619
ACTL7B	turquoise	-0.541571	-0.145901	-0.0174563	0.113626	0.479158	0.516759	0.0751324	0.183077	0.224992	8.30848e-11	0.1059	0.847404	0.208917	1.80421e-08	8.04136e-10	0.406913	0.0418257	0.0119938	0.0266802	0.76865	-0.00217493	0.980874
ACTL8	blue	-0.0809487	-0.35197	0.447723	0.127603	0.139313	-0.240506	-0.130771	0.176617	0.141397	0.371458	6.10473e-05	1.85035e-07	0.157857	0.122796	0.00713125	0.147705	0.0497325	0.11724	0.0447465	0.621676	0.0946361	0.295793
ACTL9	turquoise	-0.0489907	-0.437223	0.297139	0.0438016	-0.154791	-0.258237	-0.205327	-0.00684572	0.755142	0.588965	3.82742e-07	0.000804286	0.629063	0.0860552	0.00378235	0.0221548	0.939849	4.01877e-24	0.444032	2.39566e-07	0.180359	0.0450141
ACTN1	blue	-0.452193	-0.440138	0.545437	-0.000496829	0.584003	-0.013	-0.404811	-0.0772154	-0.15121	1.34775e-07	3.13562e-07	5.73582e-11	0.99563	1.08284e-12	0.886052	3.1111e-06	0.393992	0.0936583	0.11515	0.202837	-0.001146	0.989921
ACTN2	turquoise	0.67917	0.0162536	0.342195	-0.401848	-0.484113	-0.845417	-0.22125	-0.0574854	-0.173385	4.31949e-18	0.857804	0.000100228	3.72791e-06	1.22307e-08	5.01309e-35	0.0135313	0.525969	0.0541306	-0.00530638	0.953357	0.0843097	0.351862
ACTN3	turquoise	-0.74422	-0.120006	-0.212226	0.339257	0.59571	0.790038	0.401804	0.0283263	0.0103267	3.98976e-23	0.184309	0.0179649	0.000115965	2.91827e-13	1.07966e-27	3.73793e-06	0.754815	0.909372	0.0697831	0.441216	-0.10539	0.244043
ACTN4	blue	-0.262858	-0.846711	0.92877	0.216102	0.273697	-0.508587	-0.387523	-0.0361139	0.310203	0.00318317	3.12744e-35	2.01314e-54	0.0159266	0.00209907	1.63315e-09	8.72414e-06	0.690479	0.000454563	0.213452	0.0172972	0.0917263	0.310958
ACTR10	brown	0.939143	0.423155	-0.103885	-0.20356	-0.807855	-0.705162	-0.188861	-0.252489	-0.154645	1.87068e-58	9.76242e-07	0.250883	0.023354	8.64947e-30	6.14328e-20	0.0356662	0.00466768	0.0863542	-0.115569	0.201188	0.108175	0.231736
ACTR1A	turquoise	0.243601	-0.571335	0.801549	-0.121102	-0.165585	-0.847744	-0.466672	0.01447	0.164102	0.00640388	4.22305e-12	5.04954e-29	0.180304	0.0660751	2.14017e-35	4.67784e-08	0.873269	0.0685731	0.148645	0.0994267	0.148157	0.100555
ACTR1B	blue	0.0699646	-0.503404	0.899008	-0.114694	0.169746	-0.67123	-0.581075	-0.102406	0.162614	0.440026	2.53512e-09	1.42871e-45	0.204645	0.0594612	1.45358e-17	1.49082e-12	0.257729	0.0711559	0.189453	0.0350814	0.0329967	0.715997
ACTR2	brown	0.925122	0.59507	-0.182995	-0.192774	-0.679425	-0.586969	-0.153368	-0.342522	-0.360531	3.78934e-53	3.13964e-13	0.0419194	0.0319476	4.15212e-18	7.80653e-13	0.0890148	9.86055e-05	3.90114e-05	-0.187296	0.0372524	0.0215165	0.812503
ACTR3	brown	0.946851	0.45811	-0.175025	-0.0705129	-0.836657	-0.673383	-0.057488	-0.356318	-0.232308	6.10368e-62	8.79747e-08	0.0518599	0.436442	1.09318e-33	1.04991e-17	0.52595	4.87064e-05	0.00942339	-0.116628	0.197062	0.0582962	0.520138
ACTR3B	turquoise	0.476146	-0.0158552	0.563006	-0.366388	-0.12903	-0.731477	-0.646869	-0.357219	-0.113948	2.27837e-08	0.861254	1.00164e-11	2.85055e-05	0.153221	5.03494e-22	4.81503e-16	4.6461e-05	0.207623	0.0528673	0.559791	0.0604764	0.504627
ACTR3C	turquoise	-0.225679	0.335041	-0.472292	0.0725102	0.19759	0.569009	0.154416	0.0252824	-0.167237	0.0117287	0.000142602	3.06101e-08	0.423528	0.0278267	5.38791e-12	0.0868274	0.780455	0.0633807	-0.216102	0.0159266	-0.150511	0.0952036
ACTR5	blue	-0.179859	-0.251992	0.458292	0.157205	0.345029	-0.125618	-0.308876	0.0857537	0.0922709	0.0456218	0.00475242	8.6816e-08	0.0812132	8.69515e-05	0.164478	0.000482261	0.343645	0.308082	0.192324	0.0323582	-0.127521	0.158127
ACTR6	brown	0.95381	0.405141	-0.0183311	-0.246162	-0.76983	-0.775552	-0.208992	-0.279439	-0.196553	1.44328e-65	3.04874e-06	0.839857	0.00585261	1.50632e-25	3.92044e-26	0.0198349	0.00167197	0.0286735	-0.0955534	0.291115	0.0551387	0.543026
ACTR8	turquoise	-0.312265	0.222416	-0.153972	0.347216	0.428841	0.536426	0.0326935	-0.201756	0.136663	0.000414406	0.0130347	0.0877489	7.78499e-05	6.72065e-07	1.35069e-10	0.718496	0.0246357	0.13015	-0.0201319	0.824367	-0.0865054	0.339416
ACTRT1	turquoise	-0.351143	-0.0879618	0.0478969	0.0936124	0.34951	0.315274	0.023575	-0.0193131	0.24393	6.37019e-05	0.331316	0.59732	0.301071	6.92642e-05	0.000361657	0.794943	0.831402	0.00633061	0.101321	0.262832	0.0311707	0.731094
ACTRT2	grey	-0.0129684	-0.206529	0.0367572	0.176651	-0.154789	-0.090515	0.0764459	0.129789	0.272517	0.886327	0.0213695	0.685255	0.0496874	0.0860587	0.317418	0.398737	0.150798	0.00219822	0.0565708	0.532584	0.107265	0.235709
ACTRT3	green	-0.0871755	-0.03244	0.185387	0.42986	0.201592	0.0441351	-0.237797	-0.31861	0.0866355	0.335674	0.720588	0.0392667	6.28102e-07	0.0247554	0.626452	0.00782722	0.000310451	0.338688	-0.0216514	0.811349	-0.0727923	0.421722
ACVR1	brown	0.332398	0.410352	-0.0805375	0.0525062	-0.0680245	-0.0969179	-0.108248	-0.549591	-0.38949	0.000162093	2.20801e-06	0.373901	0.56248	0.452841	0.284248	0.231418	3.83137e-11	7.78093e-06	-0.230049	0.0101597	-0.104498	0.248084
ACVR1B	blue	-0.515381	-0.606205	0.610766	0.0310269	0.595808	-0.0322067	-0.321918	0.357987	-0.00863597	9.07368e-10	8.60479e-14	4.99047e-14	0.732288	2.88602e-13	0.722516	0.000266386	4.4624e-05	0.924161	0.0724069	0.42419	0.0257287	0.77668
ACVR1C	yellow	0.525247	0.730959	-0.355909	-0.263542	-0.245141	-0.0372831	-0.162197	-0.360755	-0.373547	3.77605e-10	5.56443e-22	4.97608e-05	0.00310214	0.00606722	0.680995	0.0718939	3.85512e-05	1.92643e-05	-0.312774	0.000405015	-0.117386	0.194145
ACVR2A	turquoise	0.0650831	0.82904	-0.781905	-0.186656	0.0419593	0.650465	0.234456	-0.173633	-0.265725	0.47266	1.37997e-32	8.39228e-27	0.0379174	0.643571	2.93033e-16	0.00876741	0.0537822	0.00285591	-0.154317	0.0870313	-0.155731	0.0841428
ACVR2B	turquoise	-0.616534	0.259393	-0.501432	-0.0558051	0.575323	0.943976	0.386873	0.147022	-0.166261	2.47384e-14	0.00362368	2.99106e-09	0.538155	2.76865e-12	1.39104e-60	9.05902e-06	0.103216	0.0649621	-0.0215542	0.81218	-0.144727	0.10877
ACVRL1	green	-0.282006	-0.419195	0.384942	0.627124	0.225508	-0.0335158	-0.0776263	-0.516662	0.173393	0.00150798	1.26111e-06	1.01264e-05	6.56727e-15	0.0117943	0.711725	0.391473	8.11033e-10	0.0541191	0.0667201	0.461572	0.0640624	0.479647
ACY1	yellow	-0.237897	-0.338699	0.10367	0.129767	0.0103932	0.0524667	-0.0202885	0.0964434	0.338514	0.00780038	0.000119199	0.251868	0.150868	0.90879	0.562774	0.823023	0.286624	0.000120292	0.0579518	0.522611	0.186396	0.0381911
ACY3	turquoise	-0.0414879	-0.41175	0.370098	-0.410444	-0.0463075	-0.308654	-0.0879953	0.174455	0.22479	0.647306	2.02298e-06	2.32933e-05	2.19532e-06	0.609554	0.000487052	0.331132	0.0526399	0.0120728	0.152738	0.0903529	0.0293715	0.74607
ACYP1	turquoise	0.810012	0.287339	-0.14944	-0.390776	-0.801985	-0.662076	-0.0147342	-0.0741406	-0.204979	4.66044e-30	0.0012131	0.0976096	7.2174e-06	4.47931e-29	5.62639e-17	0.870975	0.413151	0.0223867	-0.0909253	0.31522	0.0525609	0.562072
ACYP2	turquoise	0.729476	-0.0409896	0.38171	-0.255897	-0.562675	-0.938265	-0.279815	-0.0088848	-0.148208	7.39882e-22	0.651263	1.21824e-05	0.00412269	1.03608e-11	4.36352e-58	0.001647	0.921982	0.100435	-0.00548016	0.951832	0.067722	0.454858
ADA	grey	-0.264321	-0.131151	-0.204233	0.314413	0.022233	0.270319	0.454027	-0.105595	-0.0541704	0.00301223	0.146523	0.0228913	0.000376081	0.80638	0.0023942	1.18181e-07	0.243122	0.550143	-0.041981	0.6434	-0.00908592	0.920222
ADAD1	blue	-0.120519	-0.207236	0.278066	0.103542	0.156336	-0.0718653	-0.208223	-0.0655969	0.34467	0.182428	0.020919	0.00176625	0.252458	0.082931	0.427673	0.0203038	0.469165	8.8539e-05	0.10778	0.233455	0.100396	0.267237
ADAD2	blue	0.0129132	-0.350032	0.477275	-0.363457	0.0405143	-0.377727	-0.245836	-0.139032	0.06759	0.886807	6.74405e-05	2.08817e-08	3.33766e-05	0.655046	1.52577e-05	0.00592032	0.123559	0.455739	0.0847755	0.349198	0.00329371	0.971039
ADAL	brown	0.839623	0.477918	-0.200604	-0.633164	-0.720805	-0.568932	-0.131755	-0.183014	-0.256525	3.93122e-34	1.98667e-08	0.025485	3.01227e-15	3.77478e-21	5.43158e-12	0.144657	0.0418977	0.00402883	-0.11844	0.190143	0.0609878	0.501023
ADAM10	blue	0.341844	0.830994	-0.91508	-0.193896	-0.374833	0.421204	0.577176	-0.0911053	-0.26678	0.000101998	7.28982e-33	6.0082e-50	0.0309438	1.79369e-05	1.10794e-06	2.27112e-12	0.314259	0.00274326	-0.183299	0.0415738	-0.0852274	0.346626
ADAM11	blue	-0.638461	-0.705178	0.819787	0.0772546	0.76162	-0.0204827	-0.476666	0.0174816	0.225977	1.4991e-15	6.12596e-20	2.55119e-31	0.393752	9.72226e-25	0.821358	2.18877e-08	0.847186	0.0116153	0.245437	0.00600433	0.00871311	0.923485
ADAM12	turquoise	-0.270091	0.225758	-0.615974	0.285208	-0.0124914	0.661535	0.529014	-0.217656	0.168822	0.00241546	0.0116984	2.64994e-14	0.00132397	0.890482	6.08632e-17	2.68158e-10	0.0151675	0.0608812	-0.0215418	0.812286	0.00682851	0.94
ADAM15	yellow	-0.75709	-0.75058	0.392542	0.694838	0.515734	0.277506	0.208251	0.123127	0.366191	2.63481e-24	1.06341e-23	6.50572e-06	3.51122e-19	8.79766e-10	0.00180602	0.0202862	0.173076	2.88104e-05	0.170563	0.0582287	0.0314425	0.728841
ADAM17	turquoise	-0.309504	0.545504	-0.782727	-0.0200598	0.232187	0.901698	0.460739	0.0164041	-0.180076	0.000468971	5.69838e-11	6.849e-27	0.824986	0.00946163	2.99173e-46	7.25979e-08	0.856501	0.045358	-0.160097	0.0757031	-0.149394	0.097714
ADAM18	blue	-0.330671	-0.619215	0.539475	0.0630778	0.232453	-0.168836	-0.284686	0.159407	0.651239	0.00017614	1.77674e-14	1.01372e-10	0.486439	0.00937808	0.0608592	0.0013525	0.0769893	2.63079e-16	0.233096	0.00917804	0.255085	0.00424717
ADAM19	turquoise	-0.803564	-0.0528389	-0.17153	-0.0851315	0.758584	0.861673	0.165413	0.114571	0.055448	2.89404e-29	0.560003	0.0567958	0.34717	1.90116e-24	9.5659e-38	0.0663607	0.205132	0.540763	0.0177886	0.844536	-0.0958503	0.289611
ADAM2	blue	-0.0515549	-0.353471	0.360585	-0.00964321	-0.00800416	-0.245419	-0.289193	-0.0153991	0.603547	0.56959	5.64887e-05	3.8901e-05	0.915347	0.929694	0.00600801	0.00112358	0.865207	1.17746e-13	0.0967461	0.285107	0.239564	0.00736686
ADAM20	turquoise	-0.592217	0.283883	-0.565905	0.0818803	0.486076	0.978951	0.332254	0.0160302	0.00529126	4.33937e-13	0.00139744	7.43604e-12	0.365961	1.04671e-08	4.64676e-86	0.000163224	0.859738	0.95349	-0.0775137	0.392162	-0.101126	0.263758
ADAM21	turquoise	-0.42607	0.454235	-0.564849	-0.0909211	0.445233	0.89057	0.194697	-0.093565	-0.0900097	8.06869e-07	1.16433e-07	8.29081e-12	0.315243	2.2032e-07	1.4685e-43	0.030244	0.301317	0.320138	-0.106341	0.239793	-0.0626511	0.489398
ADAM22	turquoise	0.08025	0.811227	-0.723067	-0.358035	0.0438979	0.600897	0.109006	-0.294787	-0.299699	0.375614	3.27844e-30	2.48217e-21	4.45123e-05	0.628308	1.60489e-13	0.228151	0.000888851	0.000720699	-0.224782	0.0120758	-0.112962	0.211609
ADAM23	blue	0.284174	0.596535	-0.443874	-0.586624	-0.124563	0.14066	-0.0362859	-0.10783	-0.493339	0.00138103	2.65556e-13	2.42217e-07	8.11087e-13	0.16808	0.119182	0.689082	0.233239	5.83268e-09	-0.26405	0.00304319	-0.0373637	0.680343
ADAM28	blue	-0.0373342	0.374603	-0.615851	0.106076	-0.0690371	0.474143	0.498093	0.504149	-0.0190906	0.680582	1.81671e-05	2.69014e-14	0.240973	0.446127	2.65743e-08	3.94825e-09	2.38093e-09	0.833317	-0.158675	0.0783737	-0.00538422	0.952674
ADAM29	black	0.0669749	0.156938	-0.112103	-0.105241	-0.0933019	0.0727181	-0.409511	-0.0462103	0.304547	0.459859	0.0817369	0.215123	0.244717	0.302684	0.422196	2.32683e-06	0.610306	0.000583843	0.0552061	0.542533	0.057668	0.524653
ADAM30	grey	-0.212163	-0.236266	0.233435	0.0431127	0.235383	-0.00491257	-0.0623948	0.153151	0.0923955	0.0180001	0.0082463	0.009074	0.634472	0.00849709	0.956815	0.49118	0.0894736	0.307426	0.0991549	0.273227	-0.0480598	0.596072
ADAM32	turquoise	-0.358345	0.520185	-0.689817	-0.0530202	0.324507	0.907821	0.295411	-0.0491491	-0.0833143	4.37919e-05	5.94158e-10	7.98455e-19	0.558655	0.000236006	7.15434e-48	0.000865661	0.587759	0.357597	-0.109749	0.224975	-0.163032	0.0704222
ADAM33	brown	-0.463411	-0.208495	0.173944	-0.192293	0.430941	0.285346	-0.292167	-0.0940561	0.200169	5.9621e-08	0.0201368	0.0533481	0.0323864	5.84466e-07	0.00131653	0.000992542	0.298776	0.0258124	0.246764	0.00572935	-0.0095244	0.916386
ADAM7	turquoise	-0.287474	0.44801	-0.710301	-0.151447	0.155251	0.80268	0.334693	0.0935674	-0.0139845	0.00120633	1.81333e-07	2.50732e-20	0.0931404	0.0851159	3.69754e-29	0.000145035	0.301305	0.877487	-0.0851132	0.347275	-0.0520465	0.56591
ADAM8	brown	-0.828592	-0.527196	0.227295	0.40088	0.659644	0.501673	0.121357	0.171498	0.281339	1.59557e-32	3.16497e-10	0.0111254	3.95333e-06	7.99787e-17	2.93121e-09	0.179382	0.0568427	0.00154913	0.188956	0.0355716	-0.0230438	0.799465
ADAM9	blue	0.157193	0.821917	-0.816664	-0.107164	-0.05962	0.549696	0.413809	-0.109467	-0.457174	0.0812358	1.32313e-31	6.57502e-31	0.236155	0.510691	3.79206e-11	1.77712e-06	0.226175	9.41694e-08	-0.273275	0.00213405	-0.136448	0.13076
ADAMDEC1	blue	0.156663	0.204555	-0.339207	-0.353806	-0.297134	0.0745818	0.220876	0.140437	0.111809	0.0822807	0.022672	0.000116253	5.55175e-05	0.000804472	0.410369	0.0136941	0.119773	0.216338	-0.05598	0.53688	0.0887686	0.326883
ADAMTS1	turquoise	-0.35834	0.105792	-0.329043	0.632872	0.290963	0.555872	0.543755	0.00124975	-0.131554	4.38021e-05	0.242242	0.000190402	3.1291e-15	0.00104379	2.05962e-11	6.74291e-11	0.989009	0.145277	-0.0623929	0.491193	-0.072245	0.42523
ADAMTS10	brown	-0.816654	-0.637369	0.478183	0.147151	0.747683	0.319616	-0.222544	0.307094	0.30548	6.59494e-31	1.73292e-15	1.94622e-08	0.102912	1.95173e-23	0.000296388	0.0129814	0.000521923	0.000560418	0.301608	0.000663614	-0.00335034	0.970541
ADAMTS12	turquoise	-0.352403	-0.110207	-0.189004	0.56685	0.153202	0.429811	0.356388	0.0496898	0.346224	5.9698e-05	0.223032	0.0355244	6.7434e-12	0.0893665	6.30137e-07	4.8528e-05	0.583652	8.18615e-05	0.0366776	0.685901	-0.00217922	0.980836
ADAMTS13	brown	-0.674345	-0.725708	0.585627	0.179886	0.591862	0.0887959	-0.119883	0.2963	0.31328	9.07114e-18	1.51367e-21	9.05591e-13	0.0455895	4.51676e-13	0.326734	0.184763	0.000833576	0.000395865	0.243285	0.00647511	0.0370813	0.682629
ADAMTS14	turquoise	-0.474384	-0.0899551	-0.320464	0.634782	0.245498	0.597227	0.699046	0.239694	0.103091	2.60878e-08	0.320433	0.000284987	2.4375e-15	0.0059914	2.45294e-13	1.74106e-19	0.00733388	0.254543	-0.105898	0.241765	-0.0176048	0.846122
ADAMTS15	brown	-0.748176	-0.461925	0.154547	0.437898	0.574011	0.494647	0.158172	0.0428198	0.368025	1.76101e-23	6.65347e-08	0.0865564	3.6555e-07	3.18308e-12	5.24198e-09	0.0793362	0.636778	2.6084e-05	0.0943283	0.297373	0.0418494	0.644441
ADAMTS16	turquoise	-0.701111	0.0501773	-0.192497	-0.0977183	0.719546	0.816725	0.104458	0.222379	0.00755859	1.22847e-19	0.579962	0.0322002	0.280271	4.75815e-21	6.45659e-31	0.248263	0.0130502	0.933599	0.0116299	0.897993	-0.0819828	0.365359
ADAMTS17	brown	-0.836013	-0.22479	0.0659672	0.0390858	0.807109	0.727839	-0.0150321	0.184299	0.201264	1.36109e-33	0.0120725	0.466654	0.66647	1.0694e-29	1.01129e-21	0.868389	0.0404554	0.0249958	0.113307	0.210206	-0.120499	0.1825
ADAMTS18	pink	0.170387	0.0689458	-0.226307	-0.248275	-0.267707	-0.0819607	0.406036	0.711835	-0.101873	0.0584914	0.44673	0.0114908	0.00543009	0.00264767	0.365489	2.8855e-06	1.91193e-20	0.260227	-0.0440956	0.626761	0.0286546	0.752065
ADAMTS19	turquoise	-0.327409	0.508133	-0.668013	-0.0380156	0.300978	0.853855	0.325674	-0.0189959	-0.0953839	0.000205794	1.69773e-09	2.35186e-17	0.675079	0.00068197	2.1359e-36	0.000223395	0.834131	0.291975	-0.016021	0.859817	-0.0645027	0.476626
ADAMTS2	blue	-0.510869	-0.508239	0.552213	0.125875	0.6233	0.0369474	-0.180444	0.45539	0.00869565	1.34246e-09	1.68241e-09	2.96142e-11	0.163609	1.06636e-14	0.683713	0.0449113	1.07142e-07	0.923638	-0.00523565	0.953978	-0.026253	0.772252
ADAMTS20	turquoise	-0.190779	0.195268	-0.263263	-0.0384833	0.147733	0.421288	0.133842	-0.246102	0.210928	0.0338009	0.0297534	0.00313503	0.671311	0.101543	1.10196e-06	0.138346	0.005865	0.0186965	0.065756	0.468086	0.059122	0.514235
ADAMTS3	turquoise	-0.0463001	0.427731	-0.27942	-0.255598	0.190483	0.364971	-0.256805	-0.13112	-0.0229007	0.609611	7.23267e-07	0.00167325	0.00416819	0.0340832	3.07705e-05	0.00398748	0.146619	0.800684	0.00339015	0.970191	-0.0353377	0.696803
ADAMTS4	black	-0.348024	-0.114783	-0.293217	0.440726	0.1078	0.441169	0.863866	0.302792	0.0421378	7.47182e-05	0.204289	0.000949705	3.01147e-07	0.233368	2.92088e-07	3.8677e-38	0.000630344	0.64216	-0.0934415	0.301959	-0.0215616	0.812117
ADAMTS5	turquoise	0.0714375	0.526428	-0.47726	-0.271435	-0.028001	0.382542	0.190565	-0.302117	-0.199631	0.430436	3.3932e-10	2.09047e-08	0.0022928	0.757543	1.16184e-05	0.0340048	0.000649139	0.0262217	-0.0816689	0.367204	-0.200868	0.0252886
ADAMTS6	turquoise	-0.329116	0.400558	-0.458993	0.105831	0.341324	0.744092	0.110255	-0.291252	0.0202004	0.000189746	4.03112e-06	8.24912e-08	0.242068	0.000104671	4.09586e-23	0.222833	0.00103128	0.823779	-0.0887947	0.326741	-0.108008	0.232461
ADAMTS7	turquoise	-0.46467	-0.2106	-0.122567	0.740188	0.239561	0.455918	0.38297	-0.157738	0.260897	5.4309e-08	0.0188852	0.175054	9.0427e-23	0.00736756	1.03136e-07	1.13377e-05	0.080174	0.00342618	0.0130858	0.885305	0.0659047	0.467077
ADAMTS8	blue	-0.290053	-0.675448	0.930135	0.0630167	0.468675	-0.399794	-0.628358	-0.0169969	0.240358	0.00108414	7.66473e-18	6.4495e-55	0.486862	4.02497e-08	4.22141e-06	5.60798e-15	0.851373	0.00716785	0.231051	0.00982732	0.00618708	0.945627
ADAMTS9	blue	-0.206857	0.166652	-0.482641	0.686004	0.000733802	0.507931	0.451241	-0.258467	-0.00859185	0.0211593	0.0643241	1.37375e-08	1.47388e-18	0.993546	1.72724e-09	1.44243e-07	0.00375024	0.924547	-0.0668321	0.460819	-0.00193341	0.982997
ADAMTSL1	turquoise	-0.586033	0.179866	-0.245658	-0.181458	0.64183	0.789136	0.187891	-0.0449499	-0.0445665	8.65889e-13	0.0456141	0.00595768	0.0437017	9.55108e-16	1.3615e-27	0.0366422	0.62009	0.62308	-0.0849394	0.348264	-0.150951	0.0942294
ADAMTSL2	blue	-0.563188	-0.798536	0.852228	0.157525	0.618439	-0.15149	-0.356802	0.0254963	0.292621	9.83143e-12	1.14731e-28	3.98497e-36	0.0805887	1.95591e-14	0.0930469	4.74888e-05	0.778645	0.000973791	0.225577	0.0117675	0.0618053	0.495292
ADAMTSL3	turquoise	-0.528706	0.295595	-0.580348	0.0193014	0.422536	0.927574	0.555262	0.0399106	-0.0231316	2.75807e-10	0.000858898	1.61317e-12	0.831503	1.01633e-06	5.36088e-54	2.18876e-11	0.659864	0.798717	-0.0556216	0.539494	-0.0870956	0.336118
ADAMTSL4	turquoise	-0.795198	-0.12749	-0.240724	0.509197	0.625722	0.869109	0.325899	0.156945	0.149508	2.8029e-28	0.158229	0.00707777	1.55e-09	7.85063e-15	4.15812e-39	0.000221043	0.0817246	0.0974552	0.0246633	0.7857	-0.0462775	0.609786
ADAMTSL5	blue	-0.293994	-0.376584	0.400816	-0.204364	0.294986	-0.0716238	-0.266726	-0.231902	0.00497759	0.00091914	1.62676e-05	3.96862e-06	0.0228018	0.00088139	0.429231	0.00274895	0.00955225	0.956244	0.186074	0.0385318	-0.0211758	0.815419
ADAP1	blue	-0.103326	-0.767646	0.917652	0.0887364	0.140373	-0.633883	-0.456939	-0.0679656	0.260864	0.253457	2.49236e-25	9.9617e-51	0.32706	0.119945	2.74222e-15	9.57886e-08	0.453233	0.00343035	0.250801	0.0049608	0.121863	0.177564
ADAP2	green	-0.263256	-0.366953	0.0516974	0.8952	0.0215032	0.110765	0.223197	0.0342342	0.247724	0.00313589	2.76468e-05	0.568522	1.21372e-44	0.812616	0.220686	0.0127109	0.705827	0.00553765	-0.0282859	0.755154	0.0358734	0.692436
ADAR	brown	-0.767415	-0.12927	-0.024685	0.296032	0.77666	0.745826	0.0602557	-0.0206484	-0.00285213	2.62787e-25	0.152452	0.785516	0.000843105	3.00714e-26	2.86777e-23	0.506186	0.819937	0.97492	-0.00687974	0.939551	-0.0751305	0.406925
ADARB1	blue	-0.354926	-0.364812	0.67406	-0.230504	0.638765	-0.110805	-0.555349	-0.115827	-0.0793654	5.23782e-05	3.1035e-05	9.47352e-18	0.0100074	1.43969e-15	0.220517	2.16993e-11	0.200178	0.380917	0.0703115	0.437756	-0.038707	0.669512
ADARB2	brown	-0.808239	-0.271517	0.0331215	-0.0467357	0.771669	0.663593	0.268049	0.43032	-0.0232761	7.75259e-30	0.00228554	0.714969	0.606247	9.81432e-26	4.51101e-17	0.00261315	6.09158e-07	0.797487	0.0914788	0.312271	-0.152495	0.0908719
ADAT1	blue	-0.0137043	-0.286034	0.328531	-0.0475396	-0.0441305	-0.211489	-0.158682	-0.220115	0.372946	0.879923	0.00127995	0.000195107	0.60006	0.626487	0.0183773	0.0783603	0.0140305	1.9915e-05	0.0872417	0.335306	0.121316	0.179533
ADAT2	blue	0.0461488	0.616773	-0.800776	0.043524	-0.150113	0.595156	0.37777	-0.0713508	-0.0756016	0.610782	2.40239e-14	6.24155e-29	0.63124	0.0960931	3.10883e-13	1.52212e-05	0.430997	0.403981	-0.210433	0.0189822	0.0100336	0.911933
ADAT3	brown	-0.628644	-0.517363	0.472435	0.333675	0.620466	0.222969	-0.0322136	-0.0809549	0.292719	5.40578e-15	7.62582e-10	3.0277e-08	0.000152383	1.52075e-14	0.012805	0.722459	0.371422	0.000969792	0.196014	0.0291222	-0.0182358	0.840679
ADCK1	turquoise	0.153795	-0.209661	0.303641	-0.419492	-0.162729	-0.384085	-0.090541	-0.258536	0.0969256	0.0881187	0.0194351	0.000607443	1.23727e-06	0.0709534	1.06371e-05	0.317278	0.00374065	0.28421	0.092237	0.30826	0.129194	0.152696
ADCK2	blue	-0.243016	-0.711178	0.944358	0.0597609	0.397587	-0.466177	-0.470369	-0.00117106	0.204816	0.0065361	2.1478e-20	9.27065e-61	0.509691	4.82064e-06	4.85408e-08	3.54203e-08	0.989701	0.0224962	0.187486	0.0370563	0.0424077	0.640028
ADCK5	blue	-0.471994	-0.782364	0.848272	0.281769	0.495798	-0.223489	-0.448992	0.0534375	0.435822	3.1312e-08	7.49177e-27	1.7608e-35	0.00152249	4.77005e-09	0.0125918	1.69184e-07	0.555559	4.20949e-07	0.312246	0.000414758	0.0725667	0.423166
ADCY1	blue	-0.648427	-0.54258	0.633313	-0.100606	0.771367	0.136832	-0.431061	-0.0208541	0.118092	3.8862e-16	7.54583e-11	2.95401e-15	0.266235	1.0534e-25	0.12967	5.7983e-07	0.818173	0.191457	0.117863	0.192328	0.00683881	0.93991
ADCY10	turquoise	-0.45011	0.16441	-0.535579	0.0908464	0.245031	0.737589	0.323562	0.101457	0.0243288	1.56309e-07	0.0680473	1.46199e-10	0.315642	0.00609076	1.52003e-22	0.000246698	0.26219	0.788537	-0.0557112	0.53884	-0.0397693	0.660994
ADCY2	green	-0.360115	0.0166772	-0.060645	-0.56231	0.399816	0.380795	-0.0654127	0.266433	-0.107494	3.98817e-05	0.854138	0.503437	1.07547e-11	4.2159e-06	1.28322e-05	0.470417	0.00277986	0.234704	0.012788	0.887898	0.0337995	0.709394
ADCY3	brown	-0.888228	-0.21287	0.0686648	0.220107	0.921669	0.779232	0.117738	0.0430559	-0.0222052	4.96678e-43	0.0176114	0.448588	0.014034	5.33366e-52	1.61546e-26	0.192801	0.634919	0.806617	0.0370747	0.682682	-0.120802	0.181395
ADCY4	turquoise	-0.34363	-0.0562116	-0.302508	0.676204	0.0909978	0.465363	0.388693	-0.260557	0.0951563	9.32849e-05	0.535194	0.000638187	6.82733e-18	0.314833	5.15772e-08	8.15116e-06	0.00346999	0.293134	-0.0325895	0.719355	0.0398981	0.659965
ADCY5	blue	-0.76818	-0.623202	0.638591	0.0616327	0.874135	0.217725	-0.14945	0.180502	0.0722616	2.20448e-25	1.07961e-14	1.47351e-15	0.496499	4.46925e-40	0.0151344	0.0975865	0.0448418	0.425123	0.189179	0.0353513	-0.0547756	0.54569
ADCY6	brown	-0.847712	-0.172897	0.0575498	0.120098	0.893124	0.751119	0.0584886	0.0388345	-0.0328573	2.16537e-35	0.0548218	0.525504	0.183972	3.76478e-44	9.48894e-24	0.51876	0.668488	0.717146	0.084015	0.353554	-0.109131	0.227612
ADCY7	brown	-0.883687	-0.264534	0.00542873	0.458301	0.812119	0.791352	0.223896	0.131701	0.197876	4.89107e-42	0.00298794	0.952283	8.67583e-08	2.52776e-30	7.68758e-28	0.0124272	0.144822	0.027597	0.0764317	0.398824	-0.0539845	0.551514
ADCY8	turquoise	-0.636784	-0.131606	0.219434	-0.207645	0.796097	0.49573	-0.13213	-0.157176	-0.059248	1.87252e-15	0.145114	0.0143379	0.0206621	2.20728e-28	4.79705e-09	0.143506	0.0812702	0.513337	0.0963809	0.286937	-0.111298	0.218457
ADCY9	red	-0.85357	-0.36088	0.32753	0.0476021	0.960783	0.547981	-0.147294	0.121485	-0.0472225	2.38401e-36	3.82957e-05	0.000204619	0.599581	8.2273e-70	4.48282e-11	0.102573	0.178923	0.602498	0.0771792	0.394215	-0.116555	0.197344
ADCYAP1	turquoise	0.53127	0.21041	0.26688	-0.489418	-0.256122	-0.547761	-0.594646	-0.441439	-0.108277	2.18022e-10	0.0189957	0.00273287	8.0113e-09	0.00408889	4.57969e-11	3.29514e-13	2.86707e-07	0.231294	-0.077893	0.389843	0.0316319	0.727271
ADCYAP1R1	red	-0.866576	-0.408233	0.312014	0.0498172	0.907254	0.559904	-0.122132	0.127293	0.0881676	1.23572e-38	2.51922e-06	0.000419106	0.582687	1.0218e-47	1.37322e-11	0.176601	0.158878	0.330182	0.17725	0.0489062	-0.0791957	0.381939
ADD1	brown	-0.700453	-0.695795	0.54249	0.215794	0.680817	0.160581	0.065067	0.278756	0.0607865	1.37328e-19	2.99694e-19	7.61091e-11	0.0160807	3.34235e-18	0.0748096	0.472771	0.00171829	0.50244	0.0404414	0.655628	-0.00810513	0.92881
ADD2	turquoise	-0.56263	-0.0652151	0.13752	-0.309155	0.706656	0.472482	-0.311423	-0.0893763	-0.0322959	1.04093e-11	0.471761	0.127734	0.000476321	4.74391e-20	3.01705e-08	0.00043039	0.323569	0.721779	0.0847513	0.349336	-0.0407393	0.653255
ADD3	brown	0.728406	0.567933	-0.467484	-0.187483	-0.664661	-0.303618	0.293207	0.157462	-0.375393	9.07809e-22	6.02679e-12	4.40188e-08	0.0370596	3.85789e-17	0.000608036	0.000950124	0.0807105	1.73863e-05	-0.171896	0.0562614	-0.0631012	0.486277
ADGB	brown	0.320145	0.206838	-0.100092	-0.0723336	-0.257996	-0.18301	-0.0535599	-0.0793336	0.073789	0.000289222	0.021172	0.268694	0.42466	0.00381623	0.041902	0.554653	0.381109	0.415376	0.00742557	0.934765	0.0703541	0.437478
ADGRA1	blue	-0.50299	-0.747589	0.871872	0.0820956	0.598585	-0.19409	-0.519204	-0.0794231	0.236143	2.6249e-09	1.98995e-23	1.2344e-39	0.364697	2.09778e-13	0.0307732	6.48201e-10	0.38057	0.00828101	0.225424	0.0118263	0.0303723	0.737728
ADGRA2	turquoise	-0.874365	-0.144258	-0.0566043	0.162089	0.851062	0.847962	0.119272	0.135564	0.0321858	4.02607e-40	0.109932	0.532341	0.0720858	6.20317e-36	1.97438e-35	0.187028	0.133297	0.722688	0.0608678	0.501868	-0.118566	0.189671
ADGRA3	green	0.367319	0.225833	-0.00877928	-0.84963	-0.232976	-0.295589	-0.0922622	0.018561	-0.156302	2.71027e-05	0.01167	0.922906	1.06255e-35	0.00921493	0.000859138	0.308128	0.837876	0.0829971	0.0456563	0.614599	-0.00479735	0.957827
ADGRB1	blue	-0.670022	-0.698924	0.791114	0.119758	0.78605	0.0152958	-0.477874	0.0608024	0.156855	1.74262e-17	1.77704e-19	8.17646e-28	0.185224	2.98402e-27	0.866102	1.99338e-08	0.502329	0.0819016	0.233562	0.00903536	-0.0194021	0.830637
ADGRB2	blue	-0.582594	-0.767086	0.889922	0.09192	0.695084	-0.133387	-0.505615	0.0140018	0.233629	1.26348e-12	2.83317e-25	2.0627e-43	0.309933	3.37155e-19	0.139702	2.10336e-09	0.877337	0.00901519	0.245128	0.00606984	0.0107507	0.905667
ADGRB3	turquoise	-0.509087	0.413945	-0.587451	-0.0883699	0.505991	0.952436	0.288714	0.0311961	-0.146928	1.56471e-09	1.76192e-06	7.39937e-13	0.329069	2.03737e-09	8.2729e-65	0.00114612	0.730884	0.10344	-0.0906144	0.316884	-0.131912	0.144173
ADGRD1	turquoise	-0.597916	0.125049	-0.505177	0.120547	0.397111	0.885183	0.421074	0.057334	0.0316875	2.26597e-13	0.166411	2.18285e-09	0.182326	4.95989e-06	2.32725e-42	1.11725e-06	0.527061	0.72681	-0.101965	0.259794	-0.00210884	0.981455
ADGRD2	yellow	-0.288562	-0.409548	0.203164	0.197106	0.096036	0.0378586	-0.0821519	-0.0150369	0.504039	0.00115333	2.32151e-06	0.0236308	0.0282196	0.288674	0.676345	0.364367	0.868348	2.40305e-09	0.282572	0.00147384	0.242702	0.00660815
ADGRE1	green	-0.331364	-0.312597	-0.0384192	0.859115	0.101056	0.22057	0.28384	0.238247	0.16683	0.000170374	0.000408251	0.671827	2.69762e-37	0.264088	0.0138284	0.00139991	0.0077075	0.0640364	-0.0162695	0.857665	0.0322212	0.722396
ADGRE2	turquoise	-0.483866	-0.037494	-0.416688	0.708348	0.217851	0.668301	0.613441	0.144603	0.0667566	1.24719e-08	0.67929	1.48053e-06	3.53319e-20	0.0150743	2.25312e-17	3.61042e-14	0.109077	0.461327	-0.0359349	0.691936	-0.0660407	0.466157
ADGRE3	yellow	-0.209675	-0.340015	0.122748	0.0113604	0.00497328	-0.00593646	-0.106771	0.115198	0.346322	0.0194268	0.0001117	0.174412	0.900344	0.956282	0.947826	0.237885	0.202648	8.14594e-05	0.125052	0.166402	0.131469	0.145538
ADGRE5	brown	-0.532846	-0.402174	0.0520577	0.696687	0.294242	0.37236	0.442168	-0.124034	0.277996	1.885e-10	3.65482e-06	0.565827	2.58379e-19	0.000909542	2.05699e-05	2.7263e-07	0.169906	0.00177118	-0.0450439	0.619358	0.0272944	0.763479
ADGRF1	blue	-0.233688	-0.45327	0.396481	0.252942	0.159889	-0.120518	-0.207992	0.0459703	0.617247	0.00899728	1.24782e-07	5.15015e-06	0.00459177	0.0760885	0.182431	0.0204463	0.612164	2.26616e-14	0.304888	0.000575186	0.0439035	0.628264
ADGRF3	turquoise	-0.758529	-0.194698	-0.128524	0.361163	0.637063	0.732816	0.319307	0.229444	0.0593547	1.92424e-24	0.0302435	0.154853	3.77238e-05	1.80458e-15	3.88348e-22	0.000300651	0.0103653	0.512578	-0.0332135	0.714212	-0.164419	0.0680324
ADGRF4	turquoise	-0.214817	0.165886	-0.255928	-0.267308	0.1869	0.395238	0.14646	-0.0352908	-0.0122551	0.0165788	0.0655785	0.00411814	0.00268847	0.0376629	5.54612e-06	0.104555	0.697185	0.892541	-0.11911	0.187631	-0.0723834	0.424341
ADGRF5	brown	0.483085	0.321748	-0.23614	-0.059557	-0.508069	-0.246545	-0.145117	-0.535659	-0.0895796	1.32647e-08	0.000268495	0.00828177	0.511139	1.70711e-09	0.00577389	0.107811	1.4512e-10	0.322465	-0.131163	0.146484	0.179892	0.0455818
ADGRG1	green	-0.703461	-0.665718	0.517317	0.708137	0.63799	0.223004	-0.0832366	-0.0572771	0.231048	8.23019e-20	3.30286e-17	7.65634e-10	3.66548e-20	1.59609e-15	0.0127904	0.358047	0.527471	0.00982828	0.161845	0.0725213	-0.0306582	0.73535
ADGRG2	blue	-0.0515744	0.368394	-0.758034	-0.0738832	-0.245524	0.546018	0.510846	0.070459	0.105962	0.569444	2.55654e-05	2.14429e-24	0.41478	0.00598588	5.4229e-11	1.34514e-09	0.436794	0.241479	-0.00485311	0.957338	0.0151163	0.867659
ADGRG3	green	-0.37443	-0.399045	0.142054	0.648475	0.193631	0.140997	0.0960092	0.101182	0.246786	1.83428e-05	4.41652e-06	0.115528	3.8602e-16	0.0311786	0.11829	0.288809	0.263491	0.00572494	-0.0657118	0.468385	0.0666882	0.461787
ADGRG4	grey	-0.130963	0.0449807	-0.209017	0.0934617	-0.0134429	0.264821	0.0840861	-0.0545775	0.457596	0.147108	0.61985	0.0198202	0.301853	0.882198	0.00295565	0.353145	0.547145	9.13289e-08	0.0244563	0.787455	0.169985	0.0590979
ADGRG5	green	-0.481722	-0.29549	0.0684574	0.86186	0.36044	0.365068	0.200963	-0.00388631	0.228144	1.47664e-08	0.000862759	0.449964	8.85952e-38	3.92001e-05	3.061e-05	0.0252177	0.965831	0.0108193	-0.0310716	0.731916	0.00425583	0.962584
ADGRG6	turquoise	-0.166096	0.465945	-0.758883	0.178835	-0.00910909	0.71927	0.518203	-0.104114	-0.0210221	0.0652321	4.93867e-08	1.78043e-24	0.0468891	0.920019	5.00477e-21	7.08181e-10	0.249833	0.816735	-0.188702	0.0358249	-0.0601518	0.506921
ADGRG7	grey	-0.135518	-0.238593	0.264427	0.0459859	0.167689	-0.0774914	-0.0923692	0.128288	0.401253	0.13343	0.00761662	0.00300008	0.612042	0.0626591	0.392299	0.307564	0.155618	3.86488e-06	0.0417904	0.644909	0.0618574	0.494928
ADGRL1	blue	-0.505006	-0.782323	0.772338	-0.0253296	0.50497	-0.189507	-0.418714	0.105329	0.162431	2.21465e-09	7.56832e-27	8.39126e-26	0.780056	2.22148e-09	0.0350284	1.30064e-06	0.244318	0.0714788	0.18564	0.0389943	0.0622563	0.492144
ADGRL2	turquoise	-0.123184	0.70825	-0.77434	-0.257009	0.162941	0.76963	0.259522	-0.121057	-0.331422	0.172875	3.5942e-20	5.23079e-26	0.00395771	0.0705808	1.57779e-25	0.00360629	0.180468	0.000169897	-0.19537	0.0296662	-0.168078	0.0620437
ADGRL3	turquoise	-0.298821	0.606194	-0.654558	-0.206241	0.373042	0.858114	0.210728	-0.0889138	-0.244046	0.000748405	8.61657e-14	1.65149e-16	0.0215555	1.98093e-05	4.02596e-37	0.0188117	0.326089	0.006305	-0.0708396	0.434314	-0.15974	0.0763656
ADGRL4	red	0.791078	0.380328	-0.303313	0.155002	-0.836514	-0.49853	0.110353	-0.240757	-0.173417	8.25283e-28	1.31761e-05	0.000616207	0.0856222	1.14766e-33	3.80784e-09	0.222418	0.00706978	0.054085	-0.135669	0.132992	0.0935412	0.30144
ADGRV1	turquoise	-0.617169	0.200805	-0.460665	0.0591325	0.528503	0.926272	0.252944	0.236274	0.0990595	2.28798e-14	0.0253349	7.29933e-08	0.51416	2.80963e-10	1.52779e-53	0.00459135	0.00824403	0.273691	0.00858361	0.924619	-0.106041	0.241127
ADH1A	turquoise	-0.171907	0.047512	-0.307583	0.313871	0.00548006	0.351763	0.23649	0.373756	0.299897	0.0562452	0.600273	0.000510747	0.000385434	0.951832	6.17007e-05	0.00818387	1.9042e-05	0.000714571	-0.141837	0.116093	0.0627293	0.488855
ADH1B	turquoise	-0.279068	-0.0098901	-0.364095	0.273685	-0.0099431	0.452521	0.374941	-0.0824624	0.242852	0.00169703	0.913188	3.22554e-05	0.00210001	0.912724	1.31653e-07	1.7829e-05	0.362551	0.00657357	-0.0626866	0.489151	0.07112	0.432493
ADH1C	grey	-0.236249	-0.185172	-0.0239103	0.369012	0.0721425	0.189847	0.128083	-0.0212888	0.255691	0.00825112	0.0394995	0.792092	2.47179e-05	0.425889	0.0346963	0.156288	0.814451	0.00415399	0.116071	0.199224	-0.0378323	0.676557
ADH4	turquoise	-0.275002	0.0460466	-0.39274	0.295579	0.0604094	0.491632	0.414408	0.372378	0.28232	0.0019941	0.611573	6.43011e-06	0.000859481	0.5051	6.70006e-09	1.71116e-06	2.05494e-05	0.00148894	-0.0217831	0.810223	0.0588227	0.516371
ADH5	turquoise	0.80753	0.234329	0.179153	-0.122269	-0.593156	-0.774724	-0.306262	-0.147041	-0.078891	9.49028e-30	0.00880511	0.0464918	0.176114	3.90228e-13	4.77582e-26	0.000541451	0.103172	0.383779	0.00812963	0.928595	0.0447663	0.621521
ADH6	turquoise	-0.298858	0.147222	-0.513167	0.279462	0.0824352	0.600296	0.426899	0.393395	0.068185	0.000747243	0.102743	1.1005e-09	0.00167044	0.36271	1.72101e-13	7.64021e-07	6.18624e-06	0.451773	-0.0707484	0.434907	0.00141196	0.987582
ADH7	grey	-0.0342476	-0.247953	0.237883	0.0679165	0.00267373	-0.175179	-0.164489	0.172623	0.40438	0.705718	0.00549279	0.00780399	0.45356	0.976488	0.0516517	0.0679136	0.0552124	3.19445e-06	0.064379	0.477474	0.0510175	0.573626
ADHFE1	brown	0.263336	0.113661	-0.190328	-0.404309	-0.343493	-0.132473	0.254784	0.440931	0.025304	0.00312638	0.208777	0.034232	3.2083e-06	9.39274e-05	0.142461	0.00429406	2.96933e-07	0.780272	0.0557175	0.538794	-0.0129786	0.886239
ADI1	turquoise	0.586939	-0.246771	0.49926	-0.0787275	-0.492051	-0.92398	-0.328883	0.196205	0.0590684	7.83213e-13	0.00572802	3.58433e-09	0.384768	6.47621e-09	9.21153e-53	0.000191861	0.0289631	0.514617	0.0656998	0.468467	0.0952669	0.29257
ADIG	turquoise	-0.407445	-0.209784	0.106366	0.12504	0.353906	0.292031	-0.00172255	0.1267	0.21742	2.64515e-06	0.0193624	0.23968	0.166444	5.52293e-05	0.000998218	0.984851	0.160843	0.0152807	-0.044386	0.62449	0.10639	0.239575
ADIPOQ	blue	-0.174602	-0.305003	0.171822	0.284906	0.0644267	-0.00916228	-0.016786	0.209964	0.506308	0.0524383	0.000572286	0.0563703	0.00134041	0.477147	0.919554	0.853197	0.0192564	1.98329e-09	-0.0183711	0.839513	0.172095	0.0559734
ADIPOR1	turquoise	0.545544	-0.0624861	0.100997	-0.170521	-0.570478	-0.644124	0.0106297	0.182819	-0.222301	5.67654e-11	0.490544	0.264369	0.0582916	4.62068e-12	7.00341e-16	0.906724	0.0421198	0.0130829	-0.120314	0.183178	0.119119	0.1876
ADIPOR2	black	0.208801	0.0178477	-0.266049	0.0416933	-0.389007	-0.0883536	0.795791	0.354337	-0.0892566	0.0199507	0.844026	0.00282083	0.645678	8.00303e-06	0.329159	2.39482e-28	5.40057e-05	0.32422	-0.147086	0.103065	0.0100262	0.911997
ADK	brown	0.870507	0.604149	-0.226189	-0.277136	-0.686407	-0.492405	-0.159783	-0.494074	-0.199239	2.25741e-39	1.097e-13	0.0115352	0.00183279	1.38192e-18	6.2932e-09	0.0762858	5.4935e-09	0.0265239	-0.142776	0.113671	0.074719	0.409506
ADM	blue	0.264516	-0.168718	0.395578	0.467029	-0.160575	-0.46523	-0.0682196	-0.475642	0.106179	0.00298999	0.0610424	5.43497e-06	4.5543e-08	0.0748223	5.20912e-08	0.451543	2.36845e-08	0.240512	0.031209	0.730777	0.0473791	0.601293
ADM2	green	-0.319847	-0.378736	0.175905	0.547173	0.146125	0.114797	0.0558506	-0.118593	0.364456	0.000293244	1.44161e-05	0.0506749	4.84886e-11	0.105359	0.204235	0.537823	0.18957	3.16347e-05	0.134218	0.137229	0.132668	0.141869
ADNP	turquoise	-0.13977	0.692727	-0.731129	-0.146934	0.199152	0.781101	0.33732	-0.232459	-0.254369	0.12156	4.97029e-19	5.38475e-22	0.103425	0.0265911	1.023e-26	0.000127569	0.0093759	0.00435964	-0.142726	0.113799	-0.122778	0.174304
ADNP2	turquoise	-0.634001	0.221809	-0.375117	0.0771097	0.661058	0.91962	0.321414	0.0681703	-0.0717436	2.70013e-15	0.0132912	1.76559e-05	0.394642	6.52172e-17	2.42016e-51	0.000272702	0.45187	0.428458	-0.0898103	0.321216	-0.10973	0.225056
ADO	turquoise	0.762951	0.198801	0.206753	-0.283331	-0.520097	-0.773777	-0.230237	-0.110495	-0.280838	7.22251e-25	0.0268647	0.021226	0.00142919	5.98827e-10	5.97701e-26	0.0100968	0.221818	0.00158068	-0.175191	0.0516351	0.00162106	0.985744
ADORA1	blue	-0.253451	-0.672374	0.663627	0.0753565	0.231621	-0.339491	-0.0725619	-0.156739	0.0253798	0.00450777	1.22326e-17	4.48844e-17	0.405511	0.00964234	0.000114631	0.423197	0.0821305	0.779631	0.0987602	0.27515	0.0639958	0.480105
ADORA2A	turquoise	-0.687713	-0.180621	-0.081586	0.130503	0.570526	0.628715	0.171815	0.123814	0.120478	1.12108e-18	0.044698	0.367692	0.148545	4.59726e-12	5.35667e-15	0.0563792	0.170672	0.182579	0.118847	0.188615	-0.0169909	0.851425
ADORA2B	blue	-0.0686755	-0.375443	0.410155	0.172222	0.0582398	-0.253956	-0.304579	0.00783432	0.173287	0.448518	1.73379e-05	2.23522e-06	0.0557893	0.520543	0.00442578	0.000583017	0.931183	0.0542679	0.032216	0.722439	0.00619455	0.945561
ADORA3	green	-0.0341828	-0.172549	-0.0568415	0.572431	-0.142717	0.0173683	0.227017	0.235739	0.231925	0.706249	0.055319	0.530622	3.76247e-12	0.113824	0.848164	0.0112273	0.00839527	0.00954492	-0.10011	0.268609	0.0412532	0.649169
ADPGK	turquoise	0.550558	0.175466	-0.123231	0.332377	-0.613361	-0.375658	0.119732	-0.243197	0.120567	3.48505e-11	0.0512635	0.172709	0.000162254	3.64596e-14	1.71313e-05	0.18532	0.00649493	0.182251	-0.046451	0.608445	0.070348	0.437518
ADPRH	green	-0.15596	-0.184943	-0.108356	0.71751	-0.0488774	0.137939	0.392402	0.129885	0.0290789	0.0836826	0.0397483	0.23095	6.89975e-21	0.589828	0.126566	6.55964e-06	0.150495	0.748515	-0.0803523	0.375004	-0.0045999	0.959562
ADPRHL1	blue	-0.483986	-0.745488	0.821869	0.319634	0.554742	-0.184948	-0.461291	-0.0334344	0.193588	1.23545e-08	3.07494e-23	1.34274e-31	0.000296138	2.30523e-11	0.039743	6.97151e-08	0.712394	0.0312173	0.0723498	0.424557	0.0309275	0.733113
ADPRM	brown	0.694595	0.541678	-0.399039	-0.233347	-0.648127	-0.268509	0.110519	-0.00526623	-0.114362	3.65556e-19	8.22443e-11	4.41797e-06	0.00910087	4.05043e-16	0.00256743	0.221718	0.95371	0.205964	-0.209096	0.0197725	0.0887484	0.326994
ADRA1A	turquoise	-0.75983	0.0844268	-0.271088	0.060099	0.758027	0.931952	0.229799	0.0523922	-0.0363995	1.44553e-24	0.351191	0.00232393	0.507294	2.14757e-24	1.36604e-55	0.0102442	0.563329	0.688158	-0.0269048	0.766758	-0.116515	0.197501
ADRA1B	blue	-0.383737	-0.506267	0.746919	0.0759969	0.619394	-0.166222	-0.486971	-0.0529625	-0.0806361	1.08515e-05	1.99024e-09	2.28738e-23	0.401521	1.7377e-14	0.0650253	9.74672e-09	0.559084	0.373314	0.108882	0.228683	-0.0451104	0.61884
ADRA1D	blue	0.0835531	-0.313036	0.611191	-0.181273	0.0903196	-0.487294	-0.462201	-0.426622	-0.0489359	0.356216	0.000400249	4.74131e-14	0.0439204	0.318468	9.49862e-09	6.51959e-08	7.78118e-07	0.589382	0.0101748	0.910699	0.0648111	0.474517
ADRA2A	blue	-0.21019	-0.290765	0.551743	-0.219545	0.4503	-0.17303	-0.251714	-0.0913494	-0.189395	0.0191234	0.00105249	3.10182e-11	0.0142873	1.54212e-07	0.0546326	0.00480035	0.312959	0.035138	0.121492	0.178898	0.0206807	0.81966
ADRA2B	green	-0.0238577	-0.0300849	0.136525	-0.330656	0.0932644	-0.0441069	-0.0688717	-0.0617224	0.0718862	0.792539	0.74012	0.13054	0.000176263	0.30288	0.626672	0.44722	0.495871	0.427539	0.0862787	0.340688	0.0777013	0.391014
ADRA2C	blue	0.0101432	-0.627772	0.847364	-0.0337811	0.092751	-0.671864	-0.501976	-0.0169346	0.169661	0.910975	6.04498e-15	2.46178e-35	0.709545	0.30556	1.32121e-17	2.85795e-09	0.851912	0.059591	0.254735	0.00430185	0.106582	0.23872
ADRB1	blue	-0.372514	-0.54248	0.805135	0.103774	0.621539	-0.223316	-0.55216	0.131738	-0.0215559	2.0396e-05	7.61823e-11	1.86628e-29	0.251392	1.33011e-14	0.0126622	2.97711e-11	0.144708	0.812166	0.112975	0.211554	-0.0549482	0.544423
ADRB2	turquoise	-0.548873	0.0228586	-0.402388	0.31751	0.322565	0.760308	0.505454	-0.0531845	0.129365	4.10969e-11	0.801043	3.6074e-06	0.000326545	0.000258472	1.30061e-24	2.13231e-09	0.557436	0.15215	-0.0138694	0.878488	-0.0940824	0.29864
ADRB3	turquoise	-0.652597	-0.144864	0.075029	0.0853304	0.68575	0.572465	-0.227041	0.101204	0.144415	2.17596e-16	0.108432	0.407561	0.346041	1.53479e-18	3.74906e-12	0.0112184	0.263385	0.109543	0.0104327	0.908445	-0.0873789	0.334543
ADRM1	turquoise	0.209259	-0.595285	0.83917	0.128225	-0.103398	-0.834051	-0.465616	-0.0270648	0.122154	0.0196748	3.06348e-13	4.60113e-34	0.155824	0.253121	2.64029e-33	5.06166e-08	0.76541	0.176524	0.124852	0.167086	0.0949258	0.29431
ADSL	brown	0.559688	0.436294	-0.426251	0.125251	-0.627593	-0.194599	0.0792577	-0.376531	-0.204521	1.40367e-11	4.07709e-07	7.9731e-07	0.165725	6.18478e-15	0.0303287	0.381565	1.63162e-05	0.0226955	-0.0940945	0.298578	-0.0829474	0.359725
ADTRP	blue	0.20502	0.459228	-0.598964	-0.352006	-0.29895	0.230103	0.367962	-0.0683468	-0.144167	0.0223595	8.10887e-08	2.00802e-13	6.09336e-05	0.00074427	0.0101417	2.61728e-05	0.450697	0.11016	-0.169072	0.0604945	0.0948613	0.29464
AEBP1	brown	-0.647868	-0.625022	0.228775	0.403883	0.405442	0.250657	0.221684	0.198336	0.133658	4.19729e-16	8.57892e-15	0.0105968	3.29292e-06	2.99291e-06	0.00498649	0.0133446	0.0272309	0.138892	0.0707156	0.435121	0.079576	0.37965
AEBP2	turquoise	0.107654	0.824826	-0.626382	-0.341597	0.129384	0.525761	0.0695002	-0.197532	-0.415887	0.234004	5.32217e-32	7.21831e-15	0.000103259	0.152088	3.60455e-10	0.443075	0.0278739	1.55793e-06	-0.218658	0.0146947	-0.207374	0.0208319
AEN	green	-0.462109	-0.56412	0.538735	0.720049	0.441067	0.0169496	-0.238936	-0.255998	0.250315	6.5639e-08	8.93578e-12	1.0871e-10	4.33842e-21	2.94152e-07	0.851783	0.0075275	0.0041075	0.00504812	0.121334	0.179466	-0.00517245	0.954533
AFAP1	blue	0.0746182	-0.288034	0.717477	0.0189728	0.235741	-0.513675	-0.671547	-0.253828	-0.130777	0.41014	0.00117879	6.94162e-21	0.83433	0.00839451	1.05297e-09	1.38589e-17	0.00444633	0.147689	0.177336	0.0487946	-0.00212556	0.981308
AFAP1L1	brown	-0.517372	-0.35678	0.246601	0.478748	0.49608	0.249384	0.0598659	0.0544347	0.013704	7.61985e-10	4.75421e-05	0.00576245	1.86273e-08	4.66102e-09	0.00521949	0.508946	0.548196	0.879926	0.0670149	0.459591	-0.0221663	0.806949
AFAP1L2	blue	-0.263473	-0.241628	0.538891	-0.38268	0.564373	-0.103849	-0.396322	0.129357	-0.216766	0.00311034	0.00685962	1.07129e-10	1.1527e-05	8.70712e-12	0.251049	5.19918e-06	0.152174	0.0155984	0.00307207	0.972987	-0.0268139	0.767523
AFF1	turquoise	-0.612292	0.2526	-0.545705	0.144614	0.539519	0.963135	0.488055	0.153909	-0.179215	4.15045e-14	0.00464904	5.58939e-11	0.10905	1.00949e-10	2.02889e-71	8.93712e-09	0.0878802	0.046415	-0.118272	0.190777	-0.136326	0.131108
AFF2	turquoise	-0.311107	0.553609	-0.627655	-0.263888	0.371751	0.830468	0.249602	-0.0246748	-0.237771	0.000436531	2.57957e-11	6.13611e-15	0.0030619	2.1272e-05	8.66259e-33	0.00517888	0.785602	0.00783413	-0.126961	0.159975	-0.0722958	0.424903
AFF3	turquoise	-0.458072	0.255292	-0.19939	-0.277165	0.659038	0.642361	0.00907958	0.292773	-0.341089	8.82222e-08	0.00421512	0.0264074	0.00183064	8.72559e-17	8.89129e-16	0.920278	0.000967607	0.000105904	-0.0893795	0.323552	-0.143335	0.112251
AFF4	turquoise	-0.356808	0.532089	-0.647346	0.010598	0.407774	0.881173	0.364032	0.0912645	-0.237134	4.74739e-05	2.0217e-10	4.50971e-16	0.907001	2.59179e-06	1.66666e-41	3.23642e-05	0.31341	0.00800625	-0.102776	0.256005	-0.161511	0.0731202
AFG3L2	blue	-0.035469	0.163213	0.296791	-0.0238027	0.455274	0.00957366	-0.303116	-0.165716	-0.21117	0.695731	0.0701064	0.000816301	0.793007	1.0804e-07	0.915955	0.000621522	0.0658585	0.018558	0.000117731	0.998965	-0.158016	0.0796366
AFM	blue	-0.0966193	-0.448686	0.42453	0.134007	0.035945	-0.266516	-0.235112	0.220841	0.59928	0.285742	1.72879e-07	8.92511e-07	0.137854	0.691854	0.00277109	0.00857545	0.0137094	1.93591e-13	-0.00204776	0.981992	0.234229	0.0088348
AFMID	turquoise	0.239521	-0.424264	0.391655	-0.0529887	-0.351374	-0.615507	0.187622	0.0691296	0.152077	0.00737769	9.08143e-07	6.8545e-06	0.558889	6.29498e-05	2.80611e-14	0.0369173	0.445516	0.091771	0.0314815	0.728517	0.131186	0.146415
AFP	turquoise	0.554393	0.0987928	0.213601	-0.319142	-0.394493	-0.617356	-0.361886	-0.014875	-0.0597845	2.38662e-11	0.274991	0.0172174	0.000302946	5.79705e-06	2.23583e-14	3.63005e-05	0.869753	0.509523	0.0309876	0.732614	0.053198	0.557335
AFTPH	brown	0.909791	0.260615	0.0742751	-0.289947	-0.797837	-0.837146	-0.284579	-0.350649	-0.0931203	2.03449e-48	0.00346249	0.412302	0.00108892	1.38521e-28	9.24881e-34	0.0013584	6.53407e-05	0.303631	-0.0611445	0.499922	0.114753	0.204407
AGA	turquoise	0.76989	0.232374	0.0178387	0.0838085	-0.668014	-0.65664	0.0306142	-0.136911	-0.0341466	1.48561e-25	0.00940283	0.844104	0.354742	2.35128e-17	1.22944e-16	0.735716	0.129447	0.706546	-0.0970068	0.283805	0.0280861	0.756829
AGAP1	red	-0.792259	-0.328075	0.25585	0.0623495	0.878924	0.524359	0.0628183	0.2754	-0.06559	6.07127e-28	0.000199387	0.0041299	0.491495	4.87369e-41	4.0907e-10	0.488237	0.00196308	0.469212	0.143843	0.11097	-0.14914	0.0982907
AGAP2	blue	-0.688978	-0.728179	0.786194	0.108646	0.770126	0.030369	-0.4776	0.0299466	0.228838	9.14586e-19	9.47889e-22	2.87756e-27	0.2297	1.40629e-25	0.737755	2.03622e-08	0.741273	0.010575	0.263964	0.00305312	0.0114724	0.899367
AGAP3	blue	-0.24152	-0.799348	0.909186	-0.0284457	0.289068	-0.521455	-0.509013	0.0820774	0.170274	0.00688517	9.20918e-29	3.00277e-48	0.753815	0.00112941	5.30685e-10	1.57464e-09	0.364804	0.058662	0.219709	0.0142128	0.0939417	0.299366
AGAP4	turquoise	-0.557485	-0.0463548	-0.344776	0.226026	0.318897	0.705558	0.304319	-0.0954855	0.0852013	1.75252e-11	0.609188	8.80663e-05	0.0115969	0.000306379	5.73734e-20	0.000589706	0.291459	0.346774	-0.056475	0.53328	-0.0543897	0.548527
AGAP5	turquoise	-0.583764	-0.0486367	-0.101731	0.16129	0.566306	0.617796	0.241656	0.0693433	0.072275	1.11162e-12	0.591663	0.260895	0.073519	7.1342e-12	2.11775e-14	0.00685286	0.444108	0.425037	0.0855315	0.344902	-0.173841	0.0534914
AGAP6	blue	-0.218096	0.370894	-0.703227	-0.215997	0.0158667	0.6756	0.41346	0.0438304	-0.181787	0.0149583	2.22985e-05	8.56539e-20	0.0159791	0.861154	7.48876e-18	1.81667e-06	0.628837	0.0433147	-0.154029	0.0876313	-0.068321	0.450869
AGAP9	blue	-0.0320332	0.556673	-0.8131	0.0750244	-0.108554	0.625672	0.484085	-0.147489	-0.324359	0.72395	1.90118e-11	1.89606e-30	0.40759	0.230096	7.90055e-15	1.22576e-08	0.102114	0.00023765	-0.175627	0.0510465	-0.134105	0.137566
AGBL1	grey	-0.0266696	0.197851	-0.121428	-0.437544	0.090591	0.155227	-0.225648	-0.120888	0.0183472	0.768739	0.0276166	0.179127	3.74478e-07	0.31701	0.0851645	0.0117404	0.181082	0.839718	0.229275	0.0104233	-0.126253	0.162336
AGBL2	turquoise	-0.265623	0.0713096	-0.3353	-0.0182089	0.102375	0.450439	0.334033	0.18394	0.209157	0.00286704	0.431264	0.000140814	0.840911	0.257874	1.527e-07	0.000149763	0.0408545	0.0197357	-0.140134	0.120583	0.139746	0.121624
AGBL3	blue	0.0663639	0.728377	-0.870948	-0.211344	-0.112084	0.643582	0.420373	0.0878289	-0.14425	0.463973	9.12783e-22	1.85835e-39	0.0184596	0.215202	7.53775e-16	1.16899e-06	0.33205	0.109954	-0.197449	0.0279404	-0.0843232	0.351785
AGBL4	turquoise	-0.565653	0.27934	-0.55416	-0.0326261	0.466397	0.929004	0.242137	0.0489038	-0.0595964	7.63184e-12	0.00167866	2.44234e-11	0.719053	4.77484e-08	1.65913e-54	0.00673942	0.589626	0.510859	-0.106285	0.24004	-0.0873733	0.334574
AGBL5	brown	-0.676412	-0.704974	0.581252	0.196789	0.61533	0.123764	-0.225107	0.16489	0.291644	6.61282e-18	6.34547e-20	1.46238e-12	0.0284793	2.86741e-14	0.170845	0.0119489	0.0672359	0.00101452	0.0756835	0.40347	0.0855653	0.34471
AGER	turquoise	-0.409909	-0.334189	-0.179111	0.21455	0.0368095	0.312708	0.525792	0.322588	0.209627	2.26986e-06	0.000148635	0.046544	0.0167173	0.684831	0.000406226	3.59456e-10	0.000258196	0.0194554	0.00539762	0.952556	0.0399984	0.659163
AGFG1	blue	0.385289	0.869068	-0.896702	-0.144966	-0.398525	0.401214	0.344442	-0.23704	-0.283117	9.92594e-06	4.23191e-39	5.27033e-45	0.10818	4.55669e-06	3.87398e-06	8.9559e-05	0.00803186	0.00144164	-0.237321	0.00795544	-0.0515872	0.569348
AGFG2	blue	-0.808475	-0.77201	0.643333	0.336639	0.757988	0.2182	-0.18252	0.124266	0.357362	7.24736e-30	9.06182e-26	7.79675e-16	0.000131897	2.16595e-24	0.0149092	0.0424637	0.169105	4.61136e-05	0.218836	0.0146122	-0.0173901	0.847976
AGGF1	turquoise	0.751734	0.308498	0.212746	-0.460979	-0.416431	-0.717393	-0.400711	-0.167777	-0.266542	8.32942e-24	0.00049044	0.0176789	7.1332e-08	1.50496e-06	7.04795e-21	3.99387e-06	0.0625197	0.00276829	-0.036316	0.688837	0.024936	0.783388
AGK	brown	0.799807	0.667896	-0.402449	-0.478839	-0.655015	-0.33549	0.00889344	-0.225397	-0.32359	8.1291e-29	2.39289e-17	3.59406e-06	1.84958e-08	1.54815e-16	0.000139514	0.921907	0.0118367	0.000246381	-0.181805	0.0432935	-0.000955698	0.991595
AGL	yellow	0.107081	0.832558	-0.82437	-0.111773	-0.0336772	0.636191	0.35487	-0.103601	-0.314711	0.236519	4.34675e-33	6.14403e-32	0.216487	0.710398	2.02491e-15	5.25309e-05	0.252185	0.000371025	-0.224892	0.0120326	-0.147724	0.101564
AGMAT	turquoise	0.325094	-0.408796	0.691209	-0.0240571	-0.215356	-0.801695	-0.479433	-0.0938722	0.196817	0.000229589	2.43273e-06	6.36877e-19	0.790845	0.0163024	4.85098e-29	1.76601e-08	0.299726	0.0284564	0.16553	0.0661668	0.118503	0.189906
AGMO	black	-0.159569	0.18904	-0.637805	-0.0393025	-0.120166	0.509935	0.80672	0.475815	-0.00746257	0.0766847	0.0354886	1.63561e-15	0.664732	0.183721	1.45484e-09	1.19397e-29	2.33711e-08	0.934441	-0.127254	0.159008	-0.0364539	0.687716
AGO1	turquoise	-0.787575	0.039544	-0.294202	0.0430479	0.73116	0.943402	0.265636	0.133696	0.00836513	2.02804e-27	0.662797	0.000911098	0.634982	5.35223e-22	2.54673e-60	0.00286552	0.138779	0.926533	0.0022543	0.980176	-0.128606	0.154587
AGO2	turquoise	-0.572661	0.232364	-0.453204	0.0516101	0.548464	0.872814	0.522216	0.0274075	-0.220727	3.67207e-12	0.00940581	1.25373e-07	0.569176	4.27685e-11	8.10568e-40	4.9579e-10	0.762528	0.0137596	-0.0718435	0.427814	-0.161783	0.0726324
AGO3	blue	0.0499821	0.669157	-0.894552	-0.251759	-0.178535	0.624249	0.58146	-0.0791741	-0.216492	0.581438	1.98326e-17	1.73236e-44	0.00479253	0.0472655	9.4609e-15	1.42973e-12	0.38207	0.0157332	-0.114534	0.205279	-0.0881349	0.330362
AGO4	turquoise	-0.258231	0.502311	-0.693503	-0.0512126	0.185647	0.796656	0.286163	0.0986175	-0.0687057	0.00378321	2.77891e-09	4.376e-19	0.572159	0.0389876	1.90138e-28	0.00127319	0.275848	0.448318	-0.0194528	0.830201	-0.138261	0.125676
AGPAT1	brown	-0.582586	-0.48145	0.181667	0.191121	0.437012	0.274461	0.121801	0.176457	-0.0406257	1.26457e-12	1.50841e-08	0.0434556	0.0334762	3.88279e-07	0.00203705	0.177785	0.0499432	0.654159	-0.031227	0.730627	0.0150551	0.86819
AGPAT2	blue	0.00964305	-0.649811	0.925368	0.0930194	0.130238	-0.688246	-0.602661	0.0221863	0.27865	0.915348	3.20904e-16	3.12451e-53	0.304157	0.149379	1.029e-18	1.30631e-13	0.806778	0.00172555	0.230623	0.009968	0.0645412	0.476363
AGPAT3	blue	-0.670847	-0.692831	0.770762	0.138048	0.811714	0.0338041	-0.26714	0.174035	0.0534611	1.53977e-17	4.88649e-19	1.21306e-25	0.126266	2.84505e-30	0.709356	0.00270579	0.0532217	0.555385	0.147724	0.101564	-0.057224	0.527855
AGPAT4	turquoise	-0.338289	0.286352	-0.645241	-0.0293328	0.162815	0.741997	0.791132	0.109634	-0.115088	0.000121635	0.00126332	6.01569e-16	0.746394	0.0708012	6.27613e-23	8.13727e-28	0.225463	0.203081	-0.0748862	0.408456	-0.0739119	0.414598
AGPAT5	turquoise	0.755804	0.215535	0.20366	-0.211399	-0.500097	-0.757574	-0.186355	-0.0085294	-0.246795	3.4828e-24	0.0162118	0.0232851	0.0184279	3.3435e-09	2.37102e-24	0.0382344	0.925094	0.00572308	-0.0436466	0.630278	0.017564	0.846475
AGPS	yellow	0.442791	0.81165	-0.752965	0.0320914	-0.405634	0.268559	0.350413	-0.319095	-0.131178	2.61119e-07	2.89833e-30	6.41052e-24	0.723469	2.95768e-06	0.00256244	6.61359e-05	0.000303599	0.14644	-0.187913	0.0366199	-0.0508273	0.575057
AGR2	turquoise	-0.500999	0.164066	-0.424786	-0.0212618	0.377405	0.768633	0.242835	0.119712	0.0749762	3.10115e-09	0.0686354	8.77678e-07	0.814682	1.5536e-05	1.98613e-25	0.00657744	0.185394	0.407891	0.0869556	0.336899	-0.139003	0.123637
AGR3	grey	-0.00711016	-0.0277882	-0.0423562	-0.00108159	-0.0798948	0.0146738	-0.0770058	-0.0197398	0.147321	0.93753	0.75933	0.640434	0.990488	0.377738	0.871499	0.395281	0.827735	0.102511	0.0475912	0.599664	0.118354	0.190469
AGRN	brown	-0.810678	-0.552701	0.520476	0.178792	0.856006	0.351898	-0.157825	-0.0157929	0.203049	3.84462e-30	2.82224e-11	5.79003e-10	0.0469428	9.25802e-37	6.12726e-05	0.0800051	0.861793	0.0237115	0.246653	0.00575199	-0.0377202	0.677462
AGRP	turquoise	-0.745883	-0.155567	-0.222323	0.213672	0.538952	0.788424	0.292871	0.0888713	0.183664	2.83434e-23	0.0844732	0.0130736	0.0171797	1.06508e-10	1.63359e-27	0.000963637	0.326322	0.0411623	0.011246	0.901342	-0.102252	0.258449
AGT	blue	-0.160194	-0.720916	0.8285	0.305573	0.21691	-0.503136	-0.291373	0.153192	0.231967	0.0755237	3.69811e-21	1.64396e-32	0.00055813	0.0155277	2.59277e-09	0.00102608	0.0893877	0.00953155	0.252193	0.00471805	-0.0134576	0.882069
AGTPBP1	turquoise	-0.027605	0.733909	-0.756769	-0.0575072	0.0977263	0.700449	0.492498	-0.157242	-0.243939	0.760868	3.13826e-22	2.82517e-24	0.525811	0.280231	1.37415e-19	6.24554e-09	0.08114	0.00632866	-0.177493	0.0485929	-0.134768	0.135612
AGTR1	grey	0.00482229	-0.192087	0.259368	-0.0117194	0.0196693	-0.198848	-0.170408	-0.0658565	0.227712	0.957608	0.0325758	0.00362708	0.897212	0.82834	0.0268281	0.0584603	0.467404	0.0109743	0.184832	0.0398692	0.127119	0.159451
AGTR2	grey	0.128019	-0.00220257	0.0195287	0.0124058	-0.12951	-0.139241	-0.0409946	0.0836618	0.193118	0.156495	0.980631	0.829548	0.891227	0.151687	0.12299	0.651223	0.355588	0.0316369	0.233325	0.00910788	0.0286235	0.752326
AGTRAP	yellow	-0.252102	-0.734252	0.60258	0.707981	0.111175	-0.304617	-0.0608224	0.191003	0.372198	0.00473358	2.93505e-22	1.31877e-13	3.76657e-20	0.21897	0.000582037	0.502187	0.0335877	2.07546e-05	0.192489	0.0322072	0.0439323	0.628039
AGXT	yellow	-0.207865	-0.488052	0.424509	0.00769969	0.105562	-0.175724	-0.234407	0.12025	0.630659	0.0205249	8.93963e-09	8.93762e-07	0.932362	0.243273	0.0509169	0.00878213	0.183414	4.1701e-15	0.341252	0.000105047	0.0545175	0.547587
AGXT2	grey	-0.0847586	-0.288912	0.263311	0.0865533	0.035195	-0.146345	-0.19127	0.0921406	0.418704	0.349294	0.00113675	0.0031293	0.339148	0.697967	0.104831	0.0333366	0.308768	1.30147e-06	0.176511	0.0498717	0.215804	0.016076
AHCTF1	turquoise	0.0332515	0.815694	-0.79176	-0.123865	0.0782783	0.676637	0.319687	-0.106889	-0.342105	0.713899	8.79184e-31	6.91316e-28	0.170496	0.387495	6.38742e-18	0.000295421	0.237365	0.000100679	-0.146823	0.103689	-0.148405	0.0999802
AHCY	blue	0.449021	-0.313447	0.723027	0.0310619	-0.224666	-0.896808	-0.483693	-0.130299	0.014915	1.68845e-07	0.000392898	2.50075e-21	0.731997	0.0121212	4.96813e-45	1.26436e-08	0.149187	0.869406	0.107545	0.234482	0.0578467	0.523366
AHCYL1	turquoise	0.38118	-0.441532	0.537577	0.272762	-0.402846	-0.806332	-0.233527	0.0961738	0.186036	1.25545e-05	2.84871e-07	1.21245e-10	0.00217726	3.50818e-06	1.33261e-29	0.00904601	0.287979	0.0385716	0.0994921	0.271591	0.0972167	0.282759
AHCYL2	turquoise	-0.427937	0.150615	-0.167902	-0.144368	0.543769	0.550437	0.0671206	0.261255	-0.291596	7.13491e-07	0.0949736	0.0623214	0.10966	6.73396e-11	3.52685e-11	0.458881	0.00338058	0.00101657	-0.0584032	0.519372	-0.131692	0.14485
AHDC1	red	-0.936812	-0.44294	0.307352	0.250507	0.959814	0.622647	-0.0444762	0.141555	0.0836591	1.7248e-57	2.58432e-07	0.000516014	0.00501356	3.53868e-69	1.1576e-14	0.623785	0.116827	0.355604	0.121949	0.177254	-0.0991813	0.273098
AHI1	brown	0.76836	0.7664	-0.557436	-0.515097	-0.673865	-0.205874	-0.0426736	-0.105397	-0.316777	2.1154e-25	3.31325e-25	1.76113e-11	9.30228e-10	9.75822e-18	0.0217944	0.63793	0.244013	0.0003377	-0.137831	0.126866	-0.0262182	0.772546
AHNAK	turquoise	-0.753267	-0.166388	0.0534376	0.183004	0.81222	0.660472	0.184973	0.26846	-0.00674674	6.00997e-24	0.0647552	0.555559	0.0419096	2.45429e-30	7.0981e-17	0.0397152	0.00257228	0.940717	0.120448	0.182688	-0.149054	0.098489
AHNAK2	red	-0.67978	-0.133632	0.264788	0.0667592	0.92011	0.525109	-0.140166	0.0466182	-0.0940334	3.92877e-18	0.13897	0.00295934	0.461309	1.69183e-51	3.82321e-10	0.120496	0.607154	0.298893	0.0418375	0.644536	-0.0900493	0.319924
AHR	turquoise	0.0984699	0.597774	-0.652392	0.134667	-0.0707569	0.463777	0.534628	-0.0418735	-0.25209	0.276571	2.30331e-13	2.23951e-16	0.135907	0.434852	5.80295e-08	1.59762e-10	0.644251	0.00473557	-0.0723735	0.424404	-0.125367	0.165329
AHRR	red	-0.539293	-0.239317	0.318587	0.299539	0.669399	0.306164	-0.342209	-0.118705	0.127119	1.03129e-10	0.00742969	0.000310784	0.000725684	1.91292e-17	0.000543788	0.000100158	0.189147	0.159453	0.219414	0.0143467	-0.0122279	0.892778
AHSA1	turquoise	0.569658	-0.2095	0.592728	-0.108854	-0.371714	-0.938514	-0.446079	-0.191672	-0.0901174	5.03488e-12	0.019531	4.09609e-13	0.228803	2.13157e-05	3.43611e-58	2.07663e-07	0.0329598	0.319557	0.0214726	0.812879	0.0882395	0.329786
AHSG	brown	-0.314355	-0.200767	0.225375	-0.0651767	0.349262	0.140387	-0.191511	0.160858	0.138181	0.000377067	0.0253637	0.0118452	0.472023	7.01485e-05	0.119908	0.0331101	0.0743043	0.125895	0.123063	0.173302	0.0354654	0.695761
AHSP	pink	-0.00419042	-0.175654	0.0757614	0.0606195	-0.0577571	-0.116012	0.112574	0.601707	-0.00173639	0.963159	0.0510108	0.402985	0.503617	0.524011	0.199455	0.213194	1.46024e-13	0.98473	0.0161918	0.858338	0.00400832	0.964759
AICDA	grey	-0.0340577	-0.308059	0.241068	0.237347	-0.082708	-0.178499	-0.089776	-0.00973692	0.546731	0.707275	0.000500092	0.0069941	0.0079482	0.361119	0.0473109	0.321401	0.914527	5.06138e-11	0.16103	0.0739911	0.174646	0.0523773
AIDA	blue	0.495096	0.817439	-0.700457	-0.222377	-0.345465	0.149587	0.317621	-0.0081326	-0.51345	5.05265e-09	5.20784e-31	1.37227e-19	0.013051	8.5061e-05	0.0972768	0.000324887	0.928569	1.07373e-09	-0.288535	0.00115461	-0.0754551	0.404895
AIF1	green	0.147561	-0.39619	0.381933	0.769742	-0.208556	-0.46824	-0.0848679	0.0389518	0.190043	0.101945	5.2404e-06	1.20287e-05	1.53715e-25	0.0200996	4.15886e-08	0.348671	0.667546	0.0345064	0.0380493	0.674807	0.0781868	0.388052
AIF1L	turquoise	0.377787	0.0282339	-0.120202	0.0391411	-0.474188	-0.330121	0.614436	-0.164859	-0.222443	1.52067e-05	0.75559	0.183589	0.666027	2.64825e-08	0.000180844	3.19856e-14	0.0672895	0.0130233	-0.159434	0.0769388	0.0314035	0.729163
AIFM1	turquoise	0.551619	-0.221786	0.601303	-0.131767	-0.363282	-0.911711	-0.42013	-0.137388	0.0549565	3.13994e-11	0.013301	1.53072e-13	0.144619	3.36924e-05	5.814e-49	1.18745e-06	0.128104	0.544362	0.065406	0.470462	0.0992207	0.272907
AIFM2	yellow	-0.605857	-0.725097	0.577147	0.600847	0.508801	0.0664413	-0.203045	0.208111	0.444049	8.9675e-14	1.69805e-21	2.2781e-12	1.6142e-13	1.60346e-09	0.46345	0.0237143	0.0203725	2.39274e-07	0.201479	0.0248378	-0.0106634	0.90643
AIFM3	blue	-0.0416332	-0.572058	0.892551	-0.181336	0.23473	-0.610735	-0.604383	-0.0801148	0.113138	0.646154	3.91358e-12	5.1241e-44	0.043846	0.00868667	5.00877e-14	1.06715e-13	0.376422	0.210893	0.209951	0.019264	0.0243671	0.788212
AIG1	brown	0.874039	0.156428	0.159284	-0.328104	-0.754845	-0.8944	-0.247622	-0.180333	-0.159233	4.66765e-40	0.0827474	0.0772209	0.000199114	4.28367e-24	1.88219e-44	0.00555779	0.045046	0.0773156	-0.0384071	0.671924	0.123684	0.171125
AIM2	turquoise	0.310243	0.0435777	0.0652028	0.308799	-0.284238	-0.314951	-0.0926233	-0.272807	0.00178544	0.000453749	0.630819	0.471845	0.000483927	0.0013774	0.000367006	0.30623	0.00217346	0.984298	0.0724855	0.423686	-0.0921705	0.308611
AIMP1	turquoise	0.844644	0.0676825	0.167654	-0.0702112	-0.795794	-0.896475	-0.172621	-0.066033	-0.0123093	6.62915e-35	0.455121	0.0627146	0.438412	2.39254e-28	5.9849e-45	0.0552162	0.466209	0.892068	-0.0118536	0.896041	0.113549	0.20923
AIMP2	blue	0.0267328	-0.581773	0.695603	0.423336	-0.0157366	-0.54773	-0.284962	-0.120268	0.319164	0.768206	1.38178e-12	3.09391e-19	9.64805e-07	0.862281	4.59358e-11	0.00133732	0.183347	0.000302631	0.121536	0.178738	0.107832	0.23323
AIP	blue	0.34222	-0.465247	0.800925	-0.0492032	-0.18265	-0.899562	-0.485665	-0.135416	0.102072	0.0001001	5.20247e-08	5.99279e-29	0.587348	0.0423143	1.03937e-45	1.08153e-08	0.133726	0.259292	0.135633	0.133097	0.0703886	0.437253
AIPL1	turquoise	-0.026885	-0.275421	0.298383	0.267557	0.0269394	-0.227012	-0.165869	-0.0592612	0.134276	0.766924	0.00196146	0.000762599	0.00266295	0.766467	0.0112291	0.065606	0.513243	0.13706	0.0519816	0.566395	0.0354166	0.696159
AIRE	blue	-0.344781	-0.449509	0.525008	0.126351	0.433838	-0.0664449	-0.129827	0.147172	0.228717	8.80448e-05	1.63113e-07	3.85847e-10	0.162009	4.81312e-07	0.463426	0.150677	0.102862	0.0106173	0.0980461	0.278653	0.15748	0.0806751
AJAP1	turquoise	-0.717233	0.128595	-0.255051	-0.000790516	0.761156	0.890922	0.0971801	-0.0316126	-0.127457	7.25628e-21	0.154623	0.00425251	0.993048	1.07768e-24	1.21978e-43	0.282941	0.727431	0.158337	-0.00995404	0.912629	-0.146448	0.104585
AJUBA	turquoise	-0.396379	-0.117274	-0.0528569	-0.137437	0.285336	0.378471	0.204854	-0.0686104	0.223004	5.18174e-06	0.194573	0.559869	0.127967	0.00131704	1.46329e-05	0.022471	0.448949	0.0127902	-0.0247354	0.785089	0.0648582	0.474196
AK1	turquoise	0.206617	-0.59552	0.772572	-0.0958958	-0.174507	-0.826013	-0.435303	-0.0362268	0.143943	0.0213133	2.98242e-13	7.94101e-26	0.289381	0.0525685	3.652e-32	4.36008e-07	0.689562	0.110719	0.180022	0.0454228	0.117196	0.194872
AK2	blue	0.369491	0.24951	-0.520171	0.350608	-0.622695	-0.0277259	0.578755	-0.165395	-0.122631	2.40798e-05	0.00519602	5.94916e-10	6.54757e-05	1.15055e-14	0.759852	1.91648e-12	0.066392	0.174827	-0.214232	0.0168835	-0.0342888	0.70538
AK3	turquoise	0.816805	0.110668	0.216067	-0.355224	-0.666903	-0.886701	-0.230599	0.0169902	-0.157035	6.3026e-31	0.221091	0.0159441	5.15694e-05	2.77269e-17	1.08361e-42	0.00997601	0.851432	0.0815474	0.0119386	0.8953	0.064544	0.476344
AK4	brown	0.691753	0.429047	-0.12023	-0.482407	-0.510852	-0.476414	-0.240274	-0.167667	-0.297905	5.82878e-19	6.62942e-07	0.183488	1.3992e-08	1.34445e-09	2.23176e-08	0.00718871	0.062695	0.000778403	-0.00772428	0.932147	0.0487797	0.590572
AK5	turquoise	0.633012	0.372202	-0.00615463	-0.61924	-0.370637	-0.492463	-0.223484	-0.020144	-0.367839	3.07254e-15	2.07499e-05	0.945912	1.77112e-14	2.26157e-05	6.26344e-09	0.0125939	0.824263	2.6349e-05	-0.0716214	0.429247	0.0419589	0.643575
AK6	brown	0.879464	0.184676	0.171929	-0.147261	-0.737726	-0.881749	-0.308928	-0.275764	-0.0883908	3.774e-41	0.0400401	0.0562144	0.102651	1.47904e-22	1.26137e-41	0.000481152	0.00193505	0.328955	-0.0286563	0.752051	0.105366	0.244155
AK7	turquoise	0.393059	0.0668147	0.0255902	-0.420564	-0.371996	-0.375943	-0.109328	0.226479	0.181756	6.31042e-06	0.460936	0.777851	1.15468e-06	2.09872e-05	1.6861e-05	0.226771	0.0114267	0.0433509	0.0430473	0.634987	0.193117	0.0316382
AK8	blue	-0.2111	-0.478714	0.46316	0.235526	0.153544	-0.165531	-0.284191	0.167044	0.385308	0.018598	1.86762e-08	6.07403e-08	0.00845609	0.0886443	0.0661657	0.00138007	0.0636909	9.91537e-06	0.0953124	0.292339	0.0709199	0.433792
AK9	red	0.847721	0.447901	-0.315179	-0.487601	-0.858007	-0.546653	0.0282715	-0.157917	-0.181529	2.15809e-35	1.82726e-07	0.000363218	9.26835e-09	4.20122e-37	5.09968e-11	0.755274	0.0798279	0.0436181	-0.0746323	0.410052	0.0765749	0.397939
AKAP1	blue	-0.461082	-0.574509	0.821661	0.103176	0.702162	-0.145651	-0.450846	0.00362212	0.0460967	7.07957e-08	3.01919e-12	1.43223e-31	0.254151	1.02742e-19	0.106507	1.48353e-07	0.968152	0.611185	0.217007	0.0154805	-0.075321	0.405733
AKAP10	yellow	0.162184	0.664847	-0.43732	0.165788	0.0657213	0.348487	0.039426	-0.290968	-0.261857	0.0719167	3.75413e-17	3.80238e-07	0.0657393	0.468321	7.29786e-05	0.663743	0.00104361	0.00330526	-0.114115	0.206953	-0.145064	0.10794
AKAP11	yellow	0.317751	0.928421	-0.755374	-0.325217	-0.156479	0.434319	0.141721	-0.330719	-0.290661	0.000322961	2.68519e-54	3.822e-24	0.000228256	0.0826465	4.65986e-07	0.116395	0.000175736	0.00105702	-0.158459	0.0787856	-0.0921805	0.308558
AKAP12	grey	0.057167	0.153805	0.249968	-0.0938685	0.342065	-0.119437	-0.33208	0.0127057	-0.434888	0.528267	0.0880977	0.00511139	0.299745	0.000100879	0.186415	0.000164602	0.888615	4.48403e-07	-0.0706941	0.435261	-0.0464038	0.60881
AKAP13	turquoise	-0.610191	-0.161153	-0.145556	0.252436	0.449764	0.590713	0.11472	0.0479091	0.0868057	5.34746e-14	0.0737678	0.106739	0.00467674	1.60194e-07	5.14045e-13	0.20454	0.597226	0.337736	0.149928	0.0965075	-0.0471137	0.603335
AKAP14	turquoise	0.519294	0.227711	-0.0737121	-0.178585	-0.456509	-0.411517	-0.10104	-0.0996725	-0.209004	6.43056e-10	0.0109746	0.415864	0.0472025	9.8815e-08	2.05282e-06	0.264166	0.270718	0.0198278	0.00414656	0.963544	-0.0191867	0.83249
AKAP17A	blue	-0.301903	-0.174655	0.256261	0.0796005	0.390927	0.13225	-0.0725854	-0.0219464	-0.0169961	0.000655194	0.0523659	0.00406813	0.379503	7.15363e-06	0.143139	0.423046	0.808828	0.851381	0.0696442	0.442128	-0.0659138	0.467016
AKAP3	turquoise	0.560516	0.117984	0.0240668	0.0341514	-0.48462	-0.543495	0.211278	0.0418363	-0.269433	1.29073e-11	0.191869	0.790762	0.706507	1.17499e-08	6.91305e-11	0.0184965	0.644545	0.00247768	-0.0416912	0.645695	-0.0768518	0.39623
AKAP4	blue	-0.211872	-0.523022	0.479057	0.194364	0.143633	-0.212512	-0.251519	0.158389	0.593934	0.018162	4.61302e-10	1.81841e-08	0.0305335	0.111498	0.0178073	0.00483413	0.0789198	3.57263e-13	0.0596255	0.510652	0.119542	0.186026
AKAP5	turquoise	0.619134	0.315792	0.00893228	-0.271101	-0.508334	-0.463967	-0.595744	-0.374239	0.15377	1.79467e-14	0.000353227	0.921567	0.00232274	1.66878e-09	5.72147e-08	2.90717e-13	1.8539e-05	0.0881718	0.111484	0.217684	0.0621509	0.492879
AKAP6	turquoise	0.0115157	0.778048	-0.775566	-0.32526	0.0709263	0.677869	0.354313	-0.223396	-0.328641	0.898989	2.15266e-26	3.90788e-26	0.000227796	0.433751	5.28366e-18	5.40732e-05	0.0126297	0.000194092	-0.231295	0.00974759	-0.0893536	0.323692
AKAP7	brown	0.90425	0.406346	-0.137231	-0.417169	-0.794835	-0.700688	-0.124218	-0.12696	-0.317443	6.50854e-47	2.83093e-06	0.128547	1.43577e-06	3.08547e-28	1.31966e-19	0.16927	0.15998	0.000327556	-0.0977688	0.280021	0.0137258	0.879737
AKAP8	blue	-0.425396	-0.619447	0.761125	0.335349	0.545245	-0.151034	-0.401097	-0.0542825	0.2104	8.43347e-07	1.72615e-14	1.08522e-24	0.000140479	5.84285e-11	0.094045	3.90169e-06	0.549317	0.0190011	0.114643	0.204846	0.0163876	0.856644
AKAP8L	brown	-0.5361	-0.543085	0.454379	-0.0476559	0.522889	0.0739158	-0.0827516	0.446107	0.0547134	1.39259e-10	7.19039e-11	1.15236e-07	0.599168	4.66815e-10	0.414573	0.360865	2.07262e-07	0.546146	0.174001	0.0532686	0.0131617	0.884644
AKAP9	turquoise	0.858574	0.426956	-0.118733	-0.416049	-0.700707	-0.656954	-0.119238	-0.0407557	-0.29298	3.35034e-37	7.61204e-07	0.189043	1.54198e-06	1.31535e-19	1.17564e-16	0.187154	0.653124	0.000959227	-0.0499032	0.582036	0.0366192	0.686375
AKIP1	blue	0.39351	-0.417349	0.726563	0.0197468	-0.274305	-0.87916	-0.46115	-0.128124	0.21847	6.14458e-06	1.41936e-06	1.28817e-21	0.827675	0.00204952	4.35887e-41	7.04396e-08	0.156154	0.0147825	0.152284	0.0913248	0.0924507	0.307136
AKIRIN1	turquoise	0.467497	-0.0734263	0.386717	0.272843	-0.264452	-0.65552	-0.0814211	-0.11506	-0.150507	4.39738e-08	0.417679	9.14087e-06	0.00217034	0.00299733	1.44122e-16	0.368664	0.203193	0.0952118	-0.030304	0.738296	0.0537012	0.553608
AKIRIN2	blue	-0.0677856	-0.461053	0.813784	0.0386523	0.358191	-0.484264	-0.520761	0.0932706	-0.0704953	0.454433	7.0943e-08	1.55015e-30	0.669952	4.41472e-05	1.20852e-08	5.64512e-10	0.302848	0.436557	0.0683742	0.450515	0.0183764	0.839467
AKNA	brown	-0.93892	-0.364518	-0.0257151	0.363458	0.761018	0.79591	0.275377	0.265057	0.155231	2.32163e-58	3.15308e-05	0.776795	3.33758e-05	1.11128e-24	2.32005e-28	0.00196484	0.00292935	0.0851566	0.0907157	0.316342	-0.078658	0.385189
AKNAD1	turquoise	0.542076	0.214336	-0.135439	-0.143551	-0.550794	-0.403921	0.104219	-0.0517152	-0.202818	7.91759e-11	0.0168289	0.133659	0.111704	3.40535e-11	3.28535e-06	0.249355	0.568389	0.0238744	0.0064478	0.943339	-0.0181141	0.841728
AKR1A1	blue	0.306056	-0.431106	0.763094	0.149862	-0.160149	-0.800509	-0.448442	-0.243572	0.208331	0.000546401	5.78061e-07	6.99444e-25	0.0966568	0.0756064	6.71484e-29	1.75882e-07	0.00641028	0.0202373	0.117726	0.19285	0.0833187	0.357572
AKR1B1	blue	0.33191	-0.411311	0.778597	-0.00599053	-0.152953	-0.832398	-0.494473	-0.128657	0.189153	0.000165957	2.07944e-06	1.88465e-26	0.947352	0.0898949	4.58431e-33	5.31706e-09	0.154422	0.0353772	0.124864	0.167047	0.0849212	0.348367
AKR1B10	turquoise	-0.272305	-0.117828	-0.0588037	0.325014	0.118987	0.292272	-0.0184059	0.0235889	0.45769	0.00221645	0.192461	0.516506	0.000230456	0.188093	0.000988168	0.839212	0.794825	9.07036e-08	0.0937293	0.300465	-0.00398391	0.964973
AKR1B15	turquoise	-0.485543	-0.00225552	-0.218869	0.290114	0.355285	0.629778	0.143684	-0.00324406	0.335076	1.09199e-08	0.980165	0.0145971	0.00108142	5.14073e-05	4.67226e-15	0.11137	0.971475	0.000142357	0.0447473	0.621669	0.00367406	0.967696
AKR1C1	turquoise	0.346721	-0.0860679	0.190993	-0.181451	-0.306545	-0.479553	-0.159208	0.397043	0.0914551	7.98301e-05	0.341873	0.0335974	0.0437098	0.00053474	1.74961e-08	0.077364	4.9802e-06	0.312397	0.0487606	0.590718	0.207124	0.0209897
AKR1C2	turquoise	0.544481	0.0565163	0.138069	-0.547773	-0.486267	-0.60134	-0.158693	-0.0975562	-0.0439644	6.28904e-11	0.53298	0.126207	4.57442e-11	1.03089e-08	1.52414e-13	0.0783385	0.281073	0.627788	0.0138132	0.878977	0.179548	0.0460039
AKR1C3	turquoise	0.463427	-0.274546	0.431659	0.173081	-0.433396	-0.771473	-0.25477	0.252498	0.155876	5.95509e-08	0.00203021	5.57094e-07	0.0545597	4.95872e-07	1.02742e-25	0.0042963	0.00466618	0.0838504	0.0940966	0.298567	0.0611024	0.500218
AKR1C4	grey	0.070533	-0.148651	0.212654	0.078237	-0.0759179	-0.224748	-0.171991	-0.166093	0.133443	0.436311	0.0994118	0.0177295	0.387746	0.402011	0.012089	0.0561232	0.0652378	0.139536	0.0526946	0.561076	-0.00310948	0.972658
AKR1D1	blue	-0.218077	-0.385716	0.352699	0.158185	0.176395	-0.0813185	-0.148944	0.0483363	0.534907	0.0149675	9.68482e-06	5.87917e-05	0.0793109	0.0500241	0.36927	0.09874	0.593957	1.55664e-10	0.231048	0.009828	0.0889855	0.325698
AKR1E2	turquoise	-0.761264	0.0292842	-0.323426	0.045165	0.647092	0.927561	0.274935	0.128822	0.131802	1.05218e-24	0.7468	0.000248275	0.618416	4.67002e-16	5.4165e-54	0.00199943	0.153892	0.144512	0.0693341	0.444168	-0.0704172	0.437066
AKR7A2	blue	-0.0137717	-0.67055	0.859902	0.0841381	0.079859	-0.631862	-0.440017	0.0471224	0.356728	0.879337	1.6101e-17	1.965e-37	0.352847	0.377953	3.56822e-15	3.16189e-07	0.603268	4.76715e-05	0.262081	0.00327755	0.0669815	0.459815
AKR7A3	brown	-0.695682	-0.426861	0.190975	0.33405	0.554439	0.460366	0.0258618	0.0791412	0.463178	3.05323e-19	7.65934e-07	0.0336141	0.000149638	2.37571e-11	7.46126e-08	0.775555	0.382268	6.06578e-08	0.132367	0.142783	0.0857163	0.343857
AKR7L	grey	-0.0512408	-0.270092	0.15982	0.122077	-0.0872204	-0.127149	0.0642343	-0.0648406	0.191094	0.571947	0.00241539	0.076217	0.176798	0.335424	0.159353	0.478466	0.474315	0.0335023	0.169864	0.0592822	0.078614	0.385456
AKT1	blue	-0.299082	-0.725147	0.946966	0.28406	0.465389	-0.421093	-0.442681	-0.0152414	0.153557	0.00074009	1.68222e-21	5.36667e-62	0.00138745	5.14797e-08	1.11589e-06	2.63111e-07	0.866574	0.0886179	0.205577	0.0219894	-0.00372641	0.967236
AKT1S1	yellow	-0.360868	-0.869146	0.715442	0.252751	0.227829	-0.338727	-0.162693	0.241161	0.221288	3.83208e-05	4.09248e-39	1.00319e-20	0.0046237	0.0109319	0.000119037	0.0710169	0.0069714	0.013515	0.135267	0.134156	0.0858102	0.343326
AKT2	brown	-0.890911	-0.310902	-0.110435	0.198076	0.681099	0.793963	0.355695	0.311085	0.137697	1.22658e-43	0.000440572	0.222073	0.0274372	3.19813e-18	3.88449e-28	5.03188e-05	0.000436974	0.127239	0.108035	0.232346	-0.0815704	0.367784
AKT3	turquoise	-0.291771	0.607963	-0.712675	-0.0924349	0.321582	0.878649	0.327353	-0.132294	-0.19554	0.00100916	6.98204e-14	1.64661e-20	0.307219	0.000270573	5.54848e-41	0.000206348	0.143005	0.0295218	-0.151568	0.0928747	-0.138004	0.126385
AKTIP	brown	0.892989	0.263095	0.140468	-0.313966	-0.693837	-0.8531	-0.256578	-0.207374	-0.215465	4.0477e-44	0.00315497	0.119691	0.000383773	4.142e-19	2.85562e-36	0.00402103	0.020832	0.0162469	-0.0609835	0.501054	0.0769246	0.395781
ALAD	turquoise	0.264179	-0.332102	0.519746	-0.0232144	-0.115237	-0.673262	-0.029168	0.139065	-0.309195	0.00302836	0.000164423	6.17768e-10	0.798012	0.202496	1.0694e-17	0.747771	0.123469	0.000475478	-0.00519518	0.954334	-0.00566183	0.950237
ALAS1	blue	-0.175204	-0.166407	0.326002	0.264081	0.347892	-0.00558177	-0.140767	-0.289066	-0.167339	0.0516171	0.0647235	0.00021997	0.00303966	7.52241e-05	0.95094	0.118899	0.0011295	0.0632182	-0.15998	0.0759194	0.00556956	0.951047
ALAS2	pink	-0.11751	-0.131328	0.095418	-0.129309	0.150946	0.0152662	0.105462	0.765685	0.0415591	0.193671	0.145973	0.291802	0.152328	0.0942395	0.866359	0.243723	3.89819e-25	0.646741	-0.06203	0.493722	0.0156953	0.862639
ALB	grey	0.181896	0.0923106	0.0124977	0.0469414	-0.131919	-0.101555	-0.0585088	-0.0203146	0.141006	0.0431869	0.307873	0.890427	0.604661	0.144152	0.261727	0.518616	0.822799	0.118268	0.00841309	0.926112	-0.120317	0.183169
ALCAM	brown	0.804367	0.510208	-0.37762	-0.3538	-0.756296	-0.439046	0.339227	-0.0425231	-0.294906	2.3139e-29	1.42117e-09	1.53502e-05	5.55326e-05	3.13081e-24	3.3795e-07	0.000116137	0.639117	0.000884375	-0.134051	0.137725	0.0124848	0.890539
ALDH16A1	blue	-0.150426	-0.754937	0.886005	0.364579	0.18915	-0.555688	-0.372598	-0.0681013	0.311424	0.0953923	4.20018e-24	1.54051e-42	3.1426e-05	0.0353796	2.09783e-11	2.03014e-05	0.45233	0.000430378	0.251013	0.00492319	0.0543616	0.548734
ALDH18A1	blue	0.290041	-0.358565	0.735119	0.204191	-0.0723891	-0.74395	-0.50241	-0.123096	0.101745	0.00108469	4.32868e-05	2.47599e-22	0.02292	0.424304	4.21587e-23	2.75576e-09	0.173185	0.260831	0.127828	0.15712	0.0468238	0.605567
ALDH1A1	turquoise	0.60142	-0.121278	0.371765	0.191508	-0.506099	-0.813463	-0.103425	-0.232439	-0.0507475	1.50993e-13	0.179669	2.12561e-05	0.0331136	2.01882e-09	1.70369e-30	0.252999	0.00938244	0.575658	-0.0407132	0.653462	0.0271176	0.764966
ALDH1A2	blue	0.127498	0.568007	-0.634551	-0.124972	-0.159884	0.410837	0.365871	-0.406717	-0.155622	0.158202	5.98073e-12	2.51239e-15	0.166677	0.0760979	2.14201e-06	2.93137e-05	2.76677e-06	0.0843632	-0.0120519	0.894312	-0.0505324	0.57728
ALDH1A3	blue	-0.0410634	-0.491451	0.747731	-0.205957	0.221214	-0.511832	-0.450976	0.196346	0.114441	0.650676	6.79913e-09	1.93209e-23	0.0217404	0.013547	1.23548e-09	1.46989e-07	0.0288451	0.205648	0.0442273	0.62573	0.0828924	0.360045
ALDH1B1	blue	0.18366	-0.334521	0.660114	0.199	-0.00206982	-0.593793	-0.434225	-0.502723	0.0299721	0.0411678	0.000146257	7.4738e-17	0.0267093	0.981798	3.63038e-13	4.68929e-07	2.68432e-09	0.741061	0.0187891	0.835912	0.0776222	0.391498
ALDH1L1	blue	-0.338108	-0.792886	0.80188	0.428345	0.338134	-0.347058	-0.336698	0.375933	0.32263	0.000122725	5.15369e-28	4.61035e-29	6.94506e-07	0.000122568	7.84759e-05	0.000131518	1.68701e-05	0.00025769	0.227769	0.0109537	0.0421614	0.641973
ALDH1L2	blue	-0.341503	0.479728	-0.747223	0.0783426	0.239415	0.894183	0.437466	0.0484144	-0.0871858	0.000103743	1.7258e-08	2.14756e-23	0.387104	0.00740468	2.11984e-44	3.76463e-07	0.59336	0.335617	-0.160329	0.0752732	-0.0526327	0.561537
ALDH2	blue	0.345712	-0.445469	0.77836	-0.0831551	-0.171263	-0.88853	-0.482678	0.0724626	0.0819034	8.40083e-05	2.16718e-07	1.99592e-26	0.35852	0.0571891	4.25156e-43	1.36966e-08	0.423833	0.365825	0.159318	0.0771565	0.0723671	0.424446
ALDH3A1	blue	-0.0486141	-0.447729	0.613548	0.160923	0.115593	-0.382336	-0.332807	-0.0716	0.268995	0.591835	1.84949e-07	3.56398e-14	0.0741846	0.201095	1.17556e-05	0.000158926	0.429385	0.00251983	0.104133	0.249745	0.0924848	0.306957
ALDH3A2	turquoise	0.762137	0.338148	-0.0157683	0.0627231	-0.589919	-0.601405	-0.109557	-0.13872	-0.154809	8.66278e-25	0.000122479	0.862006	0.488898	5.61937e-13	1.51266e-13	0.22579	0.124411	0.0860186	-0.120188	0.183643	0.0364445	0.687793
ALDH3B1	yellow	-0.693134	-0.720869	0.433712	0.610401	0.512921	0.214918	0.126806	0.127426	0.337791	4.64957e-19	3.73049e-21	4.85434e-07	5.21459e-14	1.12422e-09	0.016527	0.16049	0.158437	0.000124653	0.113141	0.210881	0.00402498	0.964612
ALDH3B2	yellow	-0.205915	-0.335863	0.185165	0.0156511	0.0551282	-0.012299	-0.0480806	0.0738934	0.53252	0.021768	0.000136999	0.0395075	0.863022	0.543103	0.892158	0.595912	0.414715	1.94272e-10	0.252156	0.00472431	0.239356	0.00741955
ALDH4A1	blue	-0.331907	-0.833211	0.872527	0.39696	0.342397	-0.395372	-0.363889	0.162005	0.284162	0.000165975	3.49746e-33	9.21645e-40	5.00494e-06	9.922e-05	5.5021e-06	3.26141e-05	0.0722342	0.0013817	0.232407	0.00939225	0.0488435	0.590086
ALDH5A1	turquoise	0.435657	-0.0445408	0.574975	-0.330321	-0.0612774	-0.703372	-0.561217	-0.0791502	-0.175353	4.2569e-07	0.623281	2.87319e-12	0.000179119	0.498989	8.35631e-20	1.20207e-11	0.382214	0.0514158	0.0673837	0.457119	-0.0042641	0.962511
ALDH6A1	turquoise	0.456837	-0.258712	0.536832	-0.197046	-0.319431	-0.827538	-0.291452	0.030733	-0.0295509	9.64978e-08	0.00371642	1.30021e-10	0.0282682	0.000298932	2.24201e-32	0.00102271	0.734729	0.744573	0.126017	0.16313	0.0298625	0.741974
ALDH7A1	turquoise	0.30571	-0.410583	0.405039	-0.204881	-0.380718	-0.681172	-0.00758339	0.479667	0.173152	0.000554774	2.17631e-06	3.06779e-06	0.0224527	1.28887e-05	3.16202e-18	0.933382	1.73405e-08	0.05446	0.128834	0.153853	0.107541	0.234501
ALDH8A1	turquoise	-0.612465	-0.00840352	-0.264578	0.160471	0.471522	0.739548	0.223605	-0.260617	0.148853	4.06433e-14	0.926196	0.00298304	0.0750128	3.2455e-08	1.02819e-22	0.0125449	0.00346219	0.0989485	0.0560371	0.536464	-0.0326387	0.718949
ALDH9A1	turquoise	0.598776	-0.00988506	0.370705	0.122923	-0.415939	-0.73368	-0.296153	-0.1736	0.00802875	2.05213e-13	0.913232	2.25309e-05	0.173795	1.55279e-06	3.28227e-22	0.000838777	0.0538285	0.929479	0.0494174	0.58572	0.0429606	0.635669
ALDOA	turquoise	-0.689138	-0.219436	0.0191072	0.0972408	0.656595	0.595276	0.102403	0.226779	-0.0820818	8.91137e-19	0.0143366	0.833174	0.282639	1.23726e-16	3.06671e-13	0.257744	0.0113151	0.364778	-0.0897702	0.321432	-0.0747563	0.409272
ALDOB	turquoise	-0.5047	0.225886	-0.413838	0.241099	0.454551	0.802457	0.111059	-0.0466947	0.0589757	2.27273e-09	0.0116496	1.77394e-06	0.00698651	1.1382e-07	3.93233e-29	0.219457	0.606564	0.515278	-0.0512882	0.571591	-0.098341	0.277203
ALDOC	blue	0.0933789	-0.534868	0.885967	-0.0955916	0.118222	-0.702244	-0.56365	-0.0152114	0.127677	0.302284	1.56226e-10	1.56997e-42	0.290921	0.190968	1.01318e-19	9.37729e-12	0.866834	0.157614	0.159465	0.0768804	0.0418337	0.644566
ALG1	blue	-0.600222	-0.515119	0.557527	0.360524	0.682066	0.172681	-0.172603	0.104727	0.228253	1.73568e-13	9.28418e-10	1.74502e-11	3.9027e-05	2.74836e-18	0.0551292	0.0552409	0.247043	0.0107806	0.130849	0.147461	-0.0527846	0.560406
ALG10	turquoise	-0.210328	0.550461	-0.777882	-0.0712435	0.106093	0.803709	0.417611	0.0389101	-0.0613532	0.0190434	3.51837e-11	2.24098e-26	0.431692	0.240895	2.7796e-29	1.39583e-06	0.66788	0.498457	-0.139097	0.123383	-0.0594656	0.511789
ALG10B	turquoise	-0.0934986	0.693454	-0.818629	-0.137159	0.0880912	0.763584	0.445036	0.038814	-0.238938	0.301662	4.41105e-19	3.63206e-31	0.128747	0.330603	6.2664e-25	2.2337e-07	0.668653	0.00752696	-0.159075	0.0776137	-0.127058	0.159654
ALG11	turquoise	-0.521246	0.298026	-0.580868	0.0846172	0.393493	0.930906	0.358206	-0.00502391	0.0915393	5.40649e-10	0.000774376	1.52481e-12	0.350102	6.15066e-06	3.35649e-55	4.41114e-05	0.955838	0.31195	-0.0225258	0.803881	-0.0992239	0.272891
ALG12	turquoise	-0.694225	0.0774126	-0.440686	-0.000539086	0.532169	0.919464	0.452533	0.152289	-0.00557009	3.88533e-19	0.392782	3.01984e-07	0.995259	2.0068e-10	2.71077e-51	1.31536e-07	0.0913135	0.951042	-0.0284077	0.754133	-0.0808731	0.371907
ALG13	blue	-0.0604899	0.654365	-0.904416	-0.199282	-0.0478455	0.730512	0.542194	0.0880741	-0.274136	0.504532	1.69709e-16	5.8829e-47	0.0264904	0.597714	6.06433e-22	7.82941e-11	0.330697	0.00206318	-0.250599	0.00499702	-0.0841027	0.35305
ALG14	turquoise	0.62564	0.0568235	-0.0134274	0.0641072	-0.720777	-0.566982	-0.0969004	-0.0212564	0.205816	7.9322e-15	0.530753	0.882332	0.479339	3.7941e-21	6.65201e-12	0.284335	0.814729	0.0218324	-0.0426426	0.638174	0.132512	0.142343
ALG1L2	turquoise	-0.410473	-0.0185368	-0.329497	-0.0497752	0.197305	0.54886	0.344558	0.2223	0.0768639	2.19133e-06	0.838084	0.000186318	0.583005	0.0280577	4.11508e-11	8.90369e-05	0.0130835	0.396155	-0.053867	0.552382	0.0466902	0.606598
ALG2	brown	0.805624	0.429498	-0.126428	-0.0136804	-0.64776	-0.547429	-0.0243846	-0.3047	-0.310418	1.62661e-29	6.4338e-07	0.161751	0.880131	4.26008e-16	4.72996e-11	0.788064	0.000579927	0.000450222	-0.251371	0.00486007	-0.0444072	0.624324
ALG3	yellow	-0.169988	-0.640242	0.462788	0.343632	-0.032967	-0.292388	-0.0943866	-0.10535	0.298391	0.0590934	1.18199e-15	6.24314e-08	9.3276e-05	0.716242	0.000983377	0.297074	0.244224	0.000762361	0.025709	0.776846	0.124397	0.168651
ALG5	turquoise	0.737551	0.238117	-0.0229651	-0.00465845	-0.680808	-0.598564	-0.0564289	-0.137985	-0.0235309	1.53163e-22	0.00774182	0.800135	0.959047	3.34688e-18	2.10283e-13	0.533614	0.12644	0.795318	-0.137997	0.126407	0.025658	0.777278
ALG6	blue	0.697646	0.803252	-0.772111	-0.271735	-0.715826	-0.0138883	0.252658	-0.0552199	-0.24207	2.20172e-19	3.15555e-29	8.85042e-26	0.00226622	9.36002e-21	0.878323	0.00463928	0.542431	0.00675491	-0.223739	0.0124907	-0.0184777	0.838594
ALG8	blue	0.638023	0.426587	-0.545216	-0.112574	-0.834218	-0.207451	0.270304	-0.15793	-0.026146	1.58898e-15	7.79889e-07	5.85939e-11	0.21319	2.4963e-33	0.0207836	0.00239565	0.079803	0.773156	-0.16134	0.073429	0.0738772	0.414818
ALG9	turquoise	-0.0869381	0.61906	-0.770471	-0.309122	0.0443633	0.699029	0.34704	0.0967626	-0.20733	0.336997	1.81124e-14	1.29803e-25	0.000477022	0.624667	1.746e-19	7.85502e-05	0.285024	0.0208597	-0.268464	0.00257179	-0.0712905	0.431387
ALK	turquoise	-0.774186	-0.142242	0.0705423	0.0719492	0.825266	0.704214	-0.0542678	-0.00791232	0.179598	5.4263e-26	0.115045	0.43625	0.427132	4.62927e-32	7.23233e-20	0.549425	0.930499	0.0459421	0.104303	0.248973	-0.0856643	0.34415
ALKBH1	brown	0.616335	0.381979	-0.170633	-0.154088	-0.491571	-0.374579	-0.0746938	-0.0862388	-0.259769	2.53529e-14	1.19972e-05	0.058124	0.0875077	6.73334e-09	1.8192e-05	0.409664	0.340912	0.00357341	-0.104765	0.24687	-0.0681024	0.452323
ALKBH2	turquoise	0.348413	-0.463643	0.663256	0.240655	-0.303027	-0.825019	-0.333048	-0.153859	0.180504	7.32532e-05	5.86078e-08	4.73831e-17	0.00709464	0.000623933	5.00625e-32	0.00015708	0.0879848	0.0448385	0.0573204	0.527159	0.116794	0.19642
ALKBH3	turquoise	0.650759	0.0239383	0.282977	0.168609	-0.518349	-0.735814	-0.283969	-0.23083	0.0267003	2.81286e-16	0.791854	0.00144983	0.0612115	6.99071e-10	2.15968e-22	0.0013926	0.0098997	0.768481	-0.12922	0.152612	0.0733955	0.417875
ALKBH4	blue	-0.338329	-0.72432	0.947745	0.206554	0.502167	-0.375357	-0.490954	0.0212497	0.231424	0.000121398	1.96432e-21	2.2279e-62	0.0213539	2.81267e-09	1.74206e-05	7.07809e-09	0.814786	0.00970588	0.196795	0.0284743	0.0146566	0.871649
ALKBH5	blue	0.221611	-0.5097	0.835313	-0.13821	-0.0486632	-0.817367	-0.511864	-0.113602	0.0618793	0.0133759	1.48457e-09	1.72613e-33	0.125817	0.59146	5.3217e-31	1.23202e-09	0.209015	0.494774	0.129711	0.151047	0.0648097	0.474526
ALKBH6	brown	-0.336266	-0.397483	0.0629934	0.0270427	0.0447159	0.146794	0.114593	0.236887	0.403954	0.000134324	4.85065e-06	0.487023	0.765597	0.621914	0.103758	0.205045	0.00807396	3.27881e-06	0.0697047	0.44173	0.149552	0.0973562
ALKBH7	blue	-0.0180833	-0.735475	0.899101	0.242926	0.0563558	-0.676901	-0.473159	0.023488	0.385548	0.841994	2.30882e-22	1.35466e-45	0.00655673	0.534145	6.13348e-18	2.865e-08	0.795683	9.77895e-06	0.231137	0.009799	0.0927184	0.305731
ALKBH8	yellow	0.554845	0.844567	-0.614071	-0.275482	-0.390392	0.107602	0.10005	-0.38571	-0.285045	2.28165e-11	6.81673e-35	3.34389e-14	0.00195676	7.38146e-06	0.234234	0.268898	9.68847e-06	0.00133283	-0.206773	0.021213	-0.0326769	0.718634
ALLC	brown	-0.400518	-0.337584	-0.0254107	0.0270417	0.165489	0.220397	0.151876	0.403817	0.16537	4.04092e-06	0.000125923	0.779369	0.765606	0.0662351	0.0139051	0.0922066	3.30628e-06	0.0664322	0.0853416	0.345978	0.109206	0.227292
ALMS1	turquoise	-0.5804	0.302395	-0.583868	0.117856	0.486244	0.985986	0.424811	0.07139	-0.031561	1.60421e-12	0.000641319	1.09897e-12	0.192355	1.0328e-08	9.57924e-97	8.76286e-07	0.430743	0.727859	-0.073424	0.417694	-0.143313	0.112307
ALOX12	turquoise	-0.667227	-0.085234	-0.41463	0.262744	0.356791	0.812948	0.523056	0.11057	0.13162	2.64274e-17	0.346588	1.68726e-06	0.00319686	4.75158e-05	1.98243e-30	4.59886e-10	0.221506	0.145072	-0.0103155	0.909469	-0.0653492	0.470848
ALOX12B	blue	-0.31661	-0.464281	0.544773	0.0149973	0.36064	-0.0885305	-0.401833	0.159983	0.388049	0.000340284	5.58991e-08	6.11479e-11	0.868691	3.87874e-05	0.328187	3.73123e-06	0.0759133	8.46176e-06	0.205035	0.0223494	0.0123091	0.89207
ALOX15	turquoise	-0.477682	-0.238933	-0.000552988	0.216072	0.337472	0.356612	0.0541881	0.0352559	0.158639	2.02331e-08	0.00752825	0.995137	0.0159414	0.000126619	4.79634e-05	0.550012	0.69747	0.0784411	0.120921	0.180962	0.030559	0.736175
ALOX15B	brown	-0.563118	-0.53432	0.370905	-0.170036	0.479416	0.150231	-0.164773	0.367582	0.206105	9.90181e-12	1.644e-10	2.22851e-05	0.0590202	1.76829e-08	0.0958283	0.0674337	2.67194e-05	0.0216437	0.159312	0.077168	0.114376	0.205911
ALOX5	green	-0.547796	-0.423603	0.142713	0.906553	0.395504	0.330596	0.23249	0.193168	0.239917	4.56429e-11	9.48172e-07	0.113833	1.5831e-47	5.45917e-06	0.000176771	0.00936623	0.0315926	0.00727766	0.0490517	0.5885	-0.0297442	0.74296
ALOX5AP	green	0.0632963	-0.289116	0.0342232	0.781028	-0.280446	-0.190545	0.234774	0.251748	0.170578	0.484927	0.00112718	0.705917	1.04135e-26	0.00160579	0.0340238	0.00867394	0.00479438	0.0582055	-0.0852647	0.346414	0.0845691	0.350377
ALOXE3	brown	-0.631056	-0.468949	0.41756	0.0202016	0.626823	0.256308	-0.379142	0.191226	0.272924	3.96116e-15	3.94287e-08	1.40037e-06	0.823769	6.82386e-15	0.00406111	1.40901e-05	0.0333778	0.00216354	0.132877	0.141236	0.0121371	0.893569
ALPI	grey	-0.0811362	-0.224425	0.190353	0.166551	0.031004	-0.0917236	-0.0636164	-0.0593423	0.309055	0.370348	0.0122165	0.0342072	0.0644883	0.732477	0.310972	0.482717	0.512666	0.000478446	0.0696303	0.44222	-0.0559362	0.537199
ALPK1	turquoise	-0.246321	0.0724605	-0.443825	0.752242	0.0169448	0.49878	0.588567	0.0598129	0.0865117	0.00581998	0.423846	2.43041e-07	7.47798e-24	0.851824	3.72977e-09	6.53573e-13	0.509322	0.339381	-0.0589114	0.515737	-0.0331905	0.714401
ALPK2	grey	-0.0310752	-0.096923	0.131324	0.0761117	0.0366006	-0.0500123	-0.0443243	-0.155397	0.27846	0.731886	0.284223	0.145986	0.400808	0.686526	0.58121	0.624972	0.0848192	0.00173869	0.169403	0.0599849	0.00300193	0.973603
ALPK3	brown	-0.896214	-0.452984	0.133385	0.417174	0.767915	0.646923	0.194108	0.22639	0.143008	6.92153e-45	1.27363e-07	0.13971	1.43535e-06	2.34321e-25	4.77973e-16	0.0307574	0.0114599	0.113081	0.0718093	0.428035	0.0124194	0.891109
ALPL	turquoise	0.216812	-0.216612	0.418554	-0.193342	-0.153133	-0.509107	-0.366744	-0.584118	-0.0530166	0.0155758	0.0156737	1.31407e-06	0.0314364	0.0895124	1.56201e-09	2.79621e-05	1.06921e-12	0.558682	0.166667	0.0643004	0.0562998	0.534552
ALPP	turquoise	-0.411082	-0.18606	0.106042	0.0508338	0.377551	0.293318	-0.107991	0.0201151	0.247138	2.10941e-06	0.0385461	0.241125	0.575008	1.54092e-05	0.000945674	0.232534	0.824512	0.00565403	0.0807904	0.372397	0.148148	0.100574
ALS2	turquoise	-0.348795	0.552342	-0.627134	-0.177548	0.415277	0.860089	0.237384	0.0197153	-0.266092	7.18406e-05	2.92399e-11	6.55879e-15	0.0485213	1.61953e-06	1.8225e-37	0.00793843	0.827945	0.00281623	-0.105884	0.241828	-0.149498	0.0974789
ALS2CL	brown	-0.780152	-0.454448	0.273873	0.188325	0.704286	0.464739	-0.190119	0.368911	0.346105	1.29058e-26	1.14661e-07	0.00208465	0.0362027	7.14377e-20	5.40297e-08	0.0344329	2.48552e-05	8.23579e-05	0.181899	0.0431837	0.0284072	0.754137
ALX1	grey	0.0796837	-0.00223425	0.044211	0.175717	-0.0966307	-0.0855157	-0.0571692	-0.167126	0.164824	0.379004	0.980352	0.625857	0.0509262	0.285684	0.344991	0.528251	0.0635591	0.0673482	-0.0856408	0.344283	0.0741235	0.413259
ALX3	turquoise	-0.53086	-0.107585	-0.0267455	0.347485	0.494201	0.51335	0.138146	-0.113117	-0.0315897	2.26397e-10	0.234309	0.768099	7.67968e-05	5.43659e-09	1.08318e-09	0.125994	0.210977	0.72762	-0.0218951	0.809266	-0.0633431	0.484604
ALX4	brown	-0.865173	-0.196559	-0.13687	0.302326	0.73546	0.840718	0.232109	0.212023	0.103942	2.23787e-38	0.0286685	0.129563	0.000643252	2.31537e-22	2.68026e-34	0.00948645	0.0180778	0.250622	0.101358	0.262658	-0.083285	0.357767
ALYREF	blue	-0.0319871	-0.631088	0.845831	0.452562	0.146717	-0.590339	-0.435389	-0.0323301	0.229725	0.724331	3.94524e-15	4.31185e-35	1.31265e-07	0.103943	5.36088e-13	4.33486e-07	0.721496	0.0102694	0.13537	0.133858	0.0576273	0.524946
AMACR	blue	-0.343603	-0.57994	0.606221	0.300795	0.353314	-0.146177	-0.317703	0.26719	0.357978	9.34128e-05	1.6862e-12	8.58922e-14	0.000687413	5.69519e-05	0.105235	0.000323668	0.00270062	4.46444e-05	0.238301	0.00769329	0.0473092	0.60183
AMBN	grey	-0.0855007	-0.21641	0.218776	-0.0903672	0.0784826	-0.103989	-0.0622571	0.0824263	0.178875	0.345076	0.0157736	0.0146399	0.318212	0.386254	0.250407	0.492139	0.362762	0.0468384	-0.106463	0.239249	0.0701271	0.438962
AMBP	turquoise	-0.655849	-0.185323	-0.0987284	0.0466683	0.506128	0.616149	0.148085	0.235105	0.173423	1.37567e-16	0.0393357	0.275306	0.606767	2.01389e-09	2.59367e-14	0.100722	0.00857725	0.0540774	0.0580335	0.522024	-0.150757	0.0946573
AMBRA1	turquoise	-0.842297	-0.0875065	-0.21496	0.136123	0.750311	0.905858	0.29719	0.13469	-0.0077472	1.53499e-34	0.333835	0.0165051	0.131688	1.12548e-23	2.43475e-47	0.000802549	0.13584	0.931946	0.000432821	0.996193	-0.0996417	0.270867
AMD1	brown	0.927023	0.654662	-0.413285	-0.241547	-0.835924	-0.462053	0.0860207	-0.262015	-0.222386	8.37127e-54	1.62724e-16	1.83683e-06	0.00687875	1.40322e-33	6.59112e-08	0.342139	0.00328565	0.0130475	-0.147745	0.101514	0.0344176	0.704325
AMDHD1	turquoise	0.46479	-0.0729627	0.290202	-0.107701	-0.3675	-0.615811	-0.143017	0.0710405	0.0922024	5.38264e-08	0.420633	0.00107746	0.233798	2.68386e-05	2.70353e-14	0.113056	0.433009	0.308442	-0.0489743	0.58909	0.208544	0.0201068
AMDHD2	brown	-0.819739	-0.642012	0.492124	0.504387	0.755967	0.352496	-0.103906	0.0686248	0.355251	2.58835e-31	9.32002e-16	6.43832e-09	2.33347e-09	3.36237e-24	5.94121e-05	0.250788	0.448854	5.1499e-05	0.196379	0.0288181	0.0101847	0.910612
AMELX	turquoise	-0.356674	-0.011083	-0.293013	0.117486	0.171182	0.484783	0.309192	0.0877484	0.154906	4.7807e-05	0.902765	0.000957894	0.193763	0.0573085	1.15993e-08	0.000475528	0.332495	0.0858195	0.151221	0.0936355	-0.0935627	0.301329
AMER1	turquoise	-0.786463	0.0314702	-0.272994	0.112411	0.7375	0.934254	0.223094	0.0676927	0.00192907	2.6887e-27	0.728611	0.0021576	0.21386	1.54715e-22	1.79566e-56	0.0127533	0.455053	0.983035	-0.0452623	0.617659	-0.108567	0.230038
AMER2	turquoise	-0.276839	0.314416	-0.551277	-0.187008	0.215212	0.645397	0.764207	0.227131	-0.211972	0.00185448	0.00037603	3.24742e-11	0.0375504	0.0163759	5.8896e-16	5.44578e-25	0.0111854	0.0181063	-0.147439	0.102233	-0.137816	0.12691
AMER3	blue	-0.659788	-0.624185	0.6926	-0.0336872	0.748656	0.0968575	-0.523917	0.0985741	0.271692	7.83388e-17	9.53731e-15	5.07481e-19	0.710316	1.59305e-23	0.28455	4.25677e-10	0.27606	0.00226998	0.21726	0.015358	0.0358079	0.692969
AMFR	blue	-0.133642	-0.396689	0.78314	0.0403241	0.444572	-0.35057	-0.427663	0.00441692	0.0867764	0.138941	5.08677e-06	6.1818e-27	0.656563	2.30727e-07	6.56046e-05	7.26532e-07	0.961169	0.3379	0.147833	0.101309	-0.0333611	0.712998
AMH	blue	-0.116569	-0.326497	0.480213	0.315837	0.160588	-0.196798	-0.300653	-0.372109	0.254399	0.19729	0.000214879	1.6617e-08	0.000352506	0.0747978	0.0284715	0.00069163	2.0857e-05	0.00435494	0.211234	0.0185218	-0.0403522	0.656339
AMHR2	yellow	-0.245276	-0.374189	0.251197	0.0353882	0.110446	-0.0165359	-0.180209	0.121082	0.575493	0.00603831	1.85896e-05	0.00489059	0.69639	0.222027	0.85536	0.0451956	0.180379	2.71908e-12	0.3232	0.000250921	0.209693	0.0194159
AMIGO1	blue	-0.0220986	-0.474375	0.713488	-0.314489	0.156933	-0.509725	-0.637241	-0.0418855	0.0706024	0.807527	2.61051e-08	1.42442e-20	0.000374783	0.0817476	1.4814e-09	1.76256e-15	0.644156	0.435859	0.108574	0.230008	0.0851098	0.347294
AMIGO2	turquoise	0.660071	0.178262	0.251427	-0.413255	-0.40395	-0.694517	-0.386355	-0.0159397	-0.111449	7.52061e-17	0.0476103	0.00485028	1.84033e-06	3.27957e-06	3.70275e-19	9.33456e-06	0.860521	0.217832	-0.0186135	0.837424	0.09574	0.290169
AMIGO3	grey	-0.162959	-0.0770629	0.0347386	-0.0378634	0.115881	0.117617	-0.122029	-0.088304	0.22888	0.0705494	0.39493	0.701697	0.676307	0.199964	0.193265	0.17697	0.329431	0.0105602	-0.00455069	0.959994	0.151345	0.0933628
AMMECR1	blue	0.162292	0.643796	-0.750033	-0.248644	-0.240645	0.4502	0.170334	-0.0969704	-0.149016	0.0717239	7.32237e-16	1.19335e-23	0.00535919	0.00709702	1.55317e-07	0.0585719	0.283986	0.0985756	-0.167485	0.0629844	-0.0590322	0.514875
AMMECR1L	turquoise	-0.545323	0.244064	-0.399714	0.168774	0.552832	0.847393	0.348098	-0.216724	-0.175538	5.79887e-11	0.00630086	4.24191e-06	0.0609558	2.78592e-11	2.43547e-35	7.44395e-05	0.0156187	0.051166	-0.0986784	0.27555	-0.163052	0.0703872
AMN	turquoise	-0.553837	-0.265735	0.0554481	0.430302	0.428928	0.431596	0.183155	-0.215704	0.185974	2.52187e-11	0.00285478	0.540762	6.0991e-07	6.68194e-07	5.59455e-07	0.0417368	0.0161262	0.0386374	0.125644	0.164391	0.0226248	0.803037
AMN1	yellow	0.381992	0.874536	-0.742981	-0.371481	-0.237857	0.312672	0.306558	-0.249786	-0.489085	1.19883e-05	3.72648e-40	5.13785e-23	2.15909e-05	0.00781099	0.000406878	0.000534422	0.00514484	8.22836e-09	-0.222002	0.0132091	-0.147402	0.10232
AMOT	red	-0.830847	-0.326577	0.227254	0.150204	0.906083	0.594161	-0.0113196	0.346939	-0.0145363	7.6484e-33	0.000214073	0.0111405	0.0958884	2.11861e-47	3.48173e-13	0.9007	7.89543e-05	0.872693	0.0551101	0.543236	-0.0985753	0.276054
AMOTL1	turquoise	-0.774035	-0.0660992	-0.0710482	0.253832	0.805207	0.804336	0.16716	-0.0268583	0.0140004	5.62402e-26	0.465761	0.432959	0.00444579	1.82919e-29	2.33357e-29	0.0635042	0.767149	0.877349	0.00272216	0.976062	-0.0921204	0.308875
AMOTL2	red	-0.706792	-0.291481	0.22558	0.0823171	0.801471	0.487882	0.299173	0.202319	-0.113719	4.63317e-20	0.00102145	0.0117664	0.3634	5.15937e-29	9.06242e-09	0.000737178	0.0242299	0.208545	0.0238243	0.792823	-0.150277	0.095726
AMPD1	blue	-0.0705779	-0.379198	0.377463	0.0633323	0.0429236	-0.251962	-0.194865	0.155411	0.62876	0.436018	1.40455e-05	1.54854e-05	0.484678	0.635961	0.00475744	0.030099	0.0847891	5.32635e-15	0.249765	0.00514877	0.0544841	0.547832
AMPD2	blue	-0.422867	-0.720265	0.942083	0.0530458	0.590478	-0.292416	-0.568665	0.0423904	0.255565	9.94714e-07	4.16939e-21	9.97192e-60	0.558465	5.27746e-13	0.00098223	5.58503e-12	0.640165	0.00417325	0.253518	0.00449671	0.021425	0.813286
AMPD3	turquoise	-0.589258	0.0533121	-0.42873	0.461737	0.423206	0.802752	0.615701	0.0149207	-0.0897825	6.0502e-13	0.556489	6.77015e-07	6.74655e-08	9.72987e-07	3.6247e-29	2.74014e-14	0.869357	0.321366	-0.154033	0.087623	-0.112065	0.215282
AMPH	blue	-0.154628	-0.041389	0.375738	-0.406351	0.494753	-0.0444673	-0.481443	0.142269	-0.236864	0.0863901	0.648091	1.70545e-05	2.83009e-06	5.19689e-09	0.623854	1.50931e-08	0.114973	0.00808031	-0.0310114	0.732417	-0.068505	0.449648
AMT	turquoise	-0.560694	0.134632	-0.586572	0.147525	0.286966	0.879814	0.487862	0.0798496	0.077521	1.2676e-11	0.136012	8.1577e-13	0.10203	0.00123187	3.19558e-41	9.0765e-09	0.378009	0.392117	-0.00454392	0.960053	-0.0615529	0.497058
AMTN	yellow	-0.121129	-0.418317	0.359162	0.159931	0.0344698	-0.198154	-0.192964	0.1393	0.675227	0.18021	1.33417e-06	4.19442e-05	0.076011	0.703898	0.0273749	0.031776	0.12283	7.92918e-18	0.374536	1.82351e-05	0.120319	0.183162
AMY1A	grey	0.0613327	-0.0229006	-0.0241385	0.0259454	-0.111257	-0.0482974	0.0749409	0.185375	0.27813	0.498601	0.800685	0.790154	0.774849	0.218631	0.594255	0.408113	0.0392798	0.00176171	0.00771372	0.932239	-0.0959585	0.289065
AMY1B	turquoise	0.147248	-0.151372	0.258944	-0.0508291	-0.106514	-0.332112	-0.0824794	0.0104972	-0.0405854	0.102681	0.0933044	0.00368454	0.575044	0.239022	0.000164346	0.362452	0.907881	0.65448	0.115717	0.200605	-0.133725	0.138692
AMY1C	grey	0.241395	0.159866	-0.0154655	-0.0642598	-0.157484	-0.158648	-0.0987188	-0.106641	-0.0462061	0.00691526	0.0761316	0.86463	0.478291	0.0806679	0.0784253	0.275352	0.23846	0.610338	-0.0487491	0.590806	0.00613085	0.94612
AMY2A	grey	0.189192	0.263174	-0.200348	-0.200119	-0.153898	0.0299744	0.00205295	-0.142115	0.0606318	0.0353386	0.00314554	0.0256773	0.0258504	0.0879041	0.741042	0.981946	0.115371	0.503531	-0.00360098	0.968338	0.0199716	0.825744
AMY2B	turquoise	-0.0129196	0.762681	-0.742667	-0.34263	0.109242	0.675375	0.286887	-0.131846	-0.290759	0.886752	7.67143e-25	5.47707e-23	9.80735e-05	0.227136	7.75176e-18	0.00123587	0.144377	0.00105275	-0.160152	0.0755998	-0.147902	0.101148
AMZ1	brown	-0.886763	-0.208099	-0.0250895	0.1641	0.819255	0.830161	0.133819	0.0400746	0.194478	1.04981e-42	0.0203801	0.782088	0.0685771	3.00099e-31	9.57937e-33	0.138413	0.658554	0.0304346	0.119127	0.187568	-0.0957501	0.290118
AMZ2	brown	0.883451	0.381896	-0.140101	-0.10868	-0.805691	-0.656408	-0.0934786	-0.398849	-0.258502	5.49592e-42	1.20542e-05	0.12067	0.229551	1.5964e-29	1.27064e-16	0.301766	4.46883e-06	0.00374538	-0.171647	0.056625	0.0593968	0.512278
ANAPC1	turquoise	-0.366742	0.519692	-0.683483	-0.0464274	0.344471	0.91332	0.375009	-0.0938152	-0.131621	2.7965e-05	6.20769e-10	2.19865e-18	0.608627	8.94281e-05	1.98855e-49	1.77619e-05	0.30002	0.145068	-0.107053	0.236641	-0.120443	0.182707
ANAPC10	brown	0.806995	0.809615	-0.615641	-0.213675	-0.71136	-0.1826	0.105986	-0.315583	-0.328506	1.10461e-29	5.22482e-30	2.76049e-14	0.0171783	2.07968e-20	0.0423716	0.241372	0.000356596	0.000195338	-0.180646	0.0446681	0.0271465	0.764723
ANAPC11	blue	0.294523	-0.489846	0.8074	0.0729695	-0.158865	-0.854993	-0.502805	-0.101918	0.211932	0.000898828	7.73994e-09	9.84742e-30	0.420589	0.0780126	1.37459e-36	2.66596e-09	0.260018	0.0181285	0.198069	0.0274426	0.103132	0.254355
ANAPC13	brown	0.879269	0.157586	0.211179	-0.17343	-0.727356	-0.905994	-0.311195	-0.251952	-0.0818014	4.1396e-41	0.0804693	0.0185532	0.0540668	1.10845e-21	2.23779e-47	0.000434811	0.00475917	0.366424	-0.0244455	0.787547	0.0898608	0.320942
ANAPC15	turquoise	0.583551	-0.187946	0.537532	-0.104219	-0.421254	-0.901996	-0.424713	-0.0888903	-0.0249443	1.13786e-12	0.0365864	1.21757e-10	0.249354	1.10435e-06	2.5092e-46	8.81881e-07	0.326218	0.783318	0.0324606	0.720419	0.0990542	0.273716
ANAPC16	turquoise	0.734305	-0.110307	0.380354	-0.198723	-0.673808	-0.964064	-0.324635	-0.119772	0.030049	2.9049e-22	0.222613	1.31573e-05	0.0269257	9.84373e-18	4.39792e-72	0.000234599	0.185174	0.74042	0.0647559	0.474894	0.0996223	0.27096
ANAPC2	blue	-0.328963	-0.79838	0.899226	0.317359	0.369883	-0.392207	-0.340708	0.0648222	0.385246	0.000191135	1.19674e-28	1.26058e-45	0.000328816	2.35692e-05	6.63543e-06	0.000107926	0.474441	9.9505e-06	0.264438	0.00299884	0.0540071	0.551347
ANAPC4	brown	0.830804	0.776508	-0.595185	-0.22073	-0.75279	-0.236232	0.119615	-0.183975	-0.313552	7.75862e-33	3.11925e-26	3.09871e-13	0.0137583	6.6545e-24	0.00825578	0.185755	0.0408147	0.000391027	-0.177437	0.048665	-0.00732988	0.935604
ANAPC5	turquoise	0.783776	0.291173	-0.120689	-0.130097	-0.776651	-0.586636	0.138516	-0.269412	-0.00210954	5.27707e-27	0.0010347	0.181807	0.149825	3.01372e-26	8.09935e-13	0.124972	0.00247964	0.981448	-0.0413356	0.648514	0.102699	0.256361
ANAPC7	turquoise	0.793259	0.07809	0.221834	-0.22972	-0.699338	-0.86792	-0.252643	-0.373279	-0.0693729	4.67338e-28	0.388641	0.0132805	0.0102711	1.65744e-19	6.95329e-39	0.00464176	1.95514e-05	0.443913	0.0040747	0.964175	0.102005	0.259606
ANG	turquoise	0.463913	-0.172667	0.221196	0.132791	-0.51859	-0.641716	-0.10624	0.212701	0.0267468	5.74468e-08	0.0551501	0.013555	0.141496	6.84377e-10	9.69926e-16	0.24024	0.0177036	0.768089	-0.0346499	0.702423	0.127307	0.158832
ANGEL1	turquoise	-0.81436	-0.105742	-0.138888	-0.0244216	0.774047	0.826958	0.311304	0.208003	-0.0159547	1.30751e-30	0.242466	0.123953	0.78775	5.60729e-26	2.70067e-32	0.000432689	0.0204394	0.860391	-0.000367714	0.996766	-0.118178	0.191135
ANGEL2	blue	0.553503	0.691892	-0.670217	-0.0490187	-0.542691	0.0417464	0.283105	0.193083	-0.210666	2.60683e-11	5.69765e-19	1.69259e-17	0.588752	7.46629e-11	0.645257	0.00144236	0.0316688	0.0188473	-0.172751	0.0550298	-0.101641	0.261322
ANGPT1	blue	0.171698	0.524739	-0.693935	0.130958	-0.260179	0.370576	0.662831	-0.0858211	-0.239534	0.05655	3.95292e-10	4.07579e-19	0.147124	0.00351916	2.26913e-05	5.04146e-17	0.343264	0.00737427	-0.182024	0.0430378	-0.0875102	0.333815
ANGPT2	brown	0.518234	0.311101	-0.262749	0.502248	-0.538415	-0.264212	0.143691	-0.428621	-0.18835	7.06222e-10	0.00043665	0.00319626	2.79349e-09	1.12044e-10	0.00302458	0.111353	6.81925e-07	0.0361778	-0.0781524	0.388261	-0.0230189	0.799677
ANGPT4	grey	-0.131471	-0.259507	0.282601	-0.0920716	0.142326	-0.0739906	-0.138355	0.234754	0.382882	0.14553	0.0036083	0.00147211	0.309132	0.114828	0.4141	0.125416	0.00867966	1.1395e-05	0.0873198	0.334872	0.197242	0.0281086
ANGPTL1	blue	0.300993	0.758985	-0.806143	-0.347343	-0.275857	0.356806	0.397128	0.203934	-0.40871	0.000681536	1.74072e-24	1.40555e-29	7.73529e-05	0.00192796	4.74777e-05	4.95499e-06	0.0230958	2.44575e-06	-0.173549	0.0539001	-0.0926591	0.306042
ANGPTL2	turquoise	-0.599529	-0.0722716	-0.383711	0.46889	0.344077	0.745709	0.703392	0.0181947	0.0026657	1.88094e-13	0.425059	1.08675e-05	3.96035e-08	9.12188e-05	2.93793e-23	8.32692e-20	0.841033	0.976559	-0.0582279	0.520629	-0.0897082	0.321768
ANGPTL3	turquoise	-0.364014	0.468234	-0.741591	0.0235891	0.237102	0.908078	0.388275	0.0074738	-0.0325904	3.23947e-05	4.16069e-08	6.81342e-23	0.794823	0.00801496	6.08173e-48	8.35167e-06	0.934342	0.719347	-0.0821365	0.364457	-0.140224	0.120342
ANGPTL4	green	0.169824	-0.210498	0.277575	0.66554	-0.197905	-0.343899	-0.0490191	-0.599208	0.132612	0.0593419	0.0189444	0.00180111	3.39061e-17	0.0275739	9.20371e-05	0.588748	1.95204e-13	0.142038	0.106818	0.23768	0.0281843	0.756006
ANGPTL5	blue	0.036249	0.483017	-0.577416	-0.0249457	-0.0654503	0.433718	0.228252	0.126982	-0.134336	0.689381	1.3336e-08	2.21342e-12	0.783306	0.470161	4.85235e-07	0.0107809	0.159907	0.136883	-0.130043	0.149996	-0.0798371	0.378084
ANGPTL6	turquoise	-0.491209	-0.238648	0.124122	0.393701	0.445692	0.36025	0.0210783	-0.0734628	0.104739	6.93387e-09	0.00760234	0.169601	6.07556e-06	2.13369e-07	3.95979e-05	0.816253	0.417447	0.246985	0.102098	0.259172	-0.122209	0.176325
ANGPTL7	turquoise	-0.589292	0.261043	-0.566337	0.111049	0.474506	0.964331	0.415815	0.0967947	-0.0267685	6.02736e-13	0.00340749	7.1118e-12	0.219497	2.58454e-08	2.81362e-72	1.5651e-06	0.284864	0.767906	-0.0766987	0.397174	-0.154135	0.0874103
ANHX	grey	-0.252177	-0.243788	0.138975	0.0260326	0.171433	0.100335	-0.00169125	0.151274	0.512312	0.00472071	0.00636208	0.123715	0.774113	0.0569379	0.267529	0.985127	0.0935193	1.18515e-09	0.0577606	0.523986	0.123954	0.170183
ANK1	red	-0.635048	-0.457439	0.52704	0.0140854	0.744395	0.209198	-0.32885	-0.0721732	0.0466217	2.35386e-15	9.23711e-08	3.21013e-10	0.87661	3.8494e-23	0.019711	0.000192167	0.425691	0.607127	0.0578247	0.523525	-0.0474422	0.600809
ANK2	turquoise	-0.374898	0.507889	-0.496	-0.187138	0.52268	0.820395	0.177764	-0.0459524	-0.282222	1.78722e-05	1.73352e-09	4.69167e-09	0.037416	4.7564e-10	2.11663e-31	0.0482449	0.612303	0.00149487	-0.117339	0.194325	-0.134154	0.137418
ANK3	turquoise	-0.276405	0.590868	-0.757762	-0.157243	0.267117	0.866406	0.484827	-0.0148836	-0.277477	0.00188665	5.05168e-13	2.27582e-24	0.0811384	0.00270814	1.32845e-38	1.15583e-08	0.869678	0.00180813	-0.17192	0.0562266	-0.131771	0.144606
ANKAR	turquoise	-0.302496	0.536843	-0.758925	-0.00770843	0.223362	0.888541	0.460243	0.044456	-0.0507833	0.000638524	1.2989e-10	1.76407e-24	0.932286	0.0126437	4.22684e-43	7.52904e-08	0.623943	0.575388	-0.117667	0.193072	-0.119968	0.184452
ANKDD1A	green	0.103848	0.127052	0.0452543	-0.735258	0.00456932	-0.0815434	-0.265223	0.00797398	-0.0599318	0.251053	0.159674	0.617721	2.40917e-22	0.95983	0.367943	0.0029109	0.929959	0.508479	0.0219688	0.808636	-0.0142915	0.874819
ANKDD1B	turquoise	-0.278235	0.243429	-0.30135	0.0133952	0.259649	0.545356	0.00205279	-0.310184	-0.00308663	0.00175437	0.00644253	0.000671077	0.882613	0.00358938	5.78077e-11	0.981947	0.000454948	0.972859	-0.0164355	0.856229	-0.0603202	0.50573
ANKEF1	yellow	0.545566	0.780295	-0.533213	-0.30537	-0.362387	0.0328821	-0.0287518	-0.155077	-0.3636	5.6645e-11	1.24628e-26	1.82204e-10	0.000563137	3.53437e-05	0.716942	0.751251	0.0854689	3.31222e-05	-0.224594	0.0121498	-0.0705761	0.43603
ANKFN1	turquoise	-0.68876	-0.0170676	-0.369712	0.301674	0.493186	0.866084	0.333037	0.237426	0.179065	9.47252e-19	0.850763	2.37912e-05	0.00066172	5.90569e-09	1.5232e-38	0.000157165	0.00792693	0.0466017	-0.00625105	0.945066	-0.0805172	0.374021
ANKFY1	turquoise	-0.724075	0.0637768	-0.243245	0.229953	0.737956	0.878564	0.311833	0.176391	-0.044752	2.05675e-21	0.481612	0.00648416	0.0101921	1.41306e-22	5.77609e-41	0.000422532	0.0500302	0.621633	-0.0312937	0.730074	-0.164763	0.0674513
ANKH	grey	-0.0761346	0.287577	-0.0591711	-0.477204	0.358833	0.198714	-0.0160904	-0.0629517	-0.585051	0.400666	0.00120126	0.513885	2.0996e-08	4.26778e-05	0.0269331	0.859216	0.487312	9.64958e-13	-0.240075	0.00723821	-0.122442	0.175498
ANKHD1	blue	0.0805829	0.561996	-0.864429	-0.0876128	-0.31194	0.552792	0.452522	0.00689424	0.0508025	0.373631	1.11047e-11	3.05775e-38	0.333246	0.000420503	2.7968e-11	1.31638e-07	0.939424	0.575244	-0.0443049	0.625124	-0.0100451	0.911833
ANKIB1	turquoise	-0.193976	0.605756	-0.734457	-0.0219524	0.208087	0.790575	0.578387	0.00138961	-0.233399	0.0308735	9.07503e-14	2.81971e-22	0.808776	0.0203873	9.3998e-28	1.99397e-12	0.987779	0.00908526	-0.129696	0.151095	-0.162135	0.0720026
ANKK1	brown	-0.603965	-0.350516	0.167885	0.124582	0.519955	0.392821	0.0612871	0.317241	0.289204	1.12102e-13	6.57863e-05	0.0623493	0.168013	6.06427e-10	6.39975e-06	0.498921	0.000330595	0.00112308	0.129742	0.150948	-0.00313219	0.972458
ANKLE1	turquoise	-0.596255	-0.267717	-0.122808	0.439596	0.362217	0.517407	0.253015	0.0350784	0.036178	2.74193e-13	0.00264669	0.174198	3.25452e-07	3.56642e-05	7.59606e-10	0.00457967	0.698919	0.689959	0.025082	0.782152	-0.00308106	0.972908
ANKLE2	blue	0.261655	-0.315187	0.719242	-0.0342692	0.00685207	-0.71383	-0.414932	0.00557667	-0.00155177	0.00333031	0.000363091	5.03014e-21	0.705541	0.939793	1.34e-20	1.6553e-06	0.950984	0.986353	0.11646	0.19771	0.0328882	0.716891
ANKMY1	turquoise	-0.805407	-0.0991612	-0.283408	0.294025	0.617676	0.910959	0.36254	0.123438	0.17048	1.72918e-29	0.273196	0.00142474	0.000917904	2.1493e-14	9.52732e-49	3.50551e-05	0.171985	0.0583518	-0.0173565	0.848266	-0.0749188	0.408252
ANKMY2	brown	0.754147	0.648638	-0.182207	-0.455334	-0.446707	-0.381648	-0.371128	-0.184165	-0.189911	4.97818e-24	3.77447e-16	0.0428253	1.07577e-07	1.98719e-07	1.22254e-05	2.20142e-05	0.0406032	0.0346343	-0.0361033	0.690566	-0.0259095	0.775152
ANKRA2	brown	0.860673	0.701789	-0.426626	-0.371109	-0.71279	-0.368751	0.122905	-0.193977	-0.363482	1.43841e-37	1.09469e-19	7.77892e-07	2.20374e-05	1.61313e-20	2.50728e-05	0.173859	0.030873	3.33332e-05	-0.214518	0.0167341	-0.0310763	0.731877
ANKRD1	grey	0.0349259	0.104236	-0.167109	0.114902	-0.115703	0.116911	-0.075305	0.0533167	0.249325	0.700166	0.249276	0.063586	0.203817	0.20066	0.19597	0.405833	0.556455	0.00523051	0.014356	0.874259	0.0343629	0.704773
ANKRD10	blue	0.497482	0.734247	-0.54829	-0.296863	-0.362681	0.0888923	0.194209	-0.0521102	-0.172931	4.15254e-09	2.93791e-22	4.34991e-11	0.000813823	3.47932e-05	0.326207	0.0306694	0.565434	0.0547725	-0.112439	0.213746	-0.172525	0.0553528
ANKRD11	turquoise	0.218229	-0.432443	0.678867	-0.139293	-0.0601077	-0.74692	-0.36942	0.127322	-0.172302	0.0148956	5.28622e-07	4.5277e-18	0.122849	0.507233	2.28672e-23	2.41734e-05	0.158781	0.0556737	0.0790955	0.382544	0.0643434	0.477718
ANKRD12	brown	0.896738	0.226015	0.0111389	-0.263057	-0.846952	-0.826459	-0.174828	-0.151241	-0.0864208	5.16524e-45	0.011601	0.902278	0.00315948	2.864e-35	3.16776e-32	0.0521281	0.0935917	0.33989	-0.0284175	0.754051	0.117436	0.193957
ANKRD13A	blue	0.225914	0.367106	-0.728652	0.198725	-0.492288	0.250663	0.788922	0.240901	-0.083196	0.0116392	2.74183e-05	8.66145e-22	0.0269242	6.35328e-09	0.00498547	1.4382e-27	0.00703455	0.358282	-0.146356	0.104804	-0.000960499	0.991553
ANKRD13B	yellow	-0.677329	-0.881316	0.709683	0.172194	0.555949	-0.0292561	-0.162576	0.166817	0.34061	5.74211e-18	1.55529e-41	2.79566e-20	0.0558297	2.0439e-11	0.747035	0.0712218	0.064058	0.000108448	0.27993	0.0016394	0.0688588	0.447305
ANKRD13C	yellow	0.277278	0.745334	-0.38547	-0.238681	0.0735772	0.221054	0.0506567	-0.195761	-0.494152	0.00182249	3.17385e-23	9.82299e-06	0.00759372	0.41672	0.0136162	0.576342	0.0293351	5.45827e-09	-0.153054	0.08968	-0.128768	0.154065
ANKRD13D	blue	-0.139904	-0.755779	0.957341	0.0905763	0.242448	-0.61501	-0.524143	0.0187012	0.200903	0.121199	3.50179e-24	1.25535e-67	0.317089	0.00666674	2.98201e-14	4.17109e-10	0.836668	0.0252623	0.220299	0.0139485	0.0675775	0.455823
ANKRD16	blue	-0.141438	-0.595536	0.842164	0.1369	0.299903	-0.470223	-0.530931	0.0762631	0.14806	0.117134	2.97691e-13	1.60923e-34	0.129479	0.000714398	3.58121e-08	2.24929e-10	0.399868	0.100779	0.182252	0.0427734	0.019108	0.833167
ANKRD17	blue	0.471494	0.394124	-0.513752	-0.414571	-0.646203	-0.0955273	0.157678	-0.145829	-0.0886161	3.25253e-08	5.92501e-06	1.04595e-09	1.69362e-06	5.27501e-16	0.291247	0.0802902	0.106075	0.327718	-0.115816	0.200219	0.129256	0.152496
ANKRD18A	blue	0.533798	0.615607	-0.609814	-0.53209	-0.53573	-0.0257773	0.531507	-0.0357137	-0.371691	1.72572e-10	2.77188e-14	5.59564e-14	2.02143e-10	1.44161e-10	0.77627	2.13317e-10	0.693737	2.13425e-05	-0.176829	0.0494542	-0.0419169	0.643907
ANKRD18B	turquoise	0.551975	0.0238389	0.154708	-0.560925	-0.509867	-0.653166	-0.465297	0.203437	-0.0264479	3.0319e-11	0.792698	0.0862253	1.23829e-11	1.46337e-09	2.00904e-16	5.18322e-08	0.0234396	0.770608	0.0831005	0.358836	0.0941522	0.29828
ANKRD2	blue	-0.256227	-0.654802	0.645735	0.26528	0.23778	-0.294081	-0.291574	0.407161	0.375798	0.00407321	1.59545e-16	5.62339e-16	0.00290462	0.00783173	0.000915741	0.00101748	2.69195e-06	1.69978e-05	0.0627818	0.48849	-0.0134961	0.881734
ANKRD20A1	brown	0.792253	0.332227	0.0252087	-0.0974535	-0.584243	-0.671933	-0.219737	-0.157455	-0.287144	6.07996e-28	0.000163439	0.781079	0.281583	1.05462e-12	1.30756e-17	0.0142004	0.0807249	0.00122288	-0.0349125	0.700275	0.0238752	0.79239
ANKRD22	green	-0.236724	-0.413155	0.120484	0.823438	0.00330091	0.0196312	0.0857439	0.15023	0.312564	0.00811879	1.85195e-06	0.182557	8.23406e-32	0.970975	0.828668	0.343701	0.0958305	0.000408873	0.0598279	0.509216	0.0421083	0.642393
ANKRD23	blue	-0.128852	-0.0277431	-0.409833	0.0823834	-0.222375	0.290846	0.571803	0.155221	0.161214	0.153794	0.759708	2.28062e-06	0.363013	0.0130518	0.0010489	4.01992e-12	0.0851751	0.0736561	0.0250169	0.782703	0.0254575	0.778973
ANKRD24	blue	-0.283513	-0.803117	0.845242	0.181784	0.247885	-0.447803	-0.533402	-0.100289	0.312268	0.00141863	3.27611e-29	5.34032e-35	0.0433177	0.00550593	1.8399e-07	1.79034e-10	0.26775	0.000414354	0.245901	0.00590678	0.107351	0.235332
ANKRD26	brown	0.883544	0.385216	-0.088937	-0.436411	-0.748153	-0.713158	-0.187237	-0.00648784	-0.281778	5.24786e-42	9.96796e-06	0.325962	4.04479e-07	1.76936e-23	1.51094e-20	0.0373129	0.942988	0.00152196	-0.0631445	0.485977	0.0452401	0.617831
ANKRD27	red	-0.367574	-0.104148	0.356283	-0.130229	0.658081	0.159971	-0.181165	0.0230224	-0.161648	2.67311e-05	0.249677	4.87969e-05	0.149408	1.00084e-16	0.0759361	0.0440488	0.799647	0.0728741	0.15073	0.0947176	-0.103326	0.253454
ANKRD28	yellow	0.284102	0.859401	-0.843261	-0.150799	-0.239557	0.484855	0.406545	-0.192446	-0.205565	0.00138508	2.40519e-37	1.08925e-34	0.0945642	0.00736865	1.1533e-08	2.79635e-06	0.0322466	0.0219973	-0.212455	0.0178386	-0.0762403	0.40001
ANKRD29	turquoise	0.685585	0.375335	0.0150333	-0.511638	-0.430363	-0.558632	-0.244996	-0.128653	-0.437248	1.57546e-18	1.74421e-05	0.868379	1.25633e-09	6.07416e-07	1.56159e-11	0.00609826	0.154437	3.82101e-07	-0.185936	0.038678	-0.0380971	0.674422
ANKRD30A	grey	0.21916	0.122799	-0.0419372	-0.304184	-0.20233	-0.139521	-0.14335	-0.0526107	0.160285	0.0144631	0.174233	0.643747	0.0005932	0.0242218	0.122231	0.112214	0.561701	0.0753545	0.00141278	0.987575	0.17124	0.0572228
ANKRD30B	brown	0.430279	0.454219	-0.414601	-0.172028	-0.386585	-0.0975012	0.07361	0.247244	-0.313153	6.10826e-07	1.16566e-07	1.69039e-06	0.0560704	9.21085e-06	0.281346	0.416512	0.00563275	0.000398146	-0.00645168	0.943305	0.00319741	0.971885
ANKRD30BL	green	0.157404	0.298428	-0.264228	-0.831221	-0.14307	0.0379849	-0.121255	0.140266	-0.147712	0.0808228	0.000761135	0.00302281	6.76508e-33	0.112923	0.675326	0.179752	0.12023	0.101592	0.0639487	0.480429	0.0348785	0.700553
ANKRD31	turquoise	0.0184036	0.611136	-0.775229	0.0199349	-0.0914642	0.611494	0.446898	0.0797889	-0.0763817	0.839232	4.77283e-14	4.23512e-26	0.826058	0.312348	4.57075e-14	1.96084e-07	0.378373	0.399134	-0.167008	0.0637487	-0.0368286	0.684677
ANKRD33	brown	-0.375433	-0.294948	0.241355	0.349943	0.367787	0.17558	-0.19323	0.243143	0.227579	1.73469e-05	0.000882815	0.00692468	6.77491e-05	2.64235e-05	0.0511098	0.0315368	0.00650729	0.0110221	0.116294	0.198358	-0.010541	0.907499
ANKRD33B	red	-0.654433	-0.0733152	0.216422	-0.00508177	0.897342	0.534078	-0.213858	-0.133179	-0.194883	1.68072e-16	0.418386	0.0157677	0.95533	3.68065e-45	1.68152e-10	0.0170805	0.140325	0.0300834	0.068909	0.446973	-0.184448	0.0402904
ANKRD34A	blue	-0.265139	-0.207962	0.184366	-0.316788	0.272687	0.0649673	-0.227701	-0.13917	-0.209068	0.00292015	0.0204651	0.0403812	0.000337527	0.00218362	0.473451	0.0109783	0.123183	0.0197892	-0.0329376	0.716484	-0.006262	0.94497
ANKRD34B	yellow	0.316128	0.401802	-0.279831	-0.474007	-0.240295	-0.0279969	0.134374	-0.142717	-0.287382	0.000347853	3.73836e-06	0.00164595	2.68519e-08	0.00718355	0.757578	0.136771	0.113822	0.00121096	-0.0816769	0.367157	0.0199498	0.825931
ANKRD34C	yellow	0.209627	0.45752	-0.208161	-0.568235	-0.0133957	0.0686705	-0.16863	-0.321684	-0.336207	0.0194549	9.18334e-08	0.0203419	5.84044e-12	0.882608	0.448551	0.0611786	0.000269304	0.000134718	-0.203408	0.0234602	-0.0476208	0.599437
ANKRD35	blue	0.0478518	-0.666525	0.86811	0.12287	0.0435803	-0.734389	-0.522351	0.128205	0.147288	0.597665	2.932e-17	6.40576e-39	0.173981	0.630798	2.85722e-22	4.89859e-10	0.155889	0.102588	0.150791	0.0945819	0.0713961	0.430704
ANKRD36	yellow	0.568358	0.750662	-0.616215	-0.575223	-0.457181	-0.00155687	0.202323	0.169229	-0.403285	5.76616e-12	1.04527e-23	2.57279e-14	2.79829e-12	9.41222e-08	0.986308	0.0242268	0.0602518	3.41543e-06	-0.138124	0.126054	-0.0519959	0.566288
ANKRD36B	blue	0.150746	0.506268	-0.654763	0.0137232	-0.263557	0.359709	0.337414	-0.0668376	-0.0260278	0.0946813	1.99005e-09	1.60419e-16	0.879759	0.00310039	4.07488e-05	0.000126981	0.460782	0.774153	0.00165828	0.985416	-0.0225072	0.804039
ANKRD36C	blue	0.625855	0.751356	-0.688229	-0.495131	-0.596775	-0.0215687	0.290939	0.0839899	-0.331348	7.71878e-15	9.02438e-24	1.03193e-18	5.03848e-09	2.58336e-13	0.812057	0.00104484	0.353698	0.000170502	-0.10556	0.243281	-0.046841	0.605435
ANKRD37	blue	-0.0106032	-0.0616834	0.427025	-0.303642	0.265021	-0.177087	-0.311723	-0.366683	0.0352684	0.906956	0.496144	7.57737e-07	0.0006074	0.00293326	0.0491175	0.000424642	2.80538e-05	0.697368	0.142544	0.114266	-0.0959449	0.289134
ANKRD39	turquoise	0.386267	-0.206055	0.10026	-0.128821	-0.565447	-0.540394	0.213928	0.167282	0.0546142	9.38212e-06	0.0216762	0.267889	0.153894	7.79621e-12	9.29232e-11	0.0170437	0.0633093	0.546875	0.00356388	0.968664	-0.0450381	0.619403
ANKRD40	turquoise	0.499806	0.303164	-0.130098	-0.467479	-0.354012	-0.35562	0.322202	0.0425715	-0.46893	3.42525e-09	0.000620207	0.149819	4.40344e-08	5.49259e-05	5.05156e-05	0.000262887	0.638735	3.94861e-08	-0.100355	0.267434	-0.0540124	0.551308
ANKRD42	turquoise	0.415413	0.180261	0.384342	-0.391932	-0.0187366	-0.507688	-0.687169	-0.193906	-0.169389	1.60561e-06	0.0451328	1.04814e-05	6.7438e-06	0.836363	1.76343e-09	1.22333e-18	0.0309356	0.0600065	0.0278944	0.758438	-0.0971446	0.283118
ANKRD44	turquoise	-0.116736	0.591174	-0.829832	0.0388809	0.0126831	0.745056	0.64841	0.0541048	-0.174906	0.196645	4.88095e-13	1.06645e-32	0.668115	0.888812	3.36041e-23	3.8954e-16	0.550627	0.0520223	-0.146358	0.104801	-0.139705	0.121736
ANKRD45	turquoise	-0.247508	0.429272	-0.406624	-0.124031	0.376925	0.606508	0.109132	0.11939	-0.144696	0.00558024	6.53138e-07	2.78275e-06	0.169919	1.59596e-05	8.30193e-14	0.227609	0.186591	0.108846	-0.0766241	0.397635	-0.137549	0.127654
ANKRD46	brown	0.960234	0.539183	-0.13032	-0.322257	-0.759044	-0.664702	-0.204486	-0.353093	-0.237283	1.88947e-69	1.0421e-10	0.149121	0.000262209	1.71833e-24	3.83505e-17	0.0227188	5.76052e-05	0.00796579	-0.121509	0.178834	0.04012	0.658192
ANKRD49	brown	0.927787	0.323597	-0.109233	-0.291917	-0.896964	-0.758197	-0.101393	-0.138516	-0.140372	4.50747e-54	0.000246297	0.227176	0.00100298	4.55168e-45	2.06928e-24	0.262494	0.124973	0.119948	-0.0695981	0.442431	0.0933493	0.302438
ANKRD50	yellow	0.191438	0.82549	-0.662873	-0.20369	-0.0344503	0.484972	0.0904201	-0.447117	-0.203156	0.0331791	4.31216e-32	5.01075e-17	0.023264	0.704057	1.14265e-08	0.317928	1.9309e-07	0.0236365	-0.0826138	0.361668	-0.0747033	0.409605
ANKRD52	brown	-0.887995	-0.231075	-0.0857539	0.194184	0.766788	0.833237	0.204739	0.0737293	0.0881926	5.59767e-43	0.00981928	0.343644	0.0306909	3.03283e-25	3.46784e-33	0.0225484	0.415755	0.330044	0.0288344	0.75056	-0.0369149	0.683977
ANKRD53	turquoise	-0.853402	-0.161478	-0.189962	0.197597	0.702317	0.869853	0.264241	0.218208	0.114944	2.54326e-36	0.0731791	0.0345849	0.0278212	1.0007e-19	3.0058e-39	0.00302128	0.0149054	0.203651	0.033552	0.711428	-0.0368157	0.684781
ANKRD54	blue	0.235852	-0.561081	0.838746	0.04001	-0.118927	-0.837396	-0.497729	-0.0278489	0.222942	0.00836321	1.21874e-11	5.33044e-34	0.65907	0.188316	8.4897e-34	4.06891e-09	0.75882	0.0128159	0.149057	0.0984807	0.127217	0.159129
ANKRD55	turquoise	-0.198948	0.422574	-0.333602	-0.358876	0.32653	0.534122	-0.121161	-0.265098	-0.150909	0.0267503	1.01383e-06	0.000152924	4.25812e-05	0.000214548	1.67459e-10	0.180092	0.00292477	0.0943214	0.0160028	0.859975	-0.0767776	0.396687
ANKRD6	turquoise	-0.427704	0.223556	-0.307203	-0.359807	0.470482	0.644951	0.0650141	0.149978	-0.0711771	7.24554e-07	0.0125648	0.000519408	4.05374e-05	3.51175e-08	6.25844e-16	0.473131	0.0963949	0.432122	0.0269229	0.766605	-0.0112551	0.901263
ANKRD60	grey	-0.0346133	-0.020297	0.116527	-0.00723917	0.104056	-0.0194459	-0.164612	-0.0804127	-0.033055	0.702723	0.82295	0.197452	0.936399	0.250099	0.83026	0.067705	0.374644	0.715517	0.0598398	0.509131	-0.0698804	0.440578
ANKRD61	turquoise	-0.473257	-0.0134377	-0.276041	-0.0238825	0.282643	0.602297	0.29578	0.187848	0.27041	2.84377e-08	0.882242	0.00191399	0.792328	0.00146962	1.36315e-13	0.000852177	0.0366867	0.00238582	0.120727	0.18167	-0.0559083	0.537402
ANKRD62	pink	-0.142831	-0.0754179	0.0259799	0.014849	0.149693	0.103658	-0.141874	0.580057	0.0989494	0.113533	0.405127	0.774558	0.869979	0.0970375	0.251927	0.115996	1.66486e-12	0.274227	-0.00979993	0.913976	-0.0751184	0.407
ANKRD63	red	-0.740913	-0.301943	0.336626	0.281224	0.881964	0.491946	-0.153352	0.0985879	0.114997	7.81381e-23	0.000654046	0.000131983	0.00155634	1.13658e-41	6.53178e-09	0.0890485	0.275992	0.20344	0.170827	0.0578341	-0.0825957	0.361773
ANKRD65	blue	0.309496	-0.453623	0.749769	0.209876	-0.172832	-0.818957	-0.368175	-0.140199	0.164608	0.00046914	1.21666e-07	1.26149e-23	0.0193078	0.0549138	3.28683e-31	2.58721e-05	0.120408	0.0677124	0.167661	0.0627044	0.0456375	0.614744
ANKRD66	grey	0.162577	0.0401245	-0.00574109	0.0339365	-0.17014	-0.132243	-0.0373912	-0.111668	-0.0261085	0.0712206	0.658156	0.949541	0.708269	0.0588636	0.143162	0.680121	0.216923	0.773472	0.0636338	0.482597	-0.10329	0.253621
ANKRD7	turquoise	-0.260964	0.49421	-0.586815	-0.104875	0.235239	0.757826	0.197266	-0.262159	-0.0257461	0.0034176	5.43257e-09	7.9409e-13	0.246369	0.00853861	2.24413e-24	0.0280889	0.00326798	0.776533	-0.0866926	0.338368	-0.113856	0.207993
ANKRD9	blue	-0.547659	-0.776842	0.848535	0.135543	0.609544	-0.164807	-0.40099	-0.0191305	0.205842	4.62533e-11	2.87855e-26	1.59705e-35	0.133358	5.77981e-14	0.0673766	3.92692e-06	0.832973	0.0218156	0.249953	0.00511421	0.00288841	0.974601
ANKS1A	brown	-0.843722	-0.09259	-0.0844962	0.203899	0.848998	0.849663	0.168515	0.0948813	-0.0398026	9.23593e-35	0.306404	0.350794	0.0231198	1.3447e-35	1.04954e-35	0.0613584	0.294538	0.660728	0.027419	0.762431	-0.141724	0.116386
ANKS1B	turquoise	0.624783	0.0629157	0.056516	-0.543115	-0.665876	-0.640497	-0.283433	-0.0491341	0.0448366	8.84211e-15	0.487562	0.532982	7.16951e-11	3.22677e-17	1.14238e-15	0.00142325	0.587873	0.620973	0.0136434	0.880454	0.129168	0.152781
ANKS3	blue	-0.424329	-0.731802	0.803955	0.140702	0.440777	-0.23767	-0.444068	0.021664	0.413606	9.04302e-07	4.72752e-22	2.59509e-29	0.11907	3.00088e-07	0.00786109	2.38965e-07	0.811241	1.80004e-06	0.262459	0.00323138	0.0084811	0.925517
ANKS4B	turquoise	-0.429855	0.163284	-0.490884	0.0516796	0.241646	0.70669	0.198398	0.235675	0.00453665	6.28322e-07	0.0699823	7.1181e-09	0.568656	0.00685517	4.71604e-20	0.0271817	0.00841336	0.960117	0.0288128	0.750741	-0.118455	0.190087
ANKS6	turquoise	-0.786129	-0.108247	-0.193853	-0.00998446	0.662638	0.821495	0.339067	0.12694	0.0123595	2.92539e-27	0.231422	0.0309822	0.912363	5.18524e-17	1.50779e-31	0.000117055	0.160046	0.891631	0.0104982	0.907873	-0.128066	0.156342
ANKUB1	turquoise	-0.42008	0.236556	-0.556982	-0.027311	0.235309	0.789646	0.409415	0.169003	0.210701	1.19128e-06	0.00816534	1.84317e-11	0.76334	0.00851845	1.1943e-27	2.34079e-06	0.0606009	0.0188269	0.00769674	0.932388	-0.0432442	0.633438
ANKZF1	brown	-0.445208	-0.35547	0.0287359	-0.0252041	0.228968	0.244789	0.292939	0.609177	0.214951	2.20715e-07	5.09142e-05	0.751385	0.781118	0.0105297	0.00614264	0.0009609	6.0392e-14	0.0165096	0.171108	0.057417	-0.0399498	0.659551
ANLN	blue	0.574972	0.581657	-0.628045	-0.323229	-0.620384	-0.0781087	0.639537	-0.0833378	-0.409615	2.87399e-12	1.39932e-12	5.83775e-15	0.000250573	1.53637e-14	0.388527	1.29893e-15	0.357461	2.31184e-06	-0.253029	0.00457724	-0.0168189	0.852913
ANO1	turquoise	-0.485863	0.0719812	-0.0821934	-0.127553	0.537523	0.571695	-0.1216	-0.214929	0.0877242	1.06462e-08	0.426927	0.364124	0.158022	1.21862e-10	4.06585e-12	0.178508	0.0165214	0.332629	-0.0628774	0.487827	-0.0265993	0.769332
ANO10	turquoise	0.0112244	-0.316571	0.170879	0.0505744	-0.213409	-0.202837	-0.165242	-0.0660392	0.360755	0.901531	0.000340886	0.0577571	0.576963	0.0173202	0.0238608	0.0666466	0.466167	3.85511e-05	0.119274	0.187022	0.16187	0.0724766
ANO2	turquoise	-0.608093	0.172134	-0.479922	0.161962	0.471638	0.901556	0.367053	0.0417697	0.0210683	6.8752e-14	0.0559161	1.69995e-08	0.0723124	3.21711e-08	3.25215e-46	2.74974e-05	0.645073	0.816339	-0.0295125	0.744894	-0.0701757	0.438644
ANO3	brown	0.46525	0.535058	-0.423258	-0.182407	-0.376057	-0.0689069	-0.023937	0.0847468	-0.235787	5.20134e-08	1.53485e-10	9.69695e-07	0.0425934	1.67543e-05	0.446987	0.791865	0.349362	0.00838141	-0.0445268	0.62339	0.0400069	0.659095
ANO4	blue	-0.315462	0.524652	-0.739308	-0.0339023	0.260038	0.8774	0.570369	-0.0845131	-0.184139	0.000358575	3.98424e-10	1.07886e-22	0.70855	0.00353778	9.96598e-41	4.67384e-12	0.350697	0.0406324	-0.190401	0.0341618	-0.11552	0.201379
ANO5	turquoise	-0.144473	0.669113	-0.590054	-0.0430889	0.286165	0.722511	0.0566925	-0.270735	-0.140829	0.109398	1.99632e-17	5.53461e-13	0.634659	0.00127306	2.75264e-21	0.531702	0.00235599	0.118734	-0.144703	0.10883	-0.124116	0.169623
ANO6	turquoise	-0.172736	0.427681	-0.631547	0.503243	0.103613	0.657211	0.522761	-0.194534	-0.192483	0.0550508	7.25626e-07	3.7173e-15	2.56972e-09	0.252134	1.13329e-16	4.72212e-10	0.0303852	0.0322125	-0.0887733	0.326857	-0.0962584	0.287553
ANO7	turquoise	-0.5961	-0.0388252	-0.380245	0.161746	0.363113	0.755841	0.621129	0.159292	0.0448976	2.791e-13	0.668562	1.32384e-05	0.0726979	3.39972e-05	3.45525e-24	1.39993e-14	0.0772044	0.620498	-0.0100356	0.911915	-0.0684303	0.450143
ANO8	red	-0.893444	-0.49632	0.400557	0.397885	0.91975	0.525663	-0.0746794	0.0259974	0.191896	3.16611e-44	4.56978e-09	4.03119e-06	4.73534e-06	2.20069e-51	3.63657e-10	0.409756	0.77441	0.032752	0.150573	0.0950657	-0.0790615	0.382749
ANO9	turquoise	-0.670799	-0.201209	-0.101793	0.214868	0.494285	0.65012	0.192603	0.0944138	0.387571	1.55091e-17	0.0250361	0.260606	0.0165524	5.39927e-09	3.07414e-16	0.0321032	0.296934	8.70012e-06	0.165499	0.0662181	-0.163665	0.0693235
ANOS1	yellow	0.254056	0.554829	-0.25501	0.171925	-0.0147807	0.151661	-0.0213066	-0.550283	-0.203579	0.00440962	2.28533e-11	0.00425888	0.056219	0.870571	0.0926727	0.814299	3.58023e-11	0.0233411	-0.0732016	0.419109	-0.115478	0.201546
ANP32A	turquoise	0.657762	-0.0808254	0.227048	-0.0327594	-0.613531	-0.81543	0.0458412	0.0488951	-0.141892	1.04755e-16	0.37219	0.0112156	0.717953	3.57135e-14	9.51403e-31	0.613164	0.589693	0.115949	-0.0753421	0.405601	0.0600843	0.507399
ANP32B	turquoise	0.57068	-0.238841	0.439695	-0.0933799	-0.50122	-0.895526	-0.0879981	0.0236643	-0.0877381	4.52359e-12	0.00755201	3.23261e-07	0.302279	3.04438e-09	1.01374e-44	0.331116	0.794183	0.332552	0.0129319	0.886645	0.0625516	0.490089
ANP32D	turquoise	-0.555297	0.0504568	-0.272774	-0.0167854	0.486169	0.694679	0.184742	0.200056	0.099415	2.18121e-11	0.577851	0.00217623	0.853202	1.03901e-08	3.60484e-19	0.0399674	0.0258982	0.271964	0.0533018	0.556566	-0.0836345	0.355746
ANP32E	turquoise	0.614774	-0.0706232	0.267592	0.0265291	-0.550235	-0.764446	-0.214105	0.171947	0.0999925	3.06943e-14	0.435723	0.00265942	0.769924	3.59708e-11	5.16104e-25	0.01695	0.0561884	0.269175	0.0325238	0.719897	0.0769975	0.395332
ANPEP	turquoise	-0.429157	0.108126	-0.52778	0.0201763	0.166438	0.695643	0.414338	-0.0278118	-0.048092	6.58131e-07	0.231947	3.00128e-10	0.823986	0.0646726	3.07334e-19	1.71874e-06	0.759131	0.595825	-0.109224	0.227217	0.0103552	0.909122
ANTXR1	turquoise	-0.213187	0.298384	-0.423215	0.395025	0.228485	0.543525	0.524104	-0.165342	-0.31027	0.0174395	0.000762582	9.72428e-07	5.61687e-06	0.0106987	6.8932e-11	4.18557e-10	0.0664796	0.000453207	-0.0808017	0.37233	-0.199728	0.026148
ANTXR2	yellow	0.275287	0.526418	-0.36608	-0.153166	-0.162819	0.120514	0.0887831	-0.392835	-0.275182	0.00197186	3.39631e-10	2.89844e-05	0.0894416	0.0707949	0.182446	0.326804	6.39437e-06	0.00198006	-0.0573654	0.526834	-0.080547	0.373844
ANTXRL	pink	-0.209738	-0.151971	-0.0651113	-0.179268	0.0878545	0.157488	0.299218	0.536763	0.291781	0.0193894	0.0919998	0.472468	0.046349	0.331909	0.0806607	0.000735769	1.30873e-10	0.00100872	0.0352245	0.697726	0.0421938	0.641717
ANXA1	blue	0.302816	0.340845	-0.568254	0.301122	-0.503581	0.0958283	0.460977	0.0337023	-0.0856723	0.000629698	0.000107196	5.8288e-12	0.000677735	2.49761e-09	0.289722	7.13428e-08	0.710192	0.344105	-0.117014	0.195572	0.0262605	0.772189
ANXA10	turquoise	-0.123295	0.0379984	-0.269801	0.345576	-0.0668205	0.288188	0.253502	-0.120723	0.267807	0.172486	0.675218	0.00244265	8.45893e-05	0.460897	0.00117133	0.00449942	0.181685	0.00263756	-0.188004	0.0365278	0.197322	0.0280434
ANXA11	blue	-0.0540069	-0.668295	0.872286	0.198757	0.170343	-0.631433	-0.589911	-0.0301271	0.0444011	0.551349	2.25502e-17	1.02649e-39	0.0268996	0.0585583	3.77261e-15	5.6242e-13	0.73977	0.624372	0.18735	0.0371965	0.064191	0.478764
ANXA13	black	0.154318	-0.0526153	-0.105629	0.0868608	-0.285953	-0.129423	0.480926	0.212964	0.121145	0.0870301	0.561667	0.242973	0.337428	0.0012842	0.151965	1.57167e-08	0.0175605	0.180151	-0.0835657	0.356143	-0.0118899	0.895724
ANXA2	green	0.356938	-0.0851516	0.0766082	0.670767	-0.446428	-0.405439	0.0793385	-0.442401	0.0420156	4.71509e-05	0.347056	0.397733	1.55853e-17	2.0265e-07	2.99343e-06	0.381079	2.68272e-07	0.643127	-0.0595543	0.511158	0.0854035	0.345627
ANXA2R	turquoise	-0.591446	0.00561199	-0.374204	0.116065	0.402982	0.780436	0.434022	0.383078	0.206018	4.73361e-13	0.950674	1.85748e-05	0.199246	3.47933e-06	1.20411e-26	4.75401e-07	1.1268e-05	0.0217008	-0.0172087	0.849544	-0.115342	0.202079
ANXA3	brown	0.8306	0.486139	-0.123846	-0.316253	-0.655984	-0.567482	-0.193709	-0.440649	-0.245386	8.2956e-33	1.04147e-08	0.17056	0.000345881	1.34954e-16	6.31589e-12	0.0311094	3.02742e-07	0.00601512	-0.104905	0.246237	0.0855737	0.344663
ANXA4	brown	0.607261	0.376475	-0.309172	-0.265399	-0.562991	-0.338367	0.455121	0.0846144	-0.412547	7.59159e-14	1.63666e-05	0.000475967	0.00289156	1.00318e-11	0.000121167	1.09238e-07	0.350118	1.9243e-06	-0.156119	0.0833635	-0.0120132	0.894649
ANXA5	turquoise	0.678695	-0.107876	0.325987	0.200595	-0.609747	-0.869329	-0.101468	-0.0732489	-0.0470539	4.65004e-18	0.233035	0.000220122	0.0254922	5.64036e-14	3.77898e-39	0.262136	0.418808	0.603795	-0.000470799	0.995859	0.0923149	0.30785
ANXA6	blue	0.26265	-0.421126	0.817441	-0.100833	-0.0438895	-0.797193	-0.630163	-0.193151	0.0810999	0.00320817	1.11352e-06	5.20383e-31	0.265151	0.628374	1.64705e-28	4.44582e-15	0.0316072	0.370563	0.058742	0.516947	0.0989004	0.274466
ANXA7	turquoise	0.669618	0.168216	0.166123	-0.11533	-0.497344	-0.645658	-0.227541	-0.0615162	-0.111279	1.85123e-17	0.0618277	0.0651879	0.202128	4.2001e-09	5.68346e-16	0.0110358	0.497315	0.218538	-0.046874	0.605181	0.037673	0.677844
ANXA8L1	grey	-0.120772	-0.122268	0.159588	-0.159169	0.175126	-0.0254131	-0.120858	0.0432412	-0.0527364	0.181504	0.176114	0.0766504	0.0774367	0.0517229	0.779349	0.181192	0.633461	0.560765	0.00246326	0.978339	-0.0953969	0.29191
ANXA9	grey	-0.214237	-0.257945	0.101805	0.0209455	0.167286	0.034563	0.535211	0.486468	-0.0499619	0.0168809	0.00382342	0.260549	0.817391	0.0633024	0.703134	1.51316e-10	1.01455e-08	0.581591	-0.0427603	0.637247	-0.00571088	0.949806
AOAH	turquoise	-0.544134	-0.0414867	-0.297619	0.583357	0.372027	0.68645	0.455399	0.157447	0.16745	6.50206e-11	0.647316	0.000787966	1.16225e-12	2.09515e-05	1.37259e-18	1.07072e-07	0.0807395	0.0630407	-0.0476069	0.599544	-0.0897015	0.321804
AOC1	grey	-0.236492	-0.214719	0.0527144	0.192688	0.0981932	0.121244	-0.0371004	0.148356	0.329821	0.00818317	0.0166298	0.560929	0.0320263	0.277929	0.179793	0.682474	0.100093	0.000183461	0.264227	0.00302292	-0.156373	0.082857
AOC2	turquoise	-0.639531	-0.204315	-0.161354	0.0530927	0.445999	0.590437	0.37452	0.251438	-7.42933e-05	1.29987e-15	0.0228351	0.0734024	0.558117	2.08835e-07	5.3018e-13	1.82514e-05	0.0048483	0.999347	0.132751	0.141617	-0.0369965	0.683316
AOC3	turquoise	-0.326849	-0.0208296	-0.335146	0.0419912	0.104731	0.429192	0.461639	0.0799596	-0.0887987	0.000211332	0.818383	0.000141877	0.64332	0.247021	6.56592e-07	6.79537e-08	0.37735	0.326719	-0.0190804	0.833404	0.0292438	0.747137
AOX1	blue	-0.128112	0.36819	-0.683203	0.0227563	-0.0524713	0.610628	0.759875	0.117349	-0.0175827	0.156192	2.58512e-05	2.29825e-18	0.801915	0.562739	5.07375e-14	1.43099e-24	0.194288	0.846313	-0.116238	0.198572	-0.0210551	0.816452
AP1AR	turquoise	0.692729	0.475702	0.0592763	-0.10812	-0.333703	-0.488315	-0.287088	-0.498203	-0.264046	4.9684e-19	2.35767e-08	0.513135	0.231976	0.000152178	8.75323e-09	0.0012257	3.91235e-09	0.00304371	-0.0742786	0.41228	-0.0346057	0.702784
AP1B1	blue	-0.482957	-0.761653	0.895201	0.390244	0.600188	-0.212153	-0.405121	0.012193	0.2626	1.33989e-08	9.65073e-25	1.21264e-44	7.44572e-06	1.74268e-13	0.0180055	3.05254e-06	0.893082	0.00321424	0.19498	0.0299998	0.0180186	0.842552
AP1G1	blue	-0.0624118	0.709917	-0.857081	-0.113096	0.0348108	0.756697	0.472556	-0.159564	-0.286624	0.491062	2.68303e-20	6.06356e-37	0.211063	0.701106	2.87017e-24	2.99988e-08	0.0766948	0.00124929	-0.207639	0.020666	-0.123519	0.171702
AP1G2	turquoise	-0.784158	-0.306456	-0.056123	0.263569	0.608008	0.656774	0.208443	0.432489	0.156592	4.79777e-27	0.000536847	0.535839	0.00309905	6.94462e-14	1.20608e-16	0.0201688	5.26993e-07	0.0824208	0.106565	0.238797	-0.0516945	0.568544
AP1M1	blue	-0.293149	-0.776801	0.899716	0.177134	0.37463	-0.451121	-0.510895	0.0787973	0.160387	0.000952448	2.90727e-26	9.5091e-46	0.0490563	1.81401e-05	1.45476e-07	1.33949e-09	0.384346	0.0751665	0.23381	0.00896036	0.0759222	0.401984
AP1M2	turquoise	0.191258	-0.374445	0.489793	-0.242526	-0.191132	-0.564318	-0.348954	0.23708	0.412623	0.0333476	1.83282e-05	7.77283e-09	0.00664861	0.0334662	8.7566e-12	7.12617e-05	0.00802102	1.91507e-06	0.159337	0.0771197	0.253625	0.00447926
AP1S1	blue	0.38288	-0.356059	0.747021	-0.0844659	-0.178139	-0.865284	-0.656677	-0.214101	0.0662773	1.13961e-05	4.93719e-05	2.23933e-23	0.350967	0.0477658	2.13542e-38	1.22284e-16	0.0169521	0.464558	0.11666	0.196938	0.088146	0.330301
AP1S2	brown	0.953598	0.443176	-0.0874757	-0.22391	-0.803073	-0.720668	-0.151131	-0.394501	-0.177975	1.89483e-65	2.54237e-07	0.334006	0.0124219	3.31633e-29	3.87142e-21	0.0938331	5.7943e-06	0.0479742	-0.101913	0.26004	0.0568612	0.53048
AP1S3	blue	0.107489	0.141909	-0.277609	-0.431209	-0.281001	0.0470227	-0.11873	-0.103488	0.0740209	0.234729	0.115905	0.00179863	5.74093e-07	0.00157035	0.604035	0.189055	0.252709	0.413908	0.104051	0.250121	0.0631849	0.485698
AP2A1	blue	-0.484012	-0.725978	0.917335	0.173433	0.6589	-0.21721	-0.46707	0.058545	0.171547	1.23288e-08	1.43845e-21	1.24702e-50	0.0540632	8.9004e-17	0.015382	4.54057e-08	0.518356	0.056771	0.184392	0.040353	0.00220187	0.980637
AP2A2	blue	-0.143267	-0.666643	0.960861	0.0103485	0.327084	-0.560578	-0.635506	-0.0669997	0.194498	0.112422	2.8812e-17	7.30232e-70	0.909181	0.00020899	1.28258e-11	2.21636e-15	0.459693	0.0304167	0.228453	0.0107099	0.0771374	0.394472
AP2B1	turquoise	0.635516	0.345979	0.124688	-0.475263	-0.338779	-0.535756	-0.502781	-0.300547	-0.184825	2.21332e-15	8.28831e-05	0.167651	2.43854e-08	0.000118731	1.43799e-10	2.67137e-09	0.000694813	0.0398775	-0.0621842	0.492646	0.0741381	0.413167
AP2M1	turquoise	0.483228	-0.308993	0.63748	-0.18618	-0.341926	-0.901557	-0.519947	-0.173644	0.0188088	1.31164e-08	0.000479767	1.70775e-15	0.0384196	0.00010158	3.25166e-46	6.06886e-10	0.053767	0.835742	0.0579523	0.522607	0.151675	0.0926425
AP2S1	blue	0.349778	-0.465043	0.807863	0.000324398	-0.20074	-0.898719	-0.555802	-0.145601	0.188678	6.83227e-05	5.2821e-08	8.62993e-30	0.997147	0.0253836	1.68558e-45	2.07414e-11	0.106628	0.0358483	0.166559	0.0644764	0.121524	0.17878
AP3B1	blue	0.0641075	0.407577	-0.625979	0.379728	-0.159279	0.402467	0.634535	0.288164	-0.15823	0.479337	2.62365e-06	7.59827e-15	1.36316e-05	0.0772293	3.59013e-06	2.51759e-15	0.0011725	0.0792251	-0.23085	0.00989307	-0.133432	0.139568
AP3B2	blue	-0.579945	-0.690076	0.710735	-0.123543	0.628493	-0.0513658	-0.454792	0.173361	0.132549	1.6853e-12	7.65727e-19	2.32266e-20	0.171617	5.51162e-15	0.571008	1.11856e-07	0.0541636	0.142228	0.205992	0.0217174	0.0537268	0.553418
AP3D1	blue	-0.00279165	-0.70069	0.935417	0.0529442	0.116878	-0.715664	-0.531056	-0.027326	0.191256	0.975452	1.31919e-19	6.26408e-57	0.55922	0.196096	9.63852e-21	2.22359e-10	0.763214	0.0333497	0.21326	0.0174002	0.0964911	0.286384
AP3M1	blue	0.343842	0.732167	-0.89342	-0.0296218	-0.453491	0.36806	0.475408	-0.0679034	-0.247711	9.22981e-05	4.40538e-22	3.208e-44	0.743981	1.2282e-07	2.60337e-05	2.41149e-08	0.453647	0.00554008	-0.257097	0.00394488	-0.000423783	0.996273
AP3M2	brown	0.668959	0.424273	-0.091134	-0.558567	-0.493946	-0.454534	-0.304731	-0.405859	-0.25621	2.0427e-17	9.07604e-07	0.314106	1.57184e-11	5.55124e-09	1.13958e-07	0.000579147	2.91703e-06	0.00407571	-0.0648097	0.474527	0.0661978	0.465094
AP3S1	brown	0.922669	0.267826	0.0835601	-0.29799	-0.772791	-0.856591	-0.278544	-0.230355	-0.173972	2.51245e-52	0.00263565	0.356175	0.000775564	7.54368e-26	7.35814e-37	0.00173289	0.0100573	0.0533088	-0.04919	0.587448	0.106876	0.237422
AP3S2	turquoise	0.521994	-0.293012	0.417449	-0.220644	-0.562233	-0.838679	-0.266299	0.00311086	0.130756	5.05742e-10	0.000957939	1.41036e-06	0.0137958	1.08386e-11	5.45568e-34	0.00279414	0.972646	0.147753	0.0723377	0.424634	0.173843	0.0534884
AP4B1	blue	0.183819	-0.0950152	0.29315	0.00433069	-0.116113	-0.302197	-0.289087	-0.0816088	0.423767	0.0409896	0.293853	0.000952401	0.961926	0.19906	0.000646869	0.00112855	0.367558	9.38091e-07	0.127173	0.159275	0.075747	0.403075
AP4E1	turquoise	-0.0489271	0.709029	-0.778904	-0.0197926	0.0541227	0.727736	0.40274	-0.245217	-0.158228	0.589449	3.13597e-20	1.74921e-26	0.82728	0.550495	1.03126e-21	3.53097e-06	0.00605085	0.0792289	-0.11364	0.208864	-0.163404	0.0697742
AP4M1	blue	-0.199718	-0.665351	0.819961	-0.0149534	0.256826	-0.437132	-0.371884	-0.0795519	0.281788	0.0261553	3.48585e-17	2.4188e-31	0.869072	0.00398439	3.85136e-07	2.11176e-05	0.379795	0.00152134	0.21663	0.0156651	0.0486081	0.591881
AP4S1	turquoise	0.665637	-0.0797802	0.149483	-0.168469	-0.753912	-0.790416	-0.229429	-0.0778772	0.04992	3.34232e-17	0.378425	0.097511	0.0614309	5.23453e-24	9.79418e-28	0.0103703	0.389939	0.581908	-0.0097766	0.91418	0.153084	0.0896151
AP5B1	brown	-0.882932	-0.33132	0.225112	0.226169	0.90387	0.658581	-0.0385214	0.0556204	0.17962	7.08854e-42	0.000170736	0.0119469	0.0115429	8.19078e-47	9.31754e-17	0.671005	0.539503	0.0459156	0.189671	0.034868	-0.078385	0.386846
AP5M1	yellow	0.435489	0.89529	-0.843809	-0.180034	-0.401312	0.347227	0.256332	-0.267841	-0.199973	4.30561e-07	1.15488e-44	8.95085e-35	0.0454091	3.85117e-06	7.7806e-05	0.0040575	0.00263412	0.025961	-0.207411	0.0208088	-0.038712	0.669472
AP5S1	yellow	-0.435565	-0.801199	0.772576	0.123614	0.370373	-0.251526	-0.369983	-0.0622808	0.278202	4.28347e-07	5.5583e-29	7.93443e-26	0.17137	2.29446e-05	0.00483302	2.34402e-05	0.491974	0.0017567	0.244023	0.00631	0.0581574	0.521134
AP5Z1	yellow	-0.710336	-0.784174	0.658386	0.601476	0.641494	0.109925	-0.127677	0.146608	0.381831	2.49209e-20	4.77789e-27	9.58157e-17	1.50013e-13	9.99203e-16	0.224228	0.157614	0.104202	1.20985e-05	0.210579	0.0188975	0.0261509	0.773114
APAF1	brown	0.817665	0.682384	-0.437549	-0.405032	-0.693187	-0.356069	-0.0501305	-0.266107	-0.344601	4.86417e-31	2.61431e-18	3.74339e-07	3.06917e-06	4.60901e-19	4.93444e-05	0.580316	0.00281461	8.88442e-05	-0.0913208	0.313111	0.0198439	0.82684
APBA1	blue	-0.645651	-0.476488	0.594935	-0.102793	0.820206	0.165104	-0.424243	0.149647	0.0569568	5.68824e-16	2.21896e-08	3.1881e-13	0.255925	2.24314e-31	0.066878	9.09414e-07	0.0971414	0.529787	0.222311	0.0130789	-0.0353505	0.696698
APBA2	blue	-0.125864	-0.592087	0.889699	-0.186799	0.347405	-0.541142	-0.565806	0.0709363	-0.00954027	0.163647	4.4035e-13	2.31802e-43	0.0377678	7.71069e-05	8.65453e-11	7.51229e-12	0.433686	0.916247	0.153903	0.0878928	0.0149371	0.869214
APBA3	brown	-0.847917	-0.635451	0.363161	0.475072	0.700567	0.421067	0.122465	0.117946	0.28725	2.00767e-35	2.2324e-15	3.39097e-05	2.47458e-08	1.34689e-19	1.11782e-06	0.175417	0.192014	0.00121756	0.192338	0.0323448	-0.0615012	0.49742
APBB1	blue	-0.173446	-0.695848	0.969766	0.0682655	0.354581	-0.541722	-0.482348	-0.0120547	0.201464	0.0540447	2.97036e-19	1.38334e-76	0.451238	5.33259e-05	8.18963e-11	1.40574e-08	0.894287	0.0248489	0.185515	0.0391288	0.0482148	0.594886
APBB1IP	green	-0.22633	-0.315819	0.14146	0.900289	0.1203	0.0611511	0.171604	0.0831708	0.140286	0.0114822	0.000352794	0.117074	6.82345e-46	0.183229	0.499876	0.0566875	0.358429	0.120177	-0.032576	0.719466	0.0282456	0.755492
APBB2	blue	0.00356124	0.564735	-0.829086	-0.159728	-0.133045	0.600294	0.774937	0.0110127	-0.298478	0.968687	8.38899e-12	1.35944e-32	0.0763885	0.140729	1.72123e-13	4.53914e-26	0.903379	0.000759508	-0.244825	0.00613502	-0.046436	0.608561
APBB3	brown	-0.565625	-0.657377	0.312933	0.225645	0.279356	0.152864	0.0214877	0.0745313	0.370633	7.65438e-12	1.10688e-16	0.000402127	0.0117415	0.00167758	0.0900839	0.812749	0.410687	2.262e-05	0.098667	0.275606	0.116798	0.196406
APC	yellow	0.0698356	0.826501	-0.838133	-0.12145	0.00558011	0.660133	0.362357	-0.184847	-0.378196	0.440872	3.12585e-32	6.58687e-34	0.179048	0.950954	7.45404e-17	3.54004e-05	0.039853	1.48611e-05	-0.199947	0.0259806	-0.113215	0.21058
APC2	blue	-0.872795	-0.668556	0.593209	0.331872	0.897339	0.344925	-0.136692	0.10611	0.250104	8.17432e-40	2.1691e-17	3.87897e-13	0.000166258	3.68601e-45	8.74098e-05	0.130067	0.240821	0.00508647	0.19305	0.0316982	-0.0248395	0.784206
APCDD1	blue	-0.342671	-0.516799	0.516311	-0.300347	0.383914	-0.124864	-0.219115	0.625989	0.107806	9.78731e-05	8.01351e-10	8.3644e-10	0.000700845	1.07418e-05	0.167044	0.0144836	7.58795e-15	0.233341	0.145581	0.106677	-0.022494	0.804152
APCDD1L	turquoise	-0.694199	-0.0226836	-0.323295	0.0485386	0.5125	0.836012	0.236267	0.184578	0.20415	3.90243e-19	0.802535	0.000249801	0.592412	1.16599e-09	1.3617e-33	0.00824593	0.0401478	0.0229476	0.0985406	0.276224	0.00476631	0.9581
APCS	grey	0.01038	-0.10502	0.0994117	0.140691	-0.0409028	-0.0905711	-0.115156	0.00423108	0.204244	0.908905	0.245715	0.27198	0.1191	0.651953	0.317117	0.202814	0.962801	0.0228836	0.0331946	0.714367	0.0103238	0.909397
APEH	blue	-0.0482147	-0.610041	0.912217	-0.0566667	0.215703	-0.605197	-0.547278	-0.122582	0.224642	0.594887	5.4448e-14	4.15656e-49	0.531889	0.0161265	9.69442e-14	4.79971e-11	0.175001	0.0121309	0.206345	0.0214884	0.0748391	0.408752
APELA	grey	-0.0859982	-0.239734	0.14275	0.0867145	-0.0189163	-0.0687466	-0.00570856	0.0987676	0.437556	0.342266	0.00732371	0.11374	0.338246	0.834816	0.448047	0.949827	0.275114	3.74175e-07	0.169577	0.0597192	0.0306816	0.735156
APEX1	turquoise	0.512639	-0.276798	0.493763	0.15532	-0.451708	-0.835006	-0.329332	-0.126531	0.0605306	1.15206e-09	0.00185749	5.6345e-09	0.0849749	1.39516e-07	1.91445e-33	0.000187794	0.161409	0.504244	-0.00867648	0.923806	0.102766	0.256052
APEX2	blue	-0.00508968	-0.685778	0.847048	0.174026	0.0542512	-0.651774	-0.388854	-0.112674	0.248258	0.95526	1.52793e-18	2.76505e-35	0.0532334	0.549548	2.44155e-16	8.0749e-06	0.212785	0.00543334	0.184044	0.0407379	0.112066	0.215276
APH1A	yellow	-0.58043	-0.595493	0.315121	0.631391	0.407805	0.218398	0.154139	0.19319	0.213236	1.59888e-12	2.99174e-13	0.000364178	3.7933e-15	2.58686e-06	0.0148163	0.0874009	0.0315724	0.0174134	0.0251725	0.781385	0.0160534	0.859537
APH1B	blue	0.0819344	0.306838	-0.436148	-0.122308	-0.150054	0.272654	0.331947	0.423023	0.097243	0.365643	0.000527867	4.11754e-07	0.175975	0.0962237	0.00218644	0.000165661	9.84631e-07	0.282628	-0.0529115	0.559463	-0.0279518	0.757956
API5	brown	0.958942	0.369941	-0.0111186	-0.280754	-0.801116	-0.799651	-0.206193	-0.196853	-0.164141	1.27705e-68	2.34945e-05	0.902455	0.00158603	5.68683e-29	8.48171e-29	0.0215865	0.0284268	0.068507	-0.08618	0.341243	0.0754226	0.405098
APIP	brown	0.917089	0.413223	-0.0934327	-0.202665	-0.753722	-0.708105	-0.0277158	-0.159016	-0.305456	1.48333e-50	1.84409e-06	0.302004	0.0239829	5.45266e-24	3.68644e-20	0.759937	0.0777264	0.000561	-0.156513	0.0825781	0.0248381	0.784218
APLF	turquoise	-0.376483	0.453477	-0.720325	0.0705505	0.269821	0.907516	0.514664	-0.0441022	-0.0470773	1.63593e-05	1.2294e-07	4.12326e-21	0.436197	0.00244079	8.66746e-48	9.66069e-10	0.626709	0.603615	-0.0970096	0.283791	-0.0951106	0.293367
APLN	blue	0.254639	-0.139066	0.545107	-0.262096	0.0102151	-0.538915	-0.309187	-0.309934	-0.053527	0.00431691	0.123466	5.92108e-11	0.00327573	0.910346	1.06885e-10	0.000475635	0.000460054	0.554897	0.169987	0.0590954	0.001021	0.991021
APLNR	green	-0.359772	-0.316328	0.0850586	0.713967	0.208812	0.23116	0.339944	-0.200553	0.237614	4.06122e-05	0.000344685	0.347585	1.30748e-20	0.0199439	0.00979158	0.000112088	0.0255231	0.00787621	0.0555173	0.540256	-0.00550886	0.95158
APLP1	turquoise	-0.0835111	-0.723973	0.792828	0.074568	0.113343	-0.58445	-0.125068	0.141475	0.127142	0.356459	2.09625e-21	5.23293e-28	0.410456	0.210062	1.03087e-12	0.166346	0.117036	0.159376	0.155578	0.0844517	0.0584016	0.519383
APLP2	blue	0.147348	-0.386556	0.808679	-0.163359	0.150035	-0.677878	-0.632101	-0.0541739	-0.0638935	0.102447	9.2268e-06	6.83647e-30	0.069853	0.0962679	5.27596e-18	3.45931e-15	0.550117	0.480808	0.100603	0.26625	0.0382456	0.673225
APMAP	blue	0.272237	-0.406043	0.828268	0.0350164	-0.0292404	-0.793036	-0.599233	-0.139772	0.156705	0.00222229	2.88432e-06	1.77206e-32	0.699426	0.747166	4.95523e-28	1.94647e-13	0.121555	0.0821969	0.141365	0.117325	0.0712262	0.431805
APOA1	turquoise	0.190848	-0.279778	0.309941	-0.0237974	-0.260746	-0.445757	-0.12852	-0.180248	0.113404	0.0337352	0.00164943	0.000459913	0.793052	0.00344549	2.12402e-07	0.154867	0.0451491	0.209814	0.132195	0.143309	0.0707424	0.434947
APOA2	turquoise	-0.308629	-0.0604747	-0.188413	0.441263	0.17186	0.348161	0.167642	-0.0207366	-0.0682242	0.000487588	0.504639	0.0361148	2.90211e-07	0.0563144	7.42023e-05	0.0627351	0.81918	0.451512	0.0436605	0.630169	0.011199	0.901753
APOA4	grey	-0.0877178	-0.131638	0.0998984	0.129737	0.0443657	-0.0106463	-0.0835519	-0.0610957	0.103476	0.332665	0.145016	0.269628	0.150964	0.624649	0.906579	0.356223	0.500265	0.252765	0.12517	0.165999	0.137392	0.128094
APOA5	brown	-0.40357	-0.244197	0.150464	0.0649793	0.370334	0.238567	-0.0989307	0.234104	0.296256	3.35656e-06	0.00627175	0.0953088	0.473369	2.29946e-05	0.00762341	0.274318	0.00887222	0.000835129	0.180555	0.0447774	0.0905618	0.317166
APOB	turquoise	-0.298543	0.117736	-0.465328	0.0575288	0.0844412	0.571066	0.407449	0.385734	0.288629	0.000757411	0.192812	5.17131e-08	0.525656	0.351109	4.34417e-12	2.64456e-06	9.67491e-06	0.00115017	-0.104109	0.249857	0.10742	0.235031
APOBEC1	yellow	-0.130957	-0.502897	0.409313	0.165443	0.00146334	-0.255161	-0.208253	0.0436706	0.618991	0.147126	2.64545e-09	2.35571e-06	0.066312	0.987131	0.00423541	0.0202854	0.63009	1.8268e-14	0.132537	0.142265	0.165453	0.0662949
APOBEC2	blue	0.0640997	0.102464	-0.406482	-0.232533	-0.332149	0.163325	0.430246	0.321054	0.231862	0.479391	0.25746	2.80725e-06	0.00935279	0.000164055	0.0699115	6.12186e-07	0.000277294	0.00956521	-0.123555	0.171574	0.0882308	0.329834
APOBEC3A	grey	-0.174858	-0.0583628	-0.125395	-0.213598	0.082972	0.164834	0.195517	0.411015	-0.0215405	0.0520882	0.519661	0.165233	0.0172193	0.359582	0.0673311	0.0295412	2.11829e-06	0.812297	0.00823548	0.927668	0.028875	0.750221
APOBEC3B	brown	-0.305288	-0.188891	0.0943544	0.353343	0.283638	0.206276	0.0748345	0.287535	0.246414	0.000565166	0.0356363	0.297239	5.68655e-05	0.00141146	0.0215331	0.408781	0.00120332	0.00580072	0.0496134	0.584232	-0.0846019	0.350189
APOBEC3C	turquoise	0.155184	-0.53757	0.393294	0.486042	-0.333538	-0.566871	-0.0215189	0.180361	0.145728	0.0852524	1.2132e-10	6.22354e-06	1.04957e-08	0.000153404	6.72913e-12	0.812482	0.0450115	0.106321	0.0541569	0.550243	0.0681233	0.452183
APOBEC3D	grey	-0.283363	-0.21842	0.0199126	0.280596	0.144932	0.184431	0.195679	-0.000574656	0.010612	0.0014273	0.0148059	0.82625	0.00159615	0.108264	0.04031	0.029404	0.994946	0.906878	0.117495	0.193731	0.105841	0.242023
APOBEC3F	turquoise	-0.438465	-0.296245	-0.0877057	0.418741	0.178456	0.353168	0.336238	0.324294	0.185325	3.51664e-07	0.000835529	0.332732	1.29835e-06	0.0473651	5.73823e-05	0.000134513	0.000238387	0.0393336	0.0241021	0.790463	-0.0392278	0.665331
APOBEC3G	green	-0.349726	-0.188663	-0.182374	0.812329	0.0799681	0.384433	0.315949	-0.063586	0.255642	6.85037e-05	0.0358633	0.0426323	2.37693e-30	0.377299	1.04266e-05	0.000350704	0.482927	0.00416144	-0.0140139	0.877232	-0.0552876	0.541936
APOBEC3H	turquoise	-0.338031	-0.0140067	-0.260764	0.23013	0.120679	0.487955	0.164962	-0.0207546	0.391132	0.000123189	0.877295	0.0034432	0.0101326	0.181845	9.00911e-09	0.0671154	0.819026	7.06824e-06	0.0283867	0.754309	0.0102136	0.910359
APOBEC4	turquoise	-0.49917	0.373399	-0.570861	-0.00267786	0.455279	0.923155	0.234241	0.0307031	-0.0457919	3.61116e-09	1.94218e-05	4.43872e-12	0.976452	1.08003e-07	1.73554e-52	0.00883124	0.734977	0.613546	-0.0775184	0.392134	-0.144646	0.10897
APOBR	blue	-0.418689	-0.771877	0.736871	0.456018	0.398921	-0.216809	-0.167553	0.260342	0.292684	1.30275e-06	9.3484e-26	1.75265e-22	1.0239e-07	4.44948e-06	0.0155772	0.0628766	0.00349794	0.000971228	0.11276	0.212432	0.0145713	0.87239
APOC1	turquoise	0.259408	-0.537721	0.664788	0.351027	-0.248511	-0.781889	-0.319087	0.123257	0.244839	0.00362168	1.19613e-10	3.78649e-17	6.4084e-05	0.00538457	8.42477e-27	0.00030371	0.172618	0.00613184	0.154255	0.087161	0.0979818	0.27897
APOC2	turquoise	-0.407543	-0.206994	-0.253306	0.439449	0.0921664	0.418517	0.413501	0.114691	0.114748	2.62923e-06	0.0210727	0.00453157	3.28745e-07	0.308632	1.31715e-06	1.81206e-06	0.204655	0.204428	-0.0355142	0.695363	0.0619617	0.494199
APOC3	grey	-0.0802838	-0.213078	0.138708	0.0545995	0.024259	-0.0760734	-0.00140239	0.172134	0.333685	0.375412	0.0174986	0.124445	0.546984	0.78913	0.401045	0.987667	0.0559163	0.000152311	0.0480463	0.596175	-0.0144733	0.873241
APOC4	blue	-0.196783	0.126312	-0.352797	-0.083368	0.0568664	0.383415	0.248267	0.0496627	-0.147212	0.0284837	0.162139	5.8495e-05	0.357286	0.530442	1.10532e-05	0.00543164	0.583858	0.102766	-0.0800536	0.376788	0.0140278	0.877111
APOD	turquoise	0.685892	-0.0468636	0.097061	-0.126401	-0.745138	-0.77096	0.17159	0.00558819	-0.128903	1.5004e-18	0.605261	0.283534	0.161842	3.30447e-23	1.15826e-25	0.056709	0.950883	0.153632	-0.0861991	0.341135	0.105676	0.242761
APOE	blue	-0.208157	-0.831322	0.929345	0.303551	0.237707	-0.553446	-0.425038	0.15714	0.327655	0.0203444	6.54288e-33	1.2497e-54	0.000609828	0.00785112	2.62151e-11	8.63336e-07	0.0813413	0.000203408	0.2623	0.00325069	0.054973	0.544241
APOF	turquoise	-0.325688	0.218634	-0.465341	-0.0673319	0.213423	0.611468	0.354169	0.197626	-0.0995963	0.00022325	0.0147063	5.16618e-08	0.457466	0.0173127	4.58545e-14	5.44816e-05	0.0277978	0.271086	-0.0668805	0.460494	-0.135135	0.13454
APOH	grey	-0.154812	-0.27635	0.2016	0.077072	0.0877632	-0.0478298	-0.0459308	0.252118	0.280269	0.0860128	0.00189077	0.0247492	0.394874	0.332414	0.597834	0.61247	0.00473072	0.00161727	0.036456	0.6877	-0.0661986	0.465089
APOL1	turquoise	0.323814	-0.476005	0.594207	0.370097	-0.330733	-0.803405	-0.337392	-0.0566463	0.121596	0.000243812	2.30322e-08	3.46363e-13	2.3295e-05	0.000175613	3.02453e-29	0.000127119	0.532037	0.178521	0.0763949	0.399052	0.110556	0.221564
APOL2	blue	0.295842	-0.470461	0.765589	0.26253	-0.161825	-0.833923	-0.506458	-0.157461	0.11838	0.000849939	3.51743e-08	3.98434e-25	0.00322278	0.0725564	2.75683e-33	1.9581e-09	0.0807133	0.190372	0.0872721	0.335137	0.0931045	0.303713
APOL3	green	0.176886	-0.312675	0.29701	0.758861	-0.244864	-0.42895	-0.0572566	-0.110615	0.107129	0.0493794	0.00040682	0.000808725	1.78902e-24	0.00612659	6.67215e-07	0.52762	0.221314	0.236308	0.0224386	0.804625	0.0759025	0.402107
APOL4	green	0.073705	-0.134209	0.0993345	0.877016	-0.126986	-0.144965	0.0477358	-0.345747	0.0645607	0.415909	0.137256	0.272354	1.19184e-40	0.159893	0.108184	0.598554	8.38624e-05	0.476229	-0.023056	0.799361	0.0291338	0.748057
APOL5	grey	-0.143546	-0.0174593	0.0961146	0.0301574	0.211104	0.113627	-0.147463	-0.298936	0.0888096	0.111718	0.847378	0.288277	0.739517	0.0185961	0.208913	0.102176	0.00074473	0.326659	0.098137	0.278205	-0.0237102	0.793793
APOL6	green	0.0857155	-0.149853	0.0285302	0.892252	-0.213765	-0.135695	0.146657	-0.294959	0.10865	0.343861	0.0966759	0.753107	6.01526e-44	0.0171304	0.132917	0.104085	0.00088238	0.229682	0.00249265	0.97808	0.0391266	0.666143
APOLD1	turquoise	0.466676	0.269754	-0.000484399	-0.697197	-0.284775	-0.388916	-0.0460342	-0.0260821	-0.321853	4.67628e-08	0.0024471	0.99574	2.37313e-19	0.0013476	8.04596e-06	0.611669	0.773695	0.000267189	-0.0360934	0.690646	0.0263953	0.771051
APOM	yellow	-0.180746	-0.400985	0.0740495	0.214369	-0.113825	-0.0195135	0.197111	0.271242	0.382546	0.0445479	3.92813e-06	0.413727	0.0168117	0.208118	0.829679	0.0282156	0.00231003	1.16156e-05	-0.0380973	0.67442	0.0747905	0.409057
APOO	turquoise	0.816526	0.0423637	0.335427	-0.197461	-0.665935	-0.949222	-0.38184	-0.211153	-0.0377151	6.85372e-31	0.640375	0.000139942	0.0279308	3.19851e-17	4.05504e-63	1.20925e-05	0.0185677	0.677503	0.00181552	0.984034	0.111112	0.219233
APOOL	blue	-0.0160395	0.711056	-0.894605	-0.133223	-0.0354915	0.704517	0.480813	0.0148877	-0.356002	0.859657	2.19478e-20	1.68256e-44	0.140194	0.695548	6.86542e-20	1.58558e-08	0.869643	4.95195e-05	-0.23018	0.0101159	-0.106635	0.238487
APP	turquoise	0.394631	-0.0269288	0.521064	-0.331635	-0.0152325	-0.649695	-0.36172	-0.066525	-0.309665	5.74977e-06	0.766555	5.49486e-10	0.000168166	0.866651	3.26096e-16	3.66218e-05	0.462886	0.000465616	-0.0395371	0.662852	-0.0157188	0.862435
APPBP2	brown	0.90143	0.72622	-0.539387	-0.282655	-0.843044	-0.34424	0.123713	-0.226569	-0.240161	3.50351e-46	1.37435e-21	1.02216e-10	0.00146888	1.17669e-34	9.04717e-05	0.171024	0.0113928	0.0072168	-0.185243	0.0394224	0.045814	0.613375
APPL1	yellow	0.39277	0.919007	-0.812634	-0.108009	-0.279605	0.38018	0.338143	-0.316266	-0.33785	6.41895e-06	3.77466e-51	2.17374e-30	0.232457	0.00166089	1.32871e-05	0.000122514	0.000345666	0.000124291	-0.219598	0.0142632	-0.118906	0.188395
APPL2	pink	-0.0620673	-0.113464	-0.0494854	0.210958	-0.0357053	0.0473012	0.233739	0.663517	0.155575	0.493462	0.209573	0.585203	0.0186794	0.693805	0.601892	0.00898188	4.56094e-17	0.0844575	0.00168311	0.985198	-0.000890035	0.992172
APRT	blue	0.0540818	-0.642591	0.863922	0.256639	0.0202593	-0.686631	-0.464285	-0.12703	0.335561	0.550796	8.61897e-16	3.77896e-38	0.00401192	0.823274	1.3334e-18	5.58808e-08	0.159747	0.000139036	0.20428	0.0228588	0.0911792	0.313865
APTX	turquoise	0.402792	-0.0560356	0.114028	-0.230644	-0.420186	-0.478912	0.0550118	0.0331911	-0.00913613	3.51973e-06	0.536475	0.207303	0.00996112	1.18318e-06	1.83901e-08	0.543957	0.714397	0.919783	-0.008635	0.924169	0.0641877	0.478786
AQP1	brown	0.366444	0.099488	-0.150204	0.460333	-0.469074	-0.231535	0.395336	-0.494133	-0.0250842	2.84189e-05	0.27161	0.0958878	7.47904e-08	3.90587e-08	0.00966997	5.51395e-06	5.46673e-09	0.782133	-0.0219627	0.808688	0.0600438	0.507686
AQP10	turquoise	-0.296129	-0.171908	-0.0576189	0.0593994	0.122402	0.250837	-0.000275797	0.140727	0.2287	0.000839651	0.0562438	0.525007	0.51226	0.175639	0.00495437	0.997574	0.119003	0.0106232	0.168518	0.0613544	-0.0252358	0.780849
AQP11	red	-0.441539	-0.184689	0.4035	-0.109517	0.676419	0.224489	-0.286231	0.0463569	0.161863	2.84742e-07	0.0400257	3.37105e-06	0.225965	6.60575e-18	0.0121911	0.00126963	0.609172	0.0724885	0.100054	0.268877	-0.0195978	0.828955
AQP12A	blue	-0.301594	-0.211812	0.321216	0.0639855	0.435109	0.0801851	-0.122023	-0.00853954	0.0751198	0.000664019	0.0181957	0.000275217	0.480176	4.41763e-07	0.376002	0.17699	0.925005	0.406992	0.0936353	0.300952	-0.00715734	0.937116
AQP12B	brown	-0.486573	-0.339667	0.274662	0.0988587	0.52505	0.211185	-0.0521694	0.319289	0.082064	1.0061e-08	0.000113638	0.002021	0.274669	3.84365e-10	0.0185494	0.564992	0.000300888	0.364883	0.0206217	0.820166	0.052183	0.56489
AQP2	yellow	-0.243019	-0.392957	0.277766	0.103478	0.152559	-0.0418355	-0.0290281	0.149693	0.408217	0.00653541	6.34862e-06	0.00178743	0.252755	0.0907339	0.644551	0.748941	0.0970367	2.5217e-06	0.0797075	0.378861	0.18985	0.0346938
AQP3	blue	-0.0228351	-0.350976	0.597353	-0.146962	0.212947	-0.380706	-0.464614	0.244749	0.1258	0.801243	6.42516e-05	2.41753e-13	0.10336	0.0175698	1.28973e-05	5.45335e-08	0.00615142	0.163861	0.126415	0.161796	0.0183546	0.839655
AQP4	blue	0.408915	0.394138	-0.353364	0.422075	-0.402641	-0.0423028	0.230859	-0.215863	-0.0441939	2.41476e-06	5.92032e-06	5.68021e-05	1.0472e-06	3.5524e-06	0.640856	0.00989015	0.0160461	0.625991	-0.0143996	0.87388	-0.0451359	0.618642
AQP5	turquoise	-0.0443434	-0.588232	0.61597	-0.0790028	0.00114033	-0.491567	-0.192422	0.111276	0.214907	0.624823	6.78394e-13	2.65144e-14	0.383103	0.989971	6.73532e-09	0.0322685	0.218549	0.0165323	0.0951856	0.292984	0.12518	0.165964
AQP6	turquoise	0.148686	-0.214994	0.338156	-0.378917	-0.0841628	-0.406864	0.0226041	0.043942	-0.0389498	0.0993322	0.0164875	0.000122432	1.42702e-05	0.352705	2.74186e-06	0.803213	0.627963	0.667562	-0.0777443	0.390751	0.105017	0.245727
AQP7	turquoise	-0.596143	-0.239411	-0.0278699	-0.143667	0.43663	0.50622	0.0232416	0.400409	0.255469	2.77742e-13	0.00740552	0.758643	0.111414	3.9849e-07	1.9982e-09	0.797781	4.06743e-06	0.00418792	0.119197	0.187309	-0.0689233	0.446878
AQP8	blue	-0.152027	-0.324457	0.346992	0.413343	0.131483	-0.11096	-0.234218	-0.155956	0.21952	0.091878	0.000236568	7.87397e-05	1.83019e-06	0.145494	0.219869	0.00883801	0.0836911	0.0142984	0.124527	0.168203	0.107969	0.232633
AQP9	brown	0.554901	0.294874	-0.251505	0.104239	-0.603316	-0.310008	-0.0552376	-0.105746	-0.0037956	2.26905e-11	0.000885578	0.00483663	0.249261	1.20969e-13	0.000458535	0.542302	0.242447	0.966628	-0.188103	0.036427	0.168799	0.0609171
AQR	blue	0.377692	0.821507	-0.87057	-0.238806	-0.434933	0.375617	0.253535	-0.215424	-0.11929	1.5288e-05	1.50234e-31	2.19494e-39	0.00756133	4.47062e-07	1.717e-05	0.00449397	0.0162677	0.18696	-0.150436	0.0953716	-0.0185204	0.838226
AR	green	0.0840604	-0.0781744	0.136589	-0.472063	-0.0457916	-0.195952	0.0152975	0.202202	-0.0820124	0.353293	0.388127	0.130359	3.1147e-08	0.613549	0.0291747	0.866087	0.0243136	0.365185	-0.246835	0.00571496	-0.00850377	0.925318
ARAF	yellow	-0.490018	-0.793676	0.466907	0.487964	0.242704	-0.0599045	0.15684	0.329736	0.226375	7.63347e-09	4.18935e-28	4.59633e-08	9.00275e-09	0.00660759	0.508672	0.081931	0.000184208	0.0114653	0.102968	0.255114	0.0909877	0.314887
ARAP1	turquoise	-0.741033	-0.178027	-0.133876	0.479095	0.617509	0.728109	0.464448	-0.0441262	-0.040773	7.62631e-23	0.0479081	0.138244	1.81311e-08	2.19422e-14	9.60623e-22	5.52107e-08	0.626521	0.652986	0.00619978	0.945516	-0.0813633	0.369005
ARAP2	turquoise	-0.0399976	0.708326	-0.86148	-0.0954537	0.0149004	0.731347	0.62114	0.0221771	-0.259662	0.65917	3.54658e-20	1.03535e-37	0.291621	0.869532	5.1628e-22	1.39807e-14	0.806857	0.00358756	-0.190413	0.03415	-0.147233	0.102719
ARAP3	turquoise	-0.769165	-0.276419	-0.0298669	0.535208	0.615187	0.698512	0.11065	0.118079	0.257271	1.75702e-25	0.0018856	0.741937	1.51355e-10	2.91801e-14	1.90442e-19	0.221168	0.191508	0.00391962	0.0680238	0.452846	-0.0214336	0.813212
ARC	blue	-0.196295	-0.61257	0.75854	0.47681	0.26669	-0.384728	-0.355473	-0.428755	0.107286	0.0288875	4.01328e-14	1.91967e-24	2.16444e-08	0.00275271	1.02516e-05	5.09048e-05	6.75884e-07	0.235618	0.145569	0.106705	0.0217764	0.81028
ARCN1	blue	0.469978	0.590197	-0.587711	-0.0387135	-0.474669	0.057467	0.25956	-0.220986	-0.347013	3.6484e-08	5.44702e-13	7.18892e-13	0.66946	2.55245e-08	0.526101	0.00360121	0.0136462	7.86585e-05	-0.294283	0.000907981	0.0118173	0.896357
AREL1	turquoise	-0.426878	0.35515	-0.377325	-0.0498584	0.523024	0.77776	0.18988	-0.140842	-0.150968	7.65097e-07	5.1769e-05	1.5606e-05	0.582375	4.61186e-10	2.30767e-26	0.0346644	0.1187	0.0941925	-0.0741596	0.413031	-0.130258	0.149317
ARF1	blue	0.035829	-0.597837	0.93698	0.0043225	0.181015	-0.699952	-0.571789	0.0015091	0.116756	0.692798	2.28675e-13	1.47394e-57	0.961998	0.0442263	1.49459e-19	4.02607e-12	0.986728	0.196566	0.175817	0.0507917	0.0485394	0.592405
ARF3	blue	-0.210773	-0.409474	0.295713	-0.127487	0.107084	-0.111095	-0.24355	0.0299182	0.0947033	0.0187855	2.33225e-06	0.000854634	0.158239	0.236504	0.219304	0.00641532	0.74151	0.295448	0.0538782	0.552299	0.0760311	0.401308
ARF4	brown	0.902757	0.250704	0.023571	-0.0884165	-0.804794	-0.807502	-0.147311	-0.168066	-0.197401	1.59693e-46	0.00497816	0.794977	0.328813	2.05361e-29	9.56373e-30	0.102534	0.0620626	0.0279793	-0.120862	0.181176	0.0940426	0.298845
ARF5	blue	0.278528	-0.480702	0.817631	-0.103986	-0.106259	-0.848754	-0.606606	-0.057841	0.0787278	0.00173399	1.59947e-08	4.9142e-31	0.250419	0.240156	1.4724e-35	8.20561e-14	0.523407	0.384767	0.0981536	0.278124	0.106862	0.237482
ARF6	turquoise	0.699723	0.139449	0.27203	0.029961	-0.437628	-0.762815	-0.264367	-0.250891	-0.296569	1.55342e-19	0.122427	0.0022403	0.741153	3.72334e-07	7.44591e-25	0.00300693	0.0049447	0.000824056	-0.129174	0.152761	0.0387286	0.669338
ARFGAP1	blue	-0.528499	-0.916219	0.903581	0.294864	0.504067	-0.254765	-0.319845	0.10765	0.375002	2.8107e-10	2.73025e-50	9.74812e-47	0.000885954	2.39734e-09	0.00429708	0.000293269	0.234022	1.77687e-05	0.255651	0.00416007	0.0678219	0.454191
ARFGAP2	blue	-0.221068	-0.790495	0.948806	0.235587	0.298946	-0.518772	-0.454355	0.0757949	0.368809	0.0136103	9.59571e-28	6.58769e-63	0.00843862	0.000744414	6.73444e-10	1.15428e-07	0.402777	2.49931e-05	0.212261	0.0179457	0.0738481	0.415002
ARFGAP3	turquoise	0.727655	0.237045	0.164693	0.0555376	-0.476623	-0.684829	-0.161684	-0.191571	-0.19456	1.04731e-21	0.00803071	0.0675684	0.540108	2.19593e-08	1.77684e-18	0.0728083	0.0330545	0.0303628	-0.0192758	0.831723	-0.00923403	0.918926
ARFGEF1	turquoise	-0.257889	0.627155	-0.706446	-0.0250352	0.302517	0.853812	0.339294	-0.130795	-0.20468	0.00383128	6.54104e-15	4.92004e-20	0.782548	0.000637943	2.17195e-36	0.000115754	0.147631	0.0225881	-0.133734	0.138666	-0.133531	0.139272
ARFGEF2	turquoise	-0.360563	0.546967	-0.588322	-0.0974823	0.460192	0.873081	0.322439	-0.0772002	-0.28156	3.89454e-05	4.94676e-11	6.71644e-13	0.28144	7.55668e-08	7.19027e-40	0.000259989	0.394086	0.00153538	-0.143962	0.110673	-0.158505	0.0786971
ARFGEF3	turquoise	-0.590817	0.000667553	-0.0336766	-0.0845169	0.658391	0.636998	0.0745628	0.0434	0.121668	5.08085e-13	0.994129	0.710404	0.350675	9.57488e-17	1.82026e-15	0.410489	0.632214	0.178264	0.145963	0.105751	-0.107834	0.233219
ARFIP1	brown	0.820974	0.716685	-0.413561	-0.161885	-0.650032	-0.314132	0.079764	-0.334863	-0.248866	1.7713e-31	8.01444e-21	1.80516e-06	0.0724489	3.11208e-16	0.000380893	0.378522	0.000143845	0.00531682	-0.167468	0.0630117	-0.016075	0.85935
ARFIP2	blue	0.200666	-0.522004	0.826207	0.117772	-0.0575944	-0.768747	-0.524714	-0.156173	0.173589	0.0254392	5.05274e-10	3.43298e-32	0.192675	0.525183	1.93495e-25	3.96212e-10	0.0832555	0.0538431	0.103664	0.251896	0.0919601	0.309721
ARFRP1	blue	-0.284156	-0.827503	0.82113	0.45869	0.223981	-0.427825	-0.26284	0.0370593	0.390623	0.00138203	2.26756e-32	1.6879e-31	8.43393e-08	0.0123935	7.18777e-07	0.00318533	0.682807	7.28247e-06	0.249973	0.00511043	0.0988278	0.27482
ARG1	blue	0.339856	0.547245	-0.491869	-0.458592	-0.29357	0.0929775	0.0925998	0.0363239	-0.387663	0.000112579	4.81517e-11	6.57268e-09	8.49423e-08	0.000935707	0.304376	0.306353	0.688773	8.65352e-06	-0.112873	0.21197	-0.0167332	0.853654
ARG2	brown	0.380218	0.476462	-0.245352	-0.4683	-0.259182	-0.0417273	-0.0434896	-0.32721	-0.0437296	1.32585e-05	2.22347e-08	0.00602217	4.14012e-08	0.0036522	0.645408	0.63151	0.000207745	0.629628	-0.18693	0.0376319	-0.0018513	0.983719
ARGFX	grey	-0.118563	-0.188495	0.126867	-0.131843	0.0330901	-0.0308163	-0.230503	0.0887568	0.129869	0.189682	0.0360315	0.160287	0.144384	0.715228	0.734036	0.0100077	0.326947	0.150545	0.204413	0.0227684	-0.161032	0.0739865
ARGLU1	turquoise	0.445046	0.0217308	0.406964	-0.291893	-0.14989	-0.641307	-0.337673	-0.0124645	-0.166682	2.23223e-07	0.81067	2.72497e-06	0.00100402	0.0965939	1.02468e-15	0.000125377	0.890716	0.0642755	0.0792362	0.381695	-0.0267322	0.768212
ARHGAP1	yellow	-0.794849	-0.672883	0.325325	0.586225	0.606665	0.382855	0.290464	0.200565	0.241178	3.07472e-28	1.13255e-17	0.000227104	8.47633e-13	8.14849e-14	1.14127e-05	0.00106575	0.0255143	0.00696737	0.0769452	0.395654	0.00808161	0.929016
ARHGAP10	turquoise	-0.388974	0.25454	-0.364458	0.13335	0.365066	0.676125	0.17119	-0.244996	-0.0531497	8.01881e-06	0.00433256	3.16312e-05	0.139813	3.06134e-05	6.91037e-18	0.0572959	0.00609807	0.557694	-0.0740702	0.413596	-0.128321	0.155512
ARHGAP11A	blue	0.501878	0.676985	-0.592929	-0.11295	-0.4011	0.0383649	0.410794	0.0646253	-0.413167	2.88138e-09	6.05502e-18	4.00418e-13	0.211659	3.90103e-06	0.672264	2.14786e-06	0.475787	1.85057e-06	-0.275496	0.00195567	-0.0848194	0.348948
ARHGAP12	blue	0.265559	0.834841	-0.780408	-0.0219643	-0.160138	0.453659	0.352852	-0.0836414	-0.310924	0.00287395	2.02417e-33	1.21242e-26	0.808674	0.0756269	1.21353e-07	5.83295e-05	0.355706	0.000440127	-0.20438	0.0227908	-0.120338	0.183092
ARHGAP15	blue	0.372262	0.32871	-0.524055	0.115338	-0.550573	0.0028113	0.476103	0.220609	0.00543987	2.06822e-05	0.000193453	4.20411e-10	0.202096	3.48e-11	0.975279	2.28591e-08	0.0138113	0.952185	-0.165544	0.066144	0.128245	0.15576
ARHGAP17	turquoise	-0.566433	0.225597	-0.63061	0.0913404	0.373714	0.942601	0.563025	0.136679	-0.0922125	7.04119e-12	0.01176	4.19693e-15	0.313006	1.90865e-05	5.85992e-60	9.9974e-12	0.130104	0.308389	-0.107225	0.235884	-0.102792	0.255928
ARHGAP18	blue	0.372211	0.629238	-0.579451	-0.117417	-0.30322	0.15943	0.162212	0.169874	-0.12562	2.07404e-05	5.00856e-15	1.77771e-12	0.194027	0.000618691	0.076946	0.0718656	0.059266	0.164471	-0.0222843	0.805942	-0.0653258	0.471007
ARHGAP19	black	-0.0788742	-0.0640112	-0.108234	0.151573	0.0134598	0.0854433	0.426412	0.584359	-0.102648	0.383881	0.479999	0.231482	0.0928641	0.88205	0.345401	7.88939e-07	1.04122e-12	0.256599	0.0109977	0.90351	-0.16214	0.0719936
ARHGAP20	turquoise	-0.299068	0.580912	-0.640269	-0.192205	0.357925	0.845291	0.23413	-0.202734	-0.220902	0.000740508	1.5175e-12	1.17786e-15	0.032467	4.47694e-05	5.24602e-35	0.00886443	0.0239336	0.0136828	-0.13746	0.127903	-0.102168	0.258843
ARHGAP21	turquoise	-0.101216	0.643719	-0.806228	-0.23695	0.100123	0.719604	0.589194	0.159476	-0.407409	0.263332	7.39976e-16	1.37238e-29	0.00805654	0.268547	4.70748e-21	6.0937e-13	0.076859	2.65107e-06	-0.22397	0.0123975	-0.132225	0.143216
ARHGAP22	blue	-0.440864	-0.710243	0.566077	0.280813	0.350053	-0.122033	0.196117	0.23944	0.257333	2.98304e-07	2.53349e-20	7.30525e-12	0.00158228	6.73658e-05	0.176953	0.0290364	0.00739835	0.00391081	0.164492	0.0679088	0.0227374	0.802076
ARHGAP23	brown	-0.74798	-0.53844	0.18846	0.300362	0.600451	0.42131	0.522934	0.450077	0.0317486	1.83453e-23	1.11779e-10	0.0360676	0.000700391	1.69025e-13	1.10038e-06	4.64934e-10	1.56681e-07	0.726305	0.0340248	0.707545	-0.0377228	0.677441
ARHGAP24	blue	0.254038	0.688739	-0.620749	-0.156784	-0.139317	0.285077	0.157211	-0.187277	-0.515297	0.00441248	9.50493e-19	1.468e-14	0.0820404	0.122783	0.00133106	0.0812022	0.0372721	9.14074e-10	-0.27639	0.00188777	-0.0896778	0.321933
ARHGAP25	green	0.0928974	-0.141975	0.280823	0.606624	0.0297658	-0.249836	-0.015876	-0.164719	-0.0419186	0.304794	0.115733	0.00158169	8.18829e-14	0.74278	0.00513561	0.861073	0.0675248	0.643894	-0.0988111	0.274901	0.0405097	0.655083
ARHGAP26	turquoise	-0.37308	0.27761	-0.334403	-0.302669	0.377077	0.644246	-0.094719	-0.286208	-0.0540442	1.97678e-05	0.00179855	0.000147095	0.000633731	1.58245e-05	6.88887e-16	0.295368	0.00127084	0.551074	0.0195744	0.829156	-0.059058	0.514691
ARHGAP27	brown	-0.858488	-0.482259	0.185279	0.643978	0.728636	0.584349	0.19305	0.080833	0.191026	3.46801e-37	1.41565e-08	0.0393837	7.14364e-16	8.68782e-22	1.04245e-12	0.0316983	0.372145	0.0335661	0.081973	0.365416	-0.0633665	0.484442
ARHGAP28	turquoise	-0.0236993	0.51649	-0.430069	-0.341318	0.115396	0.441827	-0.176117	-0.183475	-0.0257087	0.793886	8.2337e-10	6.19432e-07	0.0001047	0.201868	2.79129e-07	0.0503921	0.0413757	0.776849	0.0306246	0.735629	-0.0195516	0.829352
ARHGAP29	yellow	0.0655595	0.799596	-0.873329	-0.0852378	-0.0482381	0.665726	0.343009	-0.0597807	-0.33917	0.469419	8.61001e-29	6.43104e-40	0.346567	0.594708	3.2989e-17	9.62342e-05	0.50955	0.000116462	-0.205694	0.0219128	-0.134643	0.13598
ARHGAP30	green	-0.708298	-0.383733	-0.0861879	0.737651	0.436812	0.592765	0.452719	0.315002	0.215577	3.56375e-20	1.08539e-05	0.341198	1.50148e-22	3.93601e-07	4.07882e-13	1.29797e-07	0.00036616	0.0161903	0.0462597	0.609923	-0.056159	0.535576
ARHGAP31	turquoise	-0.844054	-0.388552	0.166635	0.522413	0.8023	0.61985	0.101648	0.288479	0.113425	8.197e-35	8.21827e-06	0.0643517	4.8713e-10	4.10622e-29	1.64196e-14	0.261286	0.00115732	0.209731	0.0870876	0.336163	-0.0927799	0.305409
ARHGAP32	turquoise	-0.384089	0.260738	-0.401565	-0.408915	0.353403	0.659394	0.00830474	0.129418	-0.135226	1.06343e-05	0.00344659	3.79239e-06	2.41473e-06	5.66901e-05	8.29101e-17	0.927061	0.15198	0.134276	-0.0446961	0.622069	-0.0769993	0.395321
ARHGAP33	brown	-0.877602	-0.675092	0.264124	0.297526	0.648075	0.45064	0.136783	0.375099	0.206369	9.06785e-41	8.09432e-18	0.00303472	0.000791093	4.0791e-16	1.50536e-07	0.129811	1.76729e-05	0.0214728	0.179698	0.0458188	0.00815195	0.9284
ARHGAP35	red	-0.78702	-0.217519	0.249515	0.0117928	0.956178	0.587434	-0.106848	0.134267	-0.0473115	2.33497e-27	0.0152333	0.00519506	0.896572	6.25441e-67	7.41326e-13	0.237547	0.137086	0.601813	0.106035	0.241155	-0.108272	0.231314
ARHGAP36	blue	0.237169	-0.256232	0.551562	-0.0833893	-0.0615514	-0.58319	-0.509422	0.00198169	-0.00292343	0.00799678	0.00407237	3.1575e-11	0.357163	0.497068	1.18372e-12	1.52034e-09	0.982573	0.974293	0.139455	0.122409	0.0979317	0.279217
ARHGAP39	blue	-0.34692	-0.748399	0.956239	0.139909	0.497203	-0.397259	-0.523816	-0.0395606	0.156518	7.90271e-05	1.68104e-23	5.75457e-67	0.121186	4.24935e-09	4.91605e-06	4.29554e-10	0.662664	0.082569	0.197782	0.0276721	0.0386971	0.669591
ARHGAP4	green	-0.473012	-0.717677	0.5208	0.862082	0.329551	-0.0468902	-0.0453254	0.149051	0.336854	2.89748e-08	6.69357e-21	5.62579e-10	8.09081e-38	0.000185846	0.605056	0.617168	0.0984942	0.000130516	0.143494	0.111849	0.0663305	0.464198
ARHGAP40	grey	-0.19323	-0.127853	0.0760713	0.0790395	0.149584	0.127107	-0.0957774	-0.045274	0.330979	0.0315371	0.157036	0.401058	0.382882	0.097284	0.159491	0.28998	0.617568	0.000173553	-0.110521	0.221712	-0.000312375	0.997253
ARHGAP42	blue	0.143924	0.745101	-0.816246	-0.202218	-0.136701	0.535475	0.351678	0.0959029	-0.243844	0.110768	3.32952e-23	7.45394e-31	0.0243017	0.130041	1.47632e-10	6.19707e-05	0.289346	0.00634973	-0.174159	0.0530488	-0.104207	0.24941
ARHGAP44	blue	-0.384102	-0.334104	0.554179	-0.320427	0.611229	-0.0265725	-0.384033	-0.0713037	-0.198801	1.06267e-05	0.000149246	2.43769e-11	0.000285483	4.71966e-14	0.769558	1.06686e-05	0.431302	0.0268646	0.0601685	0.506803	-0.025456	0.778986
ARHGAP5	yellow	0.657626	0.789583	-0.709275	-0.299487	-0.622847	-0.00992019	0.259058	0.084906	-0.218801	1.06817e-16	1.21381e-27	3.00323e-20	0.000727298	1.1289e-14	0.912925	0.00366905	0.348454	0.0146285	-0.141109	0.117996	-0.0146553	0.87166
ARHGAP6	turquoise	-0.21478	0.18926	-0.143431	-0.0852952	0.360683	0.339786	0.116108	0.12333	-0.263677	0.0165979	0.0352714	0.112009	0.346241	3.86976e-05	0.000112972	0.199079	0.172362	0.00308647	0.158255	0.0791771	-0.227715	0.0109731
ARHGAP8	turquoise	-0.67461	-0.194559	-0.0630706	0.235154	0.533896	0.652155	0.124752	0.149116	0.379339	8.71247e-18	0.0303638	0.486488	0.00856305	1.7102e-10	2.31484e-16	0.167431	0.0983468	1.39341e-05	0.157036	0.0815453	0.0778529	0.390088
ARHGAP9	brown	-0.747183	-0.522816	0.22934	0.395504	0.584403	0.422113	0.0325778	0.118233	0.192177	2.16539e-23	4.69886e-10	0.0104012	5.45915e-06	1.03628e-12	1.04463e-06	0.719451	0.190927	0.0324927	0.00648924	0.942976	-0.00492947	0.956667
ARHGDIA	brown	-0.591489	-0.659665	0.565874	0.337419	0.598537	0.0544215	-0.11739	0.120427	-0.00454407	4.7107e-13	7.97428e-17	7.45971e-12	0.000126948	2.10938e-13	0.548293	0.194131	0.182765	0.960052	0.037032	0.683028	0.0490568	0.588461
ARHGDIB	green	0.091731	-0.31548	0.171727	0.787264	-0.224326	-0.289834	0.0686085	0.0236776	0.0764517	0.310933	0.000358282	0.0565075	2.19478e-27	0.0122555	0.00109407	0.448962	0.79407	0.3987	-0.0732041	0.419093	0.0470126	0.604113
ARHGDIG	turquoise	0.202536	-0.554247	0.784251	-0.142457	-0.13904	-0.789253	-0.566363	-0.147386	0.210959	0.0240743	2.42148e-11	4.68791e-27	0.114491	0.123536	1.32124e-27	7.09259e-12	0.102356	0.0186785	0.165863	0.0656157	0.15867	0.0783836
ARHGEF1	turquoise	-0.816294	-0.383371	-0.0909456	0.428308	0.539875	0.692406	0.524694	0.229532	0.222838	7.34829e-31	1.10806e-05	0.315112	6.9618e-07	9.761e-11	5.23827e-19	3.96913e-10	0.0103352	0.0128589	0.088567	0.327987	-0.0569363	0.529935
ARHGEF10	blue	0.0405067	0.167761	-0.610739	0.131607	-0.395699	0.280237	0.682596	0.0586957	0.0544474	0.655107	0.0625454	5.00651e-14	0.145113	5.39616e-06	0.00161938	2.52879e-18	0.517278	0.548102	-0.0789684	0.383311	0.0488329	0.590167
ARHGEF10L	blue	-0.662447	-0.64231	0.759603	0.252746	0.805433	0.0696194	-0.33699	0.0192366	0.223552	5.33123e-17	8.95234e-16	1.5195e-24	0.00462451	1.7167e-29	0.442291	0.000129648	0.83206	0.0125664	0.207049	0.0210372	-0.0732782	0.418621
ARHGEF11	red	-0.867292	-0.464259	0.392073	0.162151	0.931854	0.493922	-0.136258	0.0751473	0.0188285	9.10549e-39	5.599e-08	6.68814e-06	0.0719746	1.48683e-55	5.56169e-09	0.131304	0.406819	0.835572	0.0556984	0.538933	-0.0576152	0.525033
ARHGEF12	turquoise	-0.309954	0.574287	-0.555897	-0.207092	0.429834	0.815625	0.0550487	-0.061415	-0.183455	0.000459639	3.09132e-12	2.0545e-11	0.0210099	6.29198e-07	8.97528e-31	0.543686	0.498024	0.0413982	-0.0627036	0.489033	-0.154191	0.0872938
ARHGEF15	turquoise	-0.477655	-0.207135	-0.121398	0.229667	0.26594	0.44219	0.245076	-0.158354	-0.0119027	2.02756e-08	0.0209829	0.179234	0.010289	0.00283257	2.72218e-07	0.00608097	0.0789872	0.895613	-0.0597726	0.509608	0.0600753	0.507462
ARHGEF16	blue	-0.333417	-0.487363	0.579324	-0.0549518	0.3843	-0.134835	-0.324992	-0.0763485	0.304115	0.000154305	9.44624e-09	1.8022e-12	0.544396	1.05066e-05	0.135418	0.000230694	0.399339	0.000594978	0.297259	0.000800172	0.0307971	0.734196
ARHGEF17	blue	-0.721469	-0.737844	0.787844	0.265451	0.821554	0.0652393	-0.35009	0.0747205	0.159181	3.33888e-21	1.445e-22	1.89417e-27	0.00288577	1.48072e-31	0.471596	6.72407e-05	0.409497	0.077415	0.16453	0.0678446	0.00330701	0.970922
ARHGEF18	red	-0.806116	-0.330925	0.170716	0.24656	0.836964	0.58138	0.173016	0.226738	-0.167643	1.41637e-29	0.000174005	0.0579996	0.00577092	9.84198e-34	1.44225e-12	0.054652	0.0113303	0.0627325	-0.0228106	0.801452	-0.130417	0.148816
ARHGEF19	blue	-0.216922	-0.507369	0.482577	0.362498	0.159624	-0.193783	-0.161733	0.0776319	0.362512	0.0155222	1.81218e-09	1.38061e-08	3.51341e-05	0.0765827	0.0310441	0.0727218	0.391438	3.51087e-05	0.182211	0.0428209	0.104258	0.249176
ARHGEF2	blue	-0.560936	-0.737203	0.665347	0.160706	0.536627	-0.0502078	0.0429675	0.01134	0.192725	1.23688e-11	1.64106e-22	3.48814e-17	0.0745813	1.32543e-10	0.579731	0.635614	0.900522	0.0319924	0.171533	0.0567922	-0.00857786	0.92467
ARHGEF25	blue	-0.218775	-0.649897	0.711705	-0.22944	0.25061	-0.410086	-0.466046	0.268314	0.084633	0.0146404	3.17092e-16	1.95627e-20	0.0103669	0.00499495	2.24491e-06	4.90185e-08	0.00258675	0.350012	0.139143	0.123256	0.123187	0.172864
ARHGEF26	blue	-0.260945	-0.705215	0.715357	0.525645	0.235902	-0.334155	-0.34086	0.143188	0.39325	0.00342007	6.08741e-20	1.01863e-20	3.64251e-10	0.00834902	0.000148881	0.000107113	0.112622	6.23951e-06	0.203443	0.0234356	0.0792444	0.381646
ARHGEF28	turquoise	-0.207301	0.428233	-0.550577	-0.348545	0.197928	0.627225	0.235689	0.140919	-0.0991714	0.0208783	6.99672e-07	3.47862e-11	7.27646e-05	0.0275553	6.48262e-15	0.00840942	0.118496	0.273147	0.0372842	0.680987	-0.0405282	0.654936
ARHGEF3	turquoise	0.729398	0.328197	0.185002	-0.219353	-0.402384	-0.662182	-0.451444	-0.422771	-0.32416	7.51022e-22	0.000198237	0.0396838	0.0143745	3.60827e-06	5.54054e-17	1.42172e-07	1.00092e-06	0.000239889	-0.17507	0.051799	0.0715495	0.429712
ARHGEF33	turquoise	-0.0704089	0.606139	-0.732997	-0.257136	0.024388	0.656033	0.243765	-0.0347425	-0.167922	0.437121	8.67252e-14	3.74963e-22	0.00393919	0.788035	1.34013e-16	0.00636731	0.701665	0.0622901	-0.168931	0.0607122	-0.127127	0.159424
ARHGEF35	grey	0.174461	0.0607069	-0.101911	0.0401221	-0.23708	-0.0983122	0.114687	-0.0856941	-0.0540814	0.0526318	0.503001	0.260049	0.658175	0.00802094	0.277344	0.204671	0.343982	0.5508	0.0679025	0.453654	0.0265689	0.769588
ARHGEF37	turquoise	0.286107	-0.126754	0.239185	-0.235142	-0.196033	-0.478694	0.29451	0.300055	-0.211727	0.00127611	0.160662	0.00746333	0.00856657	0.0291067	1.87054e-08	0.000899322	0.000709722	0.0182433	-0.0127629	0.888116	-0.0628818	0.487796
ARHGEF38	brown	0.702236	0.130467	0.0194371	-0.205701	-0.695092	-0.66419	-0.112598	-0.151365	0.0711551	1.01452e-19	0.14866	0.830336	0.0219078	3.36716e-19	4.13368e-17	0.213094	0.0933197	0.432265	0.00546355	0.951977	0.153295	0.0891686
ARHGEF39	grey	-0.241246	-0.145022	0.0938518	0.0182301	0.193728	0.15531	-0.157353	-0.0640401	0.294814	0.00695111	0.108044	0.299831	0.840728	0.031093	0.0849943	0.0809225	0.4798	0.000887828	0.109649	0.225399	0.0776728	0.391188
ARHGEF4	blue	-0.261623	-0.685421	0.949599	0.00167376	0.453739	-0.450482	-0.51508	0.0730416	0.18597	0.00333439	1.61718e-18	2.60306e-63	0.98528	1.20658e-07	1.5224e-07	9.31606e-10	0.420129	0.0386419	0.208987	0.0198381	0.0278909	0.758467
ARHGEF40	brown	-0.823947	-0.640967	0.436981	0.656717	0.751657	0.378751	0.092208	0.08689	0.234966	7.01928e-32	1.07257e-15	3.89098e-07	1.21598e-16	8.46764e-24	1.44043e-05	0.308413	0.337265	0.00861782	0.168942	0.0606944	-0.0529078	0.55949
ARHGEF5	green	-0.395308	-0.399967	0.228929	0.663059	0.278501	0.154198	0.0537777	0.0110087	0.301	5.52296e-06	4.1777e-06	0.010543	4.87629e-17	0.00173589	0.0872788	0.553042	0.903414	0.000681319	0.101468	0.262138	0.0677856	0.454433
ARHGEF6	blue	0.0853833	0.445457	-0.616222	0.261546	-0.121719	0.370092	0.585036	0.17326	-0.340483	0.345741	2.16904e-07	2.57049e-14	0.00334399	0.178078	2.33014e-05	9.66536e-13	0.0543073	0.000109136	-0.187268	0.0372817	-0.11974	0.185293
ARHGEF7	turquoise	-0.422224	0.427948	-0.58884	-0.228135	0.432139	0.858743	0.358519	0.0213916	-0.314434	1.03709e-06	7.12966e-07	6.33939e-13	0.0108228	5.39505e-07	3.13149e-37	4.33913e-05	0.813571	0.000375712	-0.149283	0.0979651	-0.115026	0.203325
ARHGEF9	turquoise	-0.578186	0.151827	-0.189486	-0.18664	0.677613	0.730268	-0.0731586	0.0136381	-0.114163	2.03749e-12	0.0923127	0.0350493	0.0379343	5.49644e-18	6.35583e-22	0.419383	0.880499	0.20676	-0.0589141	0.515718	-0.114066	0.20715
ARID1A	turquoise	-0.803373	-0.335436	-0.119936	0.224995	0.561932	0.702371	0.346176	0.258379	0.0488956	3.05114e-29	0.000139881	0.18457	0.0119925	1.11769e-11	9.91389e-20	8.20622e-05	0.00376252	0.589689	0.031113	0.731573	-0.0229212	0.80051
ARID1B	turquoise	-0.692214	0.117295	-0.438682	-0.0632538	0.576509	0.924622	0.381932	0.18824	-0.0977157	5.40611e-19	0.194493	3.46474e-07	0.485221	2.43931e-12	5.60268e-53	1.20292e-05	0.0362892	0.280284	-0.0131031	0.885154	-0.121269	0.1797
ARID2	blue	-0.072254	0.601039	-0.915666	-0.136985	-0.105069	0.733186	0.619911	0.0884724	-0.169345	0.425172	1.57857e-13	4.00937e-50	0.129239	0.245494	3.61402e-22	1.62962e-14	0.328506	0.0600739	-0.175694	0.0509564	-0.0648906	0.473974
ARID3A	blue	-0.579472	-0.833474	0.742362	0.513332	0.502367	-0.103117	-0.298135	0.0302367	0.340181	1.77362e-12	3.20294e-33	5.82817e-23	1.08481e-09	2.76587e-09	0.254422	0.000770751	0.738856	0.000110783	0.290322	0.00107208	0.0561834	0.535399
ARID3B	brown	-0.862147	-0.283981	-0.0771331	0.277086	0.679433	0.786796	0.20552	0.139823	0.213957	7.87622e-38	0.00139188	0.394498	0.00183642	4.14671e-18	2.47157e-27	0.022027	0.121418	0.0170283	0.0764975	0.398417	-0.0847107	0.349568
ARID3C	brown	-0.641459	-0.369022	0.117939	-0.205099	0.543937	0.401258	0.0515642	0.502629	0.0528567	1.00396e-15	2.47051e-05	0.192039	0.0223065	6.62645e-11	3.8638e-06	0.569521	2.70563e-09	0.55987	-0.0484851	0.59282	0.0442068	0.62589
ARID4A	turquoise	0.855927	0.131853	0.136552	-0.292343	-0.776314	-0.88386	-0.260641	-0.0737778	-0.075964	9.54814e-37	0.144356	0.130464	0.000985245	3.26769e-26	4.49097e-42	0.00345914	0.415447	0.401725	-0.00985881	0.913461	0.106996	0.236894
ARID4B	turquoise	0.816552	0.0976038	0.194057	-0.285864	-0.706473	-0.886276	-0.224531	-0.0389289	-0.138724	6.8017e-31	0.280837	0.0308027	0.00128886	4.89696e-20	1.34373e-42	0.0121745	0.667729	0.124402	0.0116702	0.897641	0.0681324	0.452123
ARID5A	green	-0.509371	-0.764275	0.64975	0.690029	0.412641	-0.0885778	-0.216427	-0.190731	0.284234	1.52708e-09	5.36355e-25	3.23592e-16	7.71552e-19	1.91289e-06	0.327928	0.0157649	0.0338466	0.00137763	0.186807	0.0377602	0.0686548	0.448655
ARID5B	blue	-0.155326	0.408046	-0.52706	-0.314918	0.163817	0.534885	0.268917	0.131178	-0.392751	0.0849623	2.54852e-06	3.20426e-10	0.000367553	0.069061	1.55984e-10	0.00252743	0.146439	6.42599e-06	-0.114476	0.205511	-0.149923	0.0965184
ARIH1	blue	0.0381651	0.774683	-0.874069	-0.176129	-0.0553564	0.695303	0.335259	-0.167934	-0.232114	0.673873	4.82226e-26	4.60477e-40	0.0503768	0.541432	3.25147e-19	0.000141096	0.0622722	0.00948475	-0.214311	0.0168423	-0.0922816	0.308025
ARIH2	turquoise	-0.426722	0.366695	-0.588648	0.00695476	0.365964	0.85866	0.556801	-0.136551	-0.188988	7.73023e-07	2.80359e-05	6.47709e-13	0.938893	2.91669e-05	3.23742e-37	1.87691e-11	0.130467	0.0355401	-0.167946	0.0622522	-0.144423	0.109524
ARL1	brown	0.856596	0.657643	-0.486558	-0.348577	-0.804182	-0.358553	0.019047	-0.192589	-0.245494	7.34284e-37	1.06556e-16	1.0073e-08	7.26463e-05	2.43639e-29	4.33129e-05	0.833692	0.0321161	0.00599226	-0.250474	0.0050195	0.0776026	0.391618
ARL10	green	-0.035766	0.076343	-0.0642591	-0.502551	0.00242076	0.0962036	-0.237162	0.0494098	0.208197	0.693311	0.399374	0.478297	2.72341e-09	0.978712	0.287829	0.00799869	0.585777	0.0203197	0.276051	0.0019133	0.0699524	0.440106
ARL11	green	-0.327263	-0.223945	-0.0150523	0.798117	0.171778	0.271211	0.218945	-0.0365384	0.191766	0.000207227	0.0124077	0.868214	1.28462e-28	0.0564333	0.00231281	0.0145617	0.687031	0.0328726	0.127962	0.156681	-0.0677847	0.454439
ARL13A	turquoise	-0.261662	0.428977	-0.607589	-0.216829	0.228724	0.701881	0.384036	0.214993	-0.215844	0.00332949	6.6604e-07	7.30032e-14	0.0155672	0.0106145	1.07779e-19	1.06671e-05	0.0164882	0.0160559	-0.108209	0.231587	-0.17209	0.0559804
ARL13B	brown	0.835933	0.260974	-0.0133246	-0.0959975	-0.745445	-0.734432	-0.105307	-0.0695157	-0.178102	1.39905e-33	0.00341628	0.883227	0.288868	3.10203e-23	2.83328e-22	0.244417	0.442973	0.0478128	-0.0350642	0.699035	0.0668607	0.460627
ARL14	grey	-0.25308	-0.225422	0.160366	0.216918	0.238374	0.0952393	0.0176154	0.0493034	0.336358	0.00456887	0.0118273	0.0752063	0.015524	0.00767412	0.292711	0.84603	0.586586	0.000133727	0.117606	0.193308	-0.0810612	0.370791
ARL14EP	brown	0.956382	0.454705	-0.122911	-0.19923	-0.821853	-0.7087	-0.200932	-0.273663	-0.151671	4.73329e-67	1.12563e-07	0.173837	0.0265307	1.34977e-31	3.32214e-20	0.0252411	0.00210185	0.0926503	-0.0591395	0.51411	0.0650949	0.47258
ARL14EPL	grey	-0.0974404	-0.204079	0.100421	-0.0651798	0.0154679	-0.0452445	0.00814053	0.271465	0.32638	0.281647	0.0229962	0.267119	0.472002	0.86461	0.617797	0.9285	0.0022901	0.000216074	0.178779	0.0469591	0.386107	9.4689e-06
ARL15	brown	0.838433	0.590882	-0.367438	-0.431974	-0.773105	-0.416361	-0.137761	-0.241871	-0.125951	5.93936e-34	5.04338e-13	2.69285e-05	5.45499e-07	7.00555e-26	1.51167e-06	0.127063	0.00680179	0.163351	-0.10517	0.245035	0.1338	0.138469
ARL16	turquoise	0.334854	-0.472111	0.682764	0.0539469	-0.302316	-0.826917	-0.505322	-0.16246	0.264431	0.000143904	3.10336e-08	2.46262e-18	0.551792	0.000643526	2.73638e-32	2.1563e-09	0.0714279	0.00299968	0.146052	0.105536	0.149212	0.0981264
ARL17A	turquoise	-0.498919	-0.135842	-0.342099	0.223924	0.226091	0.54963	0.443836	0.491816	0.0131739	3.68723e-09	0.132494	0.000100707	0.0124163	0.0115723	3.81666e-11	2.42845e-07	6.60112e-09	0.884538	-0.0269359	0.766495	-0.0199145	0.826234
ARL17B	turquoise	0.506385	-0.0971251	0.104174	0.110778	-0.555085	-0.63725	0.0202612	0.357776	-0.133302	1.9704e-09	0.283215	0.24956	0.22063	2.22783e-11	1.76044e-15	0.823258	4.51218e-05	0.139956	-0.0537615	0.553162	-0.0123471	0.891739
ARL2	turquoise	0.247305	-0.591259	0.752172	-0.00107222	-0.237543	-0.834693	-0.364424	-0.0910547	0.201491	0.00562051	4.83421e-13	7.58961e-24	0.99057	0.0078954	2.12821e-33	3.16894e-05	0.314529	0.0248289	0.134827	0.13544	0.147747	0.10151
ARL2BP	red	-0.635387	-0.348432	0.448837	0.216936	0.806005	0.313247	-0.077141	0.0901735	0.0374439	2.25108e-15	7.31833e-05	1.71052e-07	0.0155149	1.46117e-29	0.000396452	0.394449	0.319255	0.679695	0.158815	0.0781074	-0.180339	0.0450379
ARL3	turquoise	0.546179	-0.240544	0.600848	-0.140588	-0.357912	-0.930265	-0.527383	0.00908575	-0.0270952	5.33882e-11	0.00712184	1.614e-13	0.119372	4.48003e-05	5.7803e-55	3.11147e-10	0.920224	0.765155	0.0388959	0.667994	0.0528914	0.559612
ARL4A	turquoise	0.788722	0.391668	0.0341564	-0.504186	-0.564504	-0.639573	-0.508654	-0.0799292	-0.115713	1.51368e-27	6.84928e-06	0.706466	2.37341e-09	8.59032e-12	1.29264e-15	1.62374e-09	0.377532	0.200623	0.0105706	0.90724	0.00445535	0.960831
ARL4C	turquoise	0.546422	-0.0912179	0.557275	-0.266574	-0.30087	-0.826363	-0.625802	-0.349737	-0.00600705	5.21501e-11	0.313659	1.78973e-11	0.00276499	0.000685188	3.26607e-32	7.77048e-15	6.84667e-05	0.947207	0.056916	0.530082	0.0643773	0.477485
ARL4D	blue	0.205768	-0.41378	0.790045	0.00830806	0.00180949	-0.720891	-0.536434	-0.38606	0.054376	0.0218644	1.78039e-06	1.0777e-27	0.927032	0.984087	3.71498e-21	1.34961e-10	9.49453e-06	0.548628	0.117939	0.192039	0.0429616	0.635661
ARL5A	brown	0.930478	0.542191	-0.324597	-0.289776	-0.88001	-0.56437	-0.0125052	-0.203906	-0.183484	4.82615e-55	7.83175e-11	0.00023501	0.0010967	2.91015e-41	8.70933e-12	0.890361	0.0231152	0.0413656	-0.0800686	0.376698	0.0354078	0.69623
ARL5B	yellow	0.459588	0.91879	-0.85529	-0.130002	-0.407114	0.326225	0.296169	-0.330408	-0.339746	7.89855e-08	4.41539e-51	1.22469e-36	0.150125	2.69986e-06	0.000217659	0.000838212	0.000178372	0.000113195	-0.204508	0.0227039	-0.0816623	0.367243
ARL5C	grey	-0.119154	-0.19645	0.106567	0.119546	0.0355842	-0.0160249	-0.124022	0.305517	0.144468	0.187469	0.0287591	0.238787	0.186012	0.694792	0.859783	0.169947	0.000559497	0.10941	0.15584	0.0839235	0.00354543	0.968826
ARL6	brown	0.797307	0.840881	-0.524307	-0.376764	-0.621753	-0.191937	-0.120179	-0.36446	-0.254025	1.59738e-28	2.53112e-34	4.11005e-10	1.61048e-05	1.29493e-14	0.0327142	0.183674	3.16281e-05	0.00441463	-0.171365	0.0570382	0.0236359	0.794425
ARL6IP1	brown	0.892955	0.230479	0.181289	-0.211916	-0.703075	-0.870005	-0.339284	-0.249203	-0.0994412	4.12277e-44	0.0100159	0.043901	0.0181372	8.79149e-20	2.8131e-39	0.000115811	0.00525327	0.271837	-0.0267884	0.767738	0.0921827	0.308546
ARL6IP4	blue	-0.328051	-0.529442	0.421213	0.211554	0.236446	-0.0973527	-0.0198536	0.19788	0.230693	0.000199616	2.57864e-10	1.10731e-06	0.0183408	0.00819615	0.282083	0.826757	0.0275938	0.00994502	0.177818	0.0481758	-0.0743758	0.411667
ARL6IP5	brown	0.91189	0.217559	0.147261	-0.16666	-0.764423	-0.881925	-0.274867	-0.276865	-0.100387	5.16249e-49	0.0152138	0.102651	0.064312	5.18762e-25	1.15849e-41	0.00200473	0.00185258	0.267282	-0.0536174	0.554228	0.0982072	0.27786
ARL6IP6	turquoise	0.305217	0.0762234	0.135092	-0.355223	-0.11856	-0.373281	0.0639629	0.145536	-0.390257	0.000566919	0.400115	0.134665	5.15718e-05	0.189692	1.955e-05	0.480331	0.106786	7.43988e-06	0.031311	0.729931	-0.044418	0.624239
ARL8A	blue	-0.26652	-0.557587	0.343596	0.0942909	0.133533	-0.140701	0.137176	0.237492	-0.0199788	0.00277071	1.7346e-11	9.34461e-05	0.297566	0.139266	0.119074	0.128701	0.00790901	0.825681	-0.0103097	0.90952	0.105552	0.243316
ARL8B	brown	0.944811	0.577933	-0.28074	-0.335414	-0.812234	-0.574013	-0.0924861	-0.293386	-0.292905	5.70826e-61	2.0937e-12	0.00158692	0.000140032	2.44372e-30	3.18268e-12	0.30695	0.000943002	0.00096225	-0.182099	0.0429501	0.07967	0.379086
ARL9	turquoise	0.515313	-0.254742	0.52022	-0.253223	-0.438886	-0.875376	-0.482098	-0.0204171	0.134674	9.12785e-10	0.00430071	5.9233e-10	0.00454526	3.41684e-07	2.53935e-40	1.43361e-08	0.82192	0.135889	0.161874	0.0724689	0.0984688	0.276576
ARMC1	brown	0.975937	0.437648	-0.156834	-0.288335	-0.881552	-0.724085	-0.07076	-0.231751	-0.198174	1.49003e-82	3.71824e-07	0.0819423	0.00116421	1.3874e-41	2.05271e-21	0.434832	0.00960058	0.0273593	-0.0902452	0.318868	0.0814953	0.368227
ARMC10	turquoise	0.787939	0.0906214	0.2684	-0.260708	-0.625529	-0.871393	-0.275851	-0.0921241	-0.0272933	1.84866e-27	0.316847	0.00257814	0.00345043	8.04486e-15	1.52673e-39	0.00192843	0.308855	0.763488	0.0356149	0.694542	0.0606479	0.503417
ARMC12	turquoise	0.164731	-0.445623	0.382051	0.099586	-0.314567	-0.529748	-0.208084	0.173218	0.346785	0.0675041	2.14403e-07	1.19481e-05	0.271136	0.000373455	2.50735e-10	0.0203894	0.0543655	7.95703e-05	0.189627	0.0349112	0.11918	0.18737
ARMC2	turquoise	-0.496047	0.406951	-0.633536	-0.0222487	0.439257	0.955848	0.32428	0.0404474	-0.0986535	4.67358e-09	2.7271e-06	2.86919e-15	0.806246	3.33116e-07	9.78742e-67	0.000238543	0.65558	0.275671	-0.0768314	0.396356	-0.115614	0.201011
ARMC3	blue	-0.150556	0.224474	-0.498814	-0.0512474	-0.0178751	0.479907	0.293409	0.4134	0.170469	0.0951042	0.0121968	3.71949e-09	0.571897	0.84379	1.70185e-08	0.000942056	1.82358e-06	0.0583688	-0.100668	0.265937	0.0249112	0.783598
ARMC5	blue	-0.339566	-0.823991	0.963268	0.143045	0.421597	-0.437282	-0.484192	0.033121	0.246382	0.00011421	6.92339e-32	1.63295e-71	0.112987	1.08011e-06	3.81205e-07	1.21545e-08	0.714974	0.0058074	0.22406	0.0123616	0.0628596	0.487951
ARMC6	blue	-0.0153398	-0.652699	0.929342	0.18949	0.157864	-0.658864	-0.514733	-0.153866	0.235765	0.86572	2.14509e-16	1.25342e-54	0.0350448	0.0799296	8.94622e-17	9.60223e-10	0.0879706	0.00838784	0.196546	0.0286794	0.080653	0.373214
ARMC7	blue	-0.304603	-0.739225	0.710799	0.117373	0.253693	-0.322266	-0.278174	0.036303	0.244217	0.000582404	1.09687e-22	2.29661e-20	0.194194	0.00446823	0.000262093	0.00175867	0.688942	0.00626718	0.146269	0.105014	0.123954	0.170184
ARMC8	yellow	0.796178	0.847833	-0.631895	-0.241163	-0.693308	-0.133609	0.143498	-0.334706	-0.250934	2.16007e-28	2.07131e-35	3.55291e-15	0.00697101	4.51857e-19	0.139039	0.111838	0.000144943	0.00493706	-0.206931	0.0211125	-0.0306097	0.735754
ARMC9	brown	-0.49538	-0.28985	0.283037	-0.20939	0.508823	0.216274	-0.474694	0.0831514	0.124584	4.93669e-09	0.00109333	0.00144635	0.019596	1.60042e-09	0.0158407	2.54744e-08	0.358541	0.168007	0.207164	0.0209646	0.00336979	0.97037
ARMCX1	turquoise	0.491785	-0.159719	0.582783	-0.1575	-0.217517	-0.836382	-0.44722	0.0313875	-0.169573	6.61767e-09	0.0764057	1.23758e-12	0.0806358	0.015234	1.20072e-33	1.91697e-07	0.729297	0.0597241	0.0609594	0.501223	0.0498382	0.582528
ARMCX2	turquoise	0.564702	-0.105288	0.480839	-0.237614	-0.340716	-0.854734	-0.423943	-0.00305807	-0.225136	8.41746e-12	0.244505	1.58242e-08	0.00787631	0.00010788	1.52019e-36	9.27401e-07	0.97311	0.0119376	0.0423453	0.64052	0.106597	0.238656
ARMCX3	turquoise	0.794664	0.175257	0.285235	-0.223663	-0.532759	-0.858246	-0.334628	-0.244033	-0.208052	3.22849e-28	0.0515452	0.00132249	0.0125214	1.9002e-10	3.81984e-37	0.000145499	0.00630783	0.0204091	-0.0333739	0.712892	0.0588036	0.516507
ARMCX4	turquoise	-0.589755	0.206605	-0.26585	-0.135	0.688717	0.79483	0.172097	0.165677	-0.162121	5.72347e-13	0.0213209	0.00284229	0.134935	9.53906e-19	3.08971e-28	0.0559701	0.065923	0.072028	-0.0238999	0.792181	-0.137886	0.126715
ARMCX5	brown	0.664868	0.567079	-0.357423	-0.460255	-0.532506	-0.266403	-0.0211472	0.0459752	-0.225288	3.74238e-17	6.58588e-12	4.5966e-05	7.52223e-08	1.94519e-10	0.002783	0.815663	0.612126	0.0118789	-0.263439	0.00311426	0.00522887	0.954038
ARMCX6	blue	-0.0798006	-0.290409	0.330002	0.3803	0.156609	-0.190015	0.0301896	0.092175	-0.0598707	0.378303	0.0010682	0.000181878	1.31977e-05	0.0823875	0.0345335	0.739249	0.308587	0.508912	-0.137169	0.12872	-0.0453055	0.617323
ARMS2	grey	-0.0633954	0.0889258	-0.108224	-0.189846	0.0538022	0.1481	0.0167858	0.0144643	0.126394	0.484242	0.326024	0.231521	0.0346971	0.552861	0.100686	0.853199	0.873318	0.161865	0.0025005	0.978011	0.0664106	0.463658
ARMT1	brown	0.890474	0.437708	0.0177626	-0.202545	-0.638684	-0.707115	-0.272074	-0.32085	-0.249351	1.54397e-43	3.70304e-07	0.84476	0.0240677	1.45534e-15	4.38003e-20	0.00223645	0.000279932	0.00522553	-0.0937359	0.300431	0.0329491	0.716389
ARNT	blue	-0.226823	0.533036	-0.802549	0.0941847	0.122658	0.818857	0.55637	-0.0287029	-0.24059	0.0112987	1.8522e-10	3.83317e-29	0.298112	0.17473	3.38838e-31	1.95965e-11	0.751661	0.00711066	-0.175554	0.0511451	-0.110127	0.223373
ARNT2	blue	-0.51833	-0.314354	0.58865	-0.110883	0.821163	0.129596	-0.525363	0.0594465	-0.0365413	7.00252e-10	0.000377085	6.47553e-13	0.220189	1.67065e-31	0.151412	3.73672e-10	0.511924	0.687007	0.156552	0.0825005	-0.0912063	0.313721
ARNTL	turquoise	0.0581294	0.598588	-0.415555	-0.509051	0.168495	0.354628	-0.0369362	0.0432027	-0.426444	0.521335	2.097e-13	1.59116e-06	1.56947e-09	0.0613895	5.31951e-05	0.683804	0.633764	7.87274e-07	-0.189991	0.0345568	-0.103038	0.254786
ARNTL2	turquoise	-0.150589	0.583302	-0.551162	-0.120295	0.224012	0.662384	0.0569891	-0.422455	-0.110289	0.09503	1.16933e-12	3.28451e-11	0.183248	0.0123807	5.38031e-17	0.529553	1.02167e-06	0.222687	0.0552602	0.542136	-0.086743	0.338086
ARPC1A	turquoise	0.648813	-0.202025	0.538803	-0.157383	-0.514894	-0.98461	-0.424584	-0.14541	0.00082722	3.68454e-16	0.0244406	1.08016e-10	0.0808652	9.46827e-10	2.78001e-94	8.89353e-07	0.107092	0.992725	0.0690051	0.446338	0.10915	0.22753
ARPC1B	turquoise	0.243519	-0.485464	0.407776	0.346223	-0.428103	-0.635425	-0.15256	-0.130571	0.287985	0.00642238	1.09888e-08	2.59148e-06	8.1868e-05	7.05708e-07	2.23988e-15	0.0907314	0.148332	0.0011812	0.162678	0.0710423	0.161217	0.0736512
ARPC2	turquoise	0.829818	0.0392734	0.226813	-0.110425	-0.76025	-0.922332	-0.282382	-0.216006	-0.0801231	1.07139e-32	0.664965	0.0113024	0.222114	1.31729e-24	3.24135e-52	0.00148525	0.0159743	0.376372	-0.0438097	0.629	0.128066	0.15634
ARPC3	turquoise	0.809596	0.0115694	0.314815	-0.0665382	-0.690459	-0.947985	-0.326808	-0.165841	-0.0251903	5.25379e-30	0.89852	0.000369279	0.462797	7.19583e-19	1.69469e-62	0.000211741	0.0656519	0.781234	-0.00147596	0.98702	0.112908	0.211828
ARPC4	turquoise	0.0793898	-0.707814	0.869861	0.0687224	-0.0497089	-0.767868	-0.475872	-0.0541358	0.277844	0.38077	3.87806e-20	2.99541e-39	0.448207	0.583508	2.36861e-25	2.32695e-08	0.550398	0.00178191	0.214319	0.0168379	0.133901	0.13817
ARPC5	turquoise	0.842444	0.0854916	0.166538	-0.100543	-0.766956	-0.894096	-0.132738	-0.143515	-0.114294	1.45727e-34	0.345127	0.0645101	0.266535	2.91825e-25	2.22241e-44	0.141656	0.111795	0.206238	-0.0416931	0.645679	0.101168	0.26356
ARPC5L	turquoise	0.56934	-0.252754	0.642778	-0.079515	-0.392004	-0.960279	-0.545683	-0.196849	0.0535128	5.20522e-12	0.00462323	8.40462e-16	0.380017	6.71513e-06	1.765e-69	5.60118e-11	0.02843	0.555002	0.0799478	0.377421	0.104667	0.247315
ARPIN	yellow	-0.15025	-0.785317	0.635427	0.285598	0.00847657	-0.48943	-0.0479732	0.482906	0.215294	0.0957846	3.58922e-27	2.23926e-15	0.001303	0.925557	8.00343e-09	0.596735	1.34538e-08	0.0163343	0.14821	0.100432	0.116065	0.199249
ARPP19	brown	0.896889	0.579689	-0.371156	-0.450849	-0.849139	-0.490083	-0.0478303	-0.25904	-0.167952	4.74696e-45	1.73261e-12	2.19798e-05	1.48323e-07	1.27613e-35	7.59391e-09	0.59783	0.00367148	0.0622433	-0.0891161	0.324985	0.0906493	0.316697
ARPP21	turquoise	-0.189242	0.581827	-0.606338	-0.447743	0.26899	0.688192	0.102535	-0.0225537	-0.352421	0.0352891	1.37366e-12	8.47043e-14	1.84769e-07	0.00252027	1.03802e-18	0.257125	0.803643	5.96436e-05	-0.132689	0.141805	-0.12224	0.176215
ARR3	turquoise	-0.594598	0.0461512	-0.517801	0.059029	0.328093	0.84052	0.537259	0.277715	0.0961393	3.31283e-13	0.610763	7.3368e-10	0.514898	0.000199222	2.87289e-34	1.24913e-10	0.00179111	0.288153	-0.104304	0.248968	-0.0187819	0.835973
ARRB1	brown	-0.872297	-0.233651	0.133971	0.101139	0.940004	0.718771	0.0481099	0.103983	-0.000667492	1.02152e-39	0.00900858	0.13796	0.263697	8.04778e-59	5.48343e-21	0.595688	0.250433	0.99413	0.0911903	0.313806	-0.111937	0.21581
ARRB2	turquoise	0.154484	-0.590937	0.657702	0.111803	-0.168993	-0.731079	-0.316436	0.0125159	0.0135976	0.086686	5.01266e-13	1.05668e-16	0.216362	0.0606159	5.43733e-22	0.000342989	0.890268	0.880852	0.0761745	0.400418	0.123867	0.170486
ARRDC1	blue	-0.75504	-0.790056	0.720232	0.283862	0.726939	0.102677	-0.29694	0.134548	0.367929	4.10774e-24	1.07484e-27	4.19491e-21	0.00139867	1.19957e-21	0.256465	0.000811128	0.136259	2.62203e-05	0.281772	0.0015223	0.0290226	0.748986
ARRDC2	turquoise	0.0426716	-0.33853	0.345859	-0.0702503	-0.0578324	-0.361947	0.317755	-0.155856	-0.102876	0.637946	0.000120201	8.33889e-05	0.438156	0.52347	3.61825e-05	0.000322891	0.0838917	0.255538	0.0037298	0.967206	-0.00976151	0.914312
ARRDC3	turquoise	-0.114932	0.342382	-0.58879	0.628237	0.00683277	0.540029	0.518093	0.0660799	-0.111996	0.2037	9.92958e-05	6.37482e-13	5.6959e-15	0.939963	9.6196e-11	7.15029e-10	0.465892	0.215565	-0.172344	0.0556127	-0.102404	0.257738
ARRDC4	brown	0.527206	0.361987	-0.249906	0.0131753	-0.432171	-0.267706	0.440311	0.150204	-0.299786	3.16199e-10	3.61046e-05	0.00512279	0.884526	5.38351e-07	0.00264776	3.09857e-07	0.0958891	0.000717987	-0.12596	0.163324	-0.06324	0.485316
ARRDC5	turquoise	0.0825015	-0.289183	0.103156	-0.0764064	-0.301053	-0.275393	0.0779934	0.0968873	0.147757	0.362323	0.00112407	0.254243	0.398981	0.000679782	0.0019636	0.38923	0.284401	0.101486	0.0287834	0.750987	0.0617929	0.495378
ARSA	yellow	-0.757472	-0.812336	0.613285	0.193267	0.623164	0.141109	-0.0625804	0.171469	0.35603	2.42434e-24	2.37209e-30	3.67963e-14	0.0315035	1.08475e-14	0.117995	0.489889	0.0568863	4.94471e-05	0.223312	0.012664	0.039723	0.661365
ARSB	turquoise	-0.738796	0.0589516	-0.283481	0.14581	0.692536	0.910631	0.255258	-0.0486639	-0.0234119	1.19518e-22	0.51545	0.00142051	0.106121	5.12799e-19	1.18032e-48	0.00422033	0.591456	0.796331	0.0195122	0.829691	-0.135319	0.134007
ARSD	turquoise	-0.056804	-0.694941	0.709022	0.0448353	-0.0264308	-0.538341	-0.287318	0.0596028	0.415122	0.530894	3.45196e-19	3.13994e-20	0.620983	0.770752	1.12825e-10	0.00121411	0.510813	1.63544e-06	0.214625	0.0166782	0.0934213	0.302064
ARSF	blue	-0.0453211	-0.3848	0.369407	-0.332925	-0.0166886	-0.297933	-0.227173	0.0179919	0.167051	0.617201	1.02094e-05	2.41907e-05	0.000158019	0.854039	0.000777459	0.0111698	0.842782	0.0636794	0.0520609	0.565803	0.120468	0.182615
ARSG	turquoise	-0.747143	-0.0857536	-0.205642	0.324442	0.620076	0.838727	0.205584	0.157849	0.217473	2.18341e-23	0.343646	0.0219467	0.000236728	1.59645e-14	5.36578e-34	0.021985	0.0799582	0.0152554	-0.00328586	0.971107	-0.0753163	0.405762
ARSH	grey	-0.160796	-0.0870387	0.11071	-0.0038555	0.172376	0.116564	-0.197854	0.191699	0.399942	0.0744169	0.336436	0.220917	0.966101	0.0555675	0.197311	0.0276148	0.0329356	4.18395e-06	0.0380341	0.674929	0.0901512	0.319375
ARSI	blue	-0.222656	-0.557002	0.558283	0.584543	0.196543	-0.240381	-0.0142068	-0.262916	0.231804	0.0129343	1.83955e-11	1.61735e-11	1.02043e-12	0.0286816	0.00716201	0.875555	0.00317627	0.00958359	0.187123	0.0374316	0.0635901	0.482899
ARSJ	turquoise	-0.253873	0.122234	-0.342166	-0.337619	0.106204	0.444481	0.257295	-0.0338433	0.0921677	0.00443904	0.176238	0.000100372	0.000125709	0.240403	2.32186e-07	0.00391625	0.709034	0.308625	0.174324	0.0528209	-0.00155868	0.986292
ARSK	blue	0.656656	0.730781	-0.68572	-0.45527	-0.655933	-0.0510363	0.202783	0.00791141	-0.294672	1.22666e-16	5.75873e-22	1.54196e-18	1.08075e-07	1.35938e-16	0.573484	0.0238989	0.930507	0.000893155	-0.115178	0.202728	-0.0153776	0.865393
ART1	turquoise	-0.390021	-0.0632362	-0.0584654	0.0441654	0.322489	0.39515	0.00204287	-0.254409	0.0516047	7.54352e-06	0.485342	0.518926	0.626214	0.00025939	5.57513e-06	0.982035	0.00435322	0.569217	-0.0388697	0.668204	-0.162942	0.070579
ART3	brown	0.752951	0.508491	-0.349991	-0.350444	-0.728141	-0.402819	-0.107328	-0.179663	-0.185997	6.42905e-24	1.64652e-09	6.75828e-05	6.6029e-05	9.54758e-22	3.51391e-06	0.235431	0.0458626	0.0386134	-0.0732421	0.418851	0.00858879	0.924574
ART4	turquoise	-0.421601	0.326574	-0.652997	-0.107665	0.247827	0.860761	0.424441	0.100581	0.036819	1.07986e-06	0.000214099	2.05723e-16	0.233956	0.00551729	1.38779e-37	8.97726e-07	0.266352	0.684754	-0.0473083	0.601837	-0.0934718	0.301801
ART5	turquoise	0.149177	-0.217124	0.31878	0.204382	-0.112328	-0.376624	-0.060414	-0.214094	0.0219065	0.0982072	0.0154235	0.000308043	0.0227897	0.214198	1.62312e-05	0.505067	0.0169561	0.809169	-0.0732601	0.418736	0.0890427	0.325385
ARTN	brown	-0.815061	-0.386975	0.140238	0.197474	0.691892	0.603044	0.0344459	0.133042	0.251129	1.06183e-30	9.00574e-06	0.120305	0.0279201	5.69793e-19	1.24889e-13	0.704093	0.14074	0.00490254	0.124505	0.168278	-0.0495555	0.584672
ARV1	brown	0.914545	0.219279	0.0878515	-0.193427	-0.80911	-0.866812	-0.23203	-0.204728	-0.139151	8.66949e-50	0.0144084	0.331926	0.0313606	6.0418e-30	1.11785e-38	0.00951159	0.0225556	0.123236	-0.0665807	0.462511	0.0928383	0.305104
ARVCF	blue	-0.63394	-0.734874	0.816659	0.214757	0.735374	-0.0376928	-0.383748	0.167045	0.247672	2.72165e-15	2.59828e-22	6.58579e-31	0.01661	2.35502e-22	0.677684	1.08446e-05	0.0636899	0.00554778	0.268155	0.00260255	-0.00913846	0.919762
ARX	blue	-0.565304	-0.571534	0.642647	0.307304	0.679395	0.0506802	-0.402017	-0.0338908	0.0392493	7.91172e-12	4.13562e-12	8.55482e-16	0.000517103	4.17131e-18	0.576165	3.68981e-06	0.708644	0.665159	0.0717673	0.428305	-0.00679216	0.940319
AS3MT	turquoise	-0.712054	-0.224571	-0.0925146	0.0600027	0.586123	0.631239	0.262689	0.341745	0.0136184	1.83904e-20	0.0121587	0.306801	0.507977	8.57305e-13	3.86868e-15	0.00320347	0.0001025	0.88067	0.0280737	0.756933	-0.0561686	0.535507
ASAH1	brown	0.898966	0.292325	0.0144924	-0.18217	-0.773507	-0.777096	-0.114997	-0.104791	-0.105139	1.46325e-45	0.000985967	0.873075	0.0428677	6.37131e-26	2.70852e-26	0.203442	0.24675	0.245178	-0.0485513	0.592315	0.0575542	0.525472
ASAH2	green	0.394254	0.582989	-0.432056	-0.784639	-0.271199	0.0349573	0.0133083	0.148697	-0.220741	5.87969e-06	1.21011e-12	5.42503e-07	4.25424e-27	0.00231395	0.699909	0.883368	0.0993062	0.0137533	-0.166657	0.0643165	0.036311	0.688878
ASAH2B	brown	0.845633	0.343346	0.0394502	-0.0497595	-0.666773	-0.703054	-0.278477	-0.428647	-0.164094	4.63513e-35	9.46223e-05	0.663549	0.583124	2.82659e-17	8.82363e-20	0.00173756	6.80754e-07	0.0685875	-0.108237	0.231467	0.0862371	0.340922
ASAP1	blue	0.13651	0.508868	-0.694611	-0.07232	-0.247748	0.360366	0.352097	-0.249479	-0.388248	0.130584	1.59427e-09	3.64564e-19	0.424748	0.00553291	3.93552e-05	6.06488e-05	0.00520167	8.36481e-06	-0.186084	0.0385213	0.0121054	0.893846
ASAP2	turquoise	-0.658919	0.21577	-0.410755	-0.00658147	0.665756	0.93039	0.352526	0.0691235	-0.226372	8.87603e-17	0.016093	2.153e-06	0.942167	3.28416e-17	5.19949e-55	5.93194e-05	0.445557	0.0114666	-0.0918462	0.310323	-0.151137	0.0938194
ASAP3	green	-0.453143	-0.638284	0.594052	0.747676	0.444643	-0.0646937	-0.0604375	-0.125048	0.159502	1.2592e-07	1.53481e-15	3.52531e-13	1.95437e-23	2.29583e-07	0.47532	0.504901	0.166416	0.076811	0.183808	0.0410015	-0.0311163	0.731546
ASB1	blue	-0.244859	-0.609874	0.847032	-0.059188	0.434298	-0.384539	-0.333418	0.0134319	0.105739	0.00612763	5.55532e-14	2.78086e-35	0.513764	4.66632e-07	1.03637e-05	0.000154293	0.882293	0.242476	0.190916	0.0336705	0.0203236	0.822722
ASB10	grey	-0.234001	-0.232399	0.198785	0.185681	0.229105	0.0449312	-0.00940495	0.00888808	0.115013	0.00890298	0.00939477	0.0268777	0.0389512	0.0104822	0.620236	0.917431	0.921954	0.203377	-0.0674406	0.456738	-0.0674406	0.456738
ASB11	grey	-0.034285	-0.045211	-0.0667184	0.0770183	-0.0799388	0.0517689	0.0900733	-0.0452734	0.253407	0.705411	0.618058	0.461584	0.395204	0.377474	0.567987	0.319795	0.617572	0.00451501	0.00735206	0.935409	0.0643643	0.477575
ASB12	grey	0.108746	-0.112087	0.137176	-0.147113	-0.121685	-0.217744	-0.0481857	0.158444	-0.0258218	0.229268	0.21519	0.128701	0.103001	0.178201	0.0151254	0.595108	0.0788145	0.775894	-0.053925	0.551954	0.0125161	0.890266
ASB13	blue	0.167703	-0.485923	0.874178	0.0733999	0.056398	-0.748482	-0.570754	-0.167949	0.112362	0.062638	1.05955e-08	4.38285e-40	0.417847	0.533839	1.65197e-23	4.48866e-12	0.0622485	0.214062	0.125489	0.164913	0.0322451	0.722198
ASB14	brown	0.65928	0.502121	-0.570208	-0.274599	-0.78672	-0.21498	0.317642	0.0277894	-0.152016	8.42802e-17	2.82343e-09	4.75338e-12	0.00202604	2.51962e-27	0.0164948	0.000324572	0.75932	0.0919018	-0.090122	0.319532	0.0617368	0.495771
ASB15	grey	-0.129136	0.0646712	-0.214156	0.00517245	0.00400788	0.26447	0.0956734	-0.0527942	0.264785	0.152881	0.475473	0.0169236	0.954533	0.964763	0.00299522	0.290507	0.560335	0.00295975	0.0434775	0.631605	-0.0152336	0.866642
ASB16	turquoise	-0.802285	-0.162683	-0.191975	0.219391	0.629158	0.815884	0.285314	0.103855	0.110793	4.12388e-29	0.0710337	0.0326791	0.0143574	5.06042e-15	8.30679e-31	0.00131822	0.25102	0.220567	0.0276145	0.760789	-0.010125	0.911134
ASB17	blue	-0.0836091	0.206903	-0.384461	0.132553	-0.0556849	0.34268	0.15548	-0.184574	0.0126323	0.355892	0.0211302	1.041e-05	0.142217	0.539032	9.78269e-05	0.0846494	0.040152	0.889254	-0.0194955	0.829834	-0.0285026	0.753338
ASB18	turquoise	-0.555135	-0.0900191	-0.129185	0.291955	0.459194	0.596704	0.0999388	0.237386	0.246063	2.21667e-11	0.320088	0.152726	0.00100138	8.1289e-08	2.60455e-13	0.269434	0.00793764	0.00587322	0.0260406	0.774045	-0.020671	0.819743
ASB2	blue	-0.101917	-0.348115	0.630163	0.357001	0.276461	-0.294221	-0.542862	-0.601809	0.0927935	0.260023	7.43731e-05	4.44587e-15	4.69953e-05	0.00188245	0.000910368	7.34485e-11	1.44299e-13	0.305338	0.0806717	0.373102	0.0381085	0.674329
ASB3	blue	0.144051	0.29509	-0.422525	-0.521019	-0.271531	0.150533	-0.0125328	0.276838	0.0354844	0.11045	0.000877491	1.01705e-06	5.51696e-10	0.00228423	0.0951543	0.890121	0.00185453	0.695605	0.0232992	0.797289	-0.0399459	0.659582
ASB4	green	0.0201857	-0.332449	0.182358	0.48093	-0.124699	-0.240894	0.228583	0.347586	0.0859671	0.823905	0.000161698	0.0426508	1.57112e-08	0.167612	0.00703631	0.0106642	7.64039e-05	0.342441	-0.0389062	0.667912	-0.0169955	0.851386
ASB5	turquoise	0.749586	0.331027	-0.143267	-0.357847	-0.677287	-0.570035	-0.0633472	0.0947167	-0.253109	1.31098e-23	0.000173155	0.112424	4.49539e-05	5.77979e-18	4.84018e-12	0.484575	0.29538	0.00456398	-0.0641974	0.47872	0.0112662	0.901166
ASB6	blue	-0.212158	-0.726296	0.953337	0.338257	0.350475	-0.500263	-0.528744	-0.112011	0.252388	0.018003	1.35478e-21	2.64745e-65	0.000121826	6.59239e-05	3.29741e-09	2.74848e-10	0.215503	0.00468476	0.210931	0.018695	0.0208717	0.818023
ASB7	brown	0.880536	0.520896	-0.153482	-0.271807	-0.69308	-0.572546	-0.180321	-0.263642	-0.175205	2.26352e-41	5.5775e-10	0.0887758	0.00225988	4.6907e-19	3.71694e-12	0.0450595	0.00309056	0.0516164	-0.144207	0.11006	0.102974	0.255084
ASB8	turquoise	0.635306	-0.18358	0.504106	-0.203936	-0.524668	-0.931631	-0.465701	-0.0624104	0.122875	2.27544e-15	0.0412576	2.38945e-09	0.0230946	3.97829e-10	1.80214e-55	5.02954e-08	0.491071	0.173963	0.0489113	0.58957	0.128061	0.156357
ASB9	grey	0.00844121	-0.211862	0.22595	0.209876	-0.0145964	-0.197219	-0.0127143	0.120758	0.104121	0.925866	0.0181675	0.0116255	0.0193079	0.872171	0.0281272	0.88854	0.181555	0.2498	0.0346419	0.702488	-0.157067	0.0814842
ASCC1	brown	0.759774	0.371155	-0.340827	-0.191101	-0.818891	-0.450778	0.222536	0.143738	-0.0758153	1.46341e-24	2.19815e-05	0.000107287	0.0334957	3.35343e-31	1.49066e-07	0.0129848	0.111234	0.402649	-0.154512	0.0866302	0.0561619	0.535556
ASCC2	yellow	-0.324093	-0.75262	0.475746	0.666291	0.0561279	-0.18492	-0.0122546	-0.0108529	0.477645	0.000240645	6.90048e-24	2.34964e-08	3.03523e-17	0.535803	0.0397738	0.892545	0.904774	2.0291e-08	0.146497	0.104467	0.108981	0.228256
ASCC3	turquoise	-0.143355	0.687417	-0.790682	0.00871012	0.157516	0.811333	0.426518	-0.10463	-0.18922	0.112199	1.17566e-18	9.14375e-28	0.923512	0.0806045	3.17823e-30	7.83424e-07	0.247483	0.0353106	-0.159069	0.077626	-0.151479	0.0930695
ASCL1	turquoise	0.482503	-0.258387	0.518163	-0.315084	-0.392535	-0.854255	-0.412421	-0.163249	0.00689943	1.38869e-08	0.00376139	7.10654e-10	0.000364786	6.50841e-06	1.83021e-36	1.93958e-06	0.0700445	0.939378	0.125629	0.164442	0.0851912	0.346832
ASCL2	blue	-0.269756	-0.620417	0.568485	0.465412	0.194873	-0.228105	-0.185929	0.0503924	0.289733	0.00244692	1.52999e-14	5.69025e-12	5.13915e-08	0.0300924	0.0108332	0.0386856	0.578337	0.00109867	0.342578	9.83283e-05	0.0425885	0.638601
ASCL3	turquoise	-0.356511	0.00736439	-0.100217	0.217731	0.340808	0.430119	0.152702	0.0141641	0.1408	4.82185e-05	0.935301	0.268095	0.0151316	0.00010739	6.17375e-07	0.0904281	0.875926	0.118812	-0.0434172	0.632079	-0.022559	0.803597
ASCL4	grey	-0.0960357	-0.248174	0.173729	0.0526935	0.019891	-0.0821345	-0.10279	0.140072	0.287375	0.288675	0.00544964	0.053647	0.561085	0.826436	0.364469	0.255937	0.120749	0.00121131	0.142942	0.11325	0.128314	0.155534
ASCL5	brown	-0.839909	-0.364157	0.156067	0.295479	0.770238	0.62864	-0.0229052	0.0805058	0.178302	3.55777e-34	3.21472e-05	0.0834668	0.000863134	1.37028e-25	5.40886e-15	0.800646	0.374089	0.0475597	0.082843	0.360333	-0.0427418	0.637393
ASF1A	turquoise	0.826819	0.322559	-0.0514892	-0.0198665	-0.706613	-0.653276	-0.0636299	0.00609684	-0.143212	2.82319e-32	0.000258539	0.570083	0.826646	4.77975e-20	1.97823e-16	0.482624	0.946419	0.112561	-0.0954412	0.291684	0.0511335	0.572753
ASF1B	green	-0.395348	-0.29605	0.111918	0.603955	0.277443	0.258988	0.224754	0.0894247	0.274278	5.51009e-06	0.000842463	0.215888	1.12233e-13	0.00181058	0.00367858	0.0120866	0.323306	0.00205173	0.0660414	0.466152	-0.0809552	0.37142
ASGR1	blue	-0.11401	-0.698945	0.881336	-0.0464578	0.20042	-0.587812	-0.622415	0.130183	0.208152	0.207372	1.77067e-19	1.5403e-41	0.608392	0.0256229	7.10894e-13	1.19178e-14	0.149553	0.0203473	0.126334	0.162066	0.0692345	0.444824
ASGR2	turquoise	0.0702912	-0.428271	0.448984	-0.0415818	-0.102328	-0.480141	-0.329924	0.251355	0.0878414	0.437889	6.97878e-07	1.69282e-07	0.646561	0.258096	1.67108e-08	0.000182558	0.00486292	0.331981	-0.0573076	0.527251	0.193231	0.031536
ASH1L	turquoise	-0.36023	0.537164	-0.653302	-0.116814	0.405192	0.875094	0.351146	-0.0185873	-0.302435	3.96387e-05	1.26039e-10	1.97099e-16	0.196345	3.03912e-06	2.88856e-40	6.36908e-05	0.83765	0.000640225	-0.122617	0.174876	-0.168779	0.0609477
ASH2L	turquoise	0.458625	-0.127053	0.574143	-0.239797	-0.185524	-0.758736	-0.547333	-0.187549	0.012639	8.47383e-08	0.159671	3.13887e-12	0.00730781	0.0391189	1.83885e-24	4.77421e-11	0.0369916	0.889195	0.0858022	0.343371	0.0651632	0.472115
ASIC1	blue	-0.52952	-0.600759	0.487423	-0.210817	0.466701	0.0249367	-0.167702	0.0323752	0.101918	2.56028e-10	1.63082e-13	9.40098e-09	0.0187605	4.66772e-08	0.783382	0.062639	0.721123	0.260016	0.163286	0.06998	0.0484464	0.593116
ASIC2	blue	0.115498	-0.456936	0.827066	-0.257032	0.119156	-0.68332	-0.563494	-0.147924	0.0183221	0.201466	9.58094e-08	2.60879e-32	0.00395436	0.187462	2.2561e-18	9.52841e-12	0.101095	0.839935	0.148598	0.0995336	0.086786	0.337846
ASIC3	brown	-0.379194	-0.53881	0.091822	-0.0652498	0.00483121	0.0693971	0.247172	0.380538	0.302712	1.40488e-05	1.07947e-10	0.310451	0.471525	0.95753	0.443753	0.00564714	1.30202e-05	0.000632552	0.167211	0.0634222	0.0270291	0.765711
ASIC4	blue	-0.690532	-0.757589	0.703476	0.202421	0.650713	0.0655806	-0.451687	0.126567	0.446337	7.11097e-19	2.36309e-24	8.20823e-20	0.0241566	2.831e-16	0.469275	1.39723e-07	0.161287	2.03948e-07	0.34253	9.85649e-05	0.0210472	0.81652
ASIC5	turquoise	-0.0142516	0.378219	-0.415985	0.116921	-0.000369534	0.400761	0.152702	-0.151263	0.111441	0.875166	1.48421e-05	1.54822e-06	0.19593	0.99675	3.98186e-06	0.0904288	0.0935418	0.217865	-0.129197	0.152688	-0.106416	0.23946
ASIP	turquoise	-0.658011	-0.26415	-0.109239	0.518597	0.453222	0.594926	0.360965	0.0480617	0.0765625	1.01098e-16	0.00303172	0.22715	6.83908e-10	1.25209e-07	3.19164e-13	3.81232e-05	0.596058	0.398016	0.0428699	0.636383	-0.140318	0.120091
ASL	yellow	-0.661897	-0.725045	0.646216	0.35023	0.612351	0.0904116	-0.239175	0.176953	0.453487	5.77507e-17	1.7148e-21	5.26575e-16	6.67585e-05	4.12084e-14	0.317973	0.00746598	0.0492925	1.22851e-07	0.232913	0.0092345	0.0311958	0.730886
ASMT	grey	-0.0898697	-0.0153408	0.00625935	0.298885	0.0897489	0.099417	0.0602141	-0.0786168	0.0482522	0.320895	0.865712	0.944993	0.000746377	0.321548	0.271954	0.50648	0.385439	0.5946	0.121634	0.178384	-0.0623016	0.491829
ASMTL	blue	-0.0978361	-0.232638	0.42418	0.00538203	0.241384	-0.16121	-0.314311	-0.115314	0.171985	0.279689	0.00931996	9.13147e-07	0.952693	0.00691777	0.073663	0.000377816	0.202189	0.0561329	0.0356027	0.694641	0.162436	0.0714695
ASNS	turquoise	-0.732422	-0.0427259	-0.227681	-0.0354492	0.628867	0.812044	0.147865	0.105019	0.0541865	4.19237e-22	0.637518	0.0109852	0.695893	5.25344e-15	2.58342e-30	0.101235	0.245719	0.550025	0.0251114	0.781903	-0.0920226	0.309391
ASNSD1	brown	0.96244	0.619368	-0.261957	-0.292724	-0.785683	-0.575861	-0.13542	-0.364654	-0.270344	6.20529e-71	1.74334e-14	0.00329282	0.000969598	3.27332e-27	2.61431e-12	0.133714	3.13009e-05	0.00239192	-0.201822	0.0245876	0.037028	0.68306
ASPA	red	0.502516	0.22268	-0.406739	-0.101991	-0.689272	-0.263393	0.65328	0.00297629	-0.225103	2.73155e-09	0.0129245	2.76313e-06	0.259673	8.72097e-19	0.00311969	1.97718e-16	0.973829	0.0119503	-0.12569	0.164234	0.0384622	0.671481
ASPDH	turquoise	0.0599383	-0.703147	0.740705	0.0374398	-0.127809	-0.7014	-0.380563	0.0181775	0.22134	0.508433	8.68444e-20	8.14912e-23	0.679728	0.157181	1.16958e-19	1.30024e-05	0.841182	0.0134924	0.170247	0.0587028	0.128023	0.156482
ASPG	brown	-0.679902	-0.42576	0.28681	0.0995696	0.609229	0.384463	-0.0995072	-0.0060568	0.229862	3.85483e-18	8.23443e-07	0.00123979	0.271215	6.00219e-14	1.04088e-05	0.271517	0.94677	0.0102229	0.197787	0.0276683	0.0305857	0.735953
ASPH	yellow	0.723813	0.728584	-0.488198	-0.327661	-0.564674	-0.219914	0.0259004	-0.163261	-0.412607	2.15989e-21	8.77399e-22	8.83531e-09	0.000203346	8.44151e-12	0.0141208	0.775229	0.0700222	1.91702e-06	-0.0567175	0.53152	-0.060488	0.504545
ASPHD1	blue	0.0667241	-0.677141	0.890042	0.0330741	0.0143018	-0.758572	-0.424606	-0.0548504	0.20289	0.461545	5.91104e-18	1.93678e-43	0.71536	0.87473	1.90622e-24	8.88059e-07	0.54514	0.0238237	0.207104	0.0210026	0.0882514	0.329721
ASPHD2	blue	0.127451	-0.486943	0.861064	-0.0915813	0.0975771	-0.723046	-0.639961	-0.117483	0.05186	0.158357	9.7683e-09	1.22692e-37	0.311727	0.28097	2.49191e-21	1.22734e-15	0.193774	0.567305	0.176577	0.0497845	0.0273706	0.762838
ASPM	turquoise	-0.0485632	0.633234	-0.767752	-0.0769118	-0.00288812	0.680443	0.378022	-0.116371	-0.0662805	0.592224	2.98467e-15	2.43242e-25	0.39586	0.974604	3.54343e-18	1.50069e-05	0.198056	0.464536	-0.0888348	0.326521	-0.0209191	0.817616
ASPN	blue	0.0971005	0.663493	-0.870041	-0.0583157	-0.239604	0.585729	0.435133	-0.112319	-0.0397596	0.283337	4.57703e-17	2.76841e-39	0.519998	0.00735653	8.95447e-13	4.41041e-07	0.214238	0.661072	-0.0888373	0.326507	-0.0521278	0.565303
ASPRV1	brown	-0.512046	-0.431743	0.140501	0.0498664	0.318663	0.24595	0.307281	0.301036	0.260124	1.21272e-09	5.5398e-07	0.119605	0.582314	0.000309702	0.00589658	0.000517635	0.000680268	0.00352649	0.0991889	0.273061	0.0321598	0.722904
ASPSCR1	blue	-0.46808	-0.899007	0.847583	0.313564	0.39065	-0.287844	-0.263074	0.115036	0.434325	4.2091e-08	1.42981e-45	2.27095e-35	0.000390826	7.27056e-06	0.00118808	0.00315739	0.203287	4.65779e-07	0.252747	0.00462432	0.0991248	0.273373
ASRGL1	blue	0.224545	-0.572578	0.818259	0.219778	-0.131242	-0.826357	-0.485991	-0.065948	0.235753	0.012169	3.70473e-12	4.0636e-31	0.0141817	0.146239	3.27233e-32	1.05384e-08	0.466785	0.00839123	0.172404	0.0555272	0.0973292	0.2822
ASS1	turquoise	0.284401	-0.442723	0.766158	-0.111861	-0.138113	-0.806727	-0.638988	-0.13176	0.20321	0.00136827	2.62355e-07	3.50107e-25	0.216123	0.126085	1.19157e-29	1.39758e-15	0.144641	0.0235983	0.165322	0.0665137	0.145325	0.107301
ASTE1	turquoise	0.015045	0.641091	-0.687512	0.036257	-0.0128526	0.607402	0.265622	-0.121353	-0.0359466	0.868278	1.05485e-15	1.15784e-18	0.689316	0.887336	7.46519e-14	0.00286708	0.179398	0.691841	-0.142339	0.114794	-0.128659	0.154418
ASTL	green	-0.2271	-0.228325	0.204656	0.43041	0.218091	0.0564625	-0.20514	-0.150632	0.231317	0.0111967	0.0107553	0.0226041	6.05545e-07	0.0149607	0.533371	0.0222796	0.0949345	0.00974061	0.0262159	0.772565	0.108297	0.231206
ASTN1	red	-0.802533	-0.110893	0.0736765	-0.0538242	0.915995	0.726968	-0.115979	0.13316	-0.0163509	3.8509e-29	0.22015	0.41609	0.552699	3.19108e-50	1.193e-21	0.199583	0.140384	0.856961	0.0708685	0.434126	-0.130503	0.148545
ASTN2	turquoise	-0.728904	-0.311485	0.247538	0.0034727	0.788795	0.501758	0.176218	0.0988752	0.0329531	8.25408e-22	0.000429199	0.00557423	0.969465	1.48584e-27	2.9105e-09	0.0502586	0.274589	0.716357	0.0230303	0.79958	-0.116382	0.198016
ASXL1	turquoise	-0.779799	-0.0250126	-0.233648	0.160498	0.693554	0.888128	0.304171	-0.0686209	0.0121197	1.40694e-26	0.782739	0.00900951	0.0749624	4.33931e-19	5.22846e-43	0.000593537	0.44888	0.893721	0.0440109	0.627424	-0.11596	0.199655
ASXL2	turquoise	-0.460633	0.402238	-0.676795	-0.0660685	0.382731	0.927063	0.485057	0.0917947	-0.218965	7.31647e-08	3.64051e-06	6.23425e-18	0.465969	1.14935e-05	8.10592e-54	1.13494e-08	0.310595	0.0145528	-0.104656	0.247362	-0.136135	0.131654
ASXL3	turquoise	-0.546869	0.337845	-0.564506	-0.0573672	0.484651	0.953342	0.252156	0.0883108	-0.0180212	4.99378e-11	0.000124319	8.58914e-12	0.526821	1.17212e-08	2.6322e-65	0.00472424	0.329394	0.842529	-0.0114633	0.899446	-0.132546	0.142239
ASZ1	blue	-0.0271612	0.154164	-0.438662	0.0801038	-0.173612	0.287912	0.547599	0.302372	0.111963	0.764599	0.0873494	3.46955e-07	0.376488	0.0538113	0.00118476	4.65246e-11	0.000641971	0.215702	-0.0793509	0.381004	0.0929386	0.304579
ATAD1	brown	0.931833	0.684343	-0.309204	-0.383562	-0.741686	-0.485529	-0.153762	-0.350221	-0.217619	1.51406e-55	1.91929e-18	0.00047529	1.09603e-05	6.6833e-23	1.0932e-08	0.0881881	6.67893e-05	0.015185	-0.155943	0.083716	0.0238247	0.79282
ATAD2	yellow	0.370105	0.783215	-0.548823	-0.504414	-0.15385	0.199047	-0.0504764	0.128404	-0.31273	2.32843e-05	6.06691e-27	4.12986e-11	2.32819e-09	0.0880046	0.0266732	0.577702	0.155243	0.000405813	-0.132774	0.141547	-0.10216	0.258879
ATAD2B	turquoise	-0.348833	0.519695	-0.73275	0.0454291	0.304829	0.906167	0.498805	0.0367962	-0.195779	7.1702e-05	6.20568e-10	3.93419e-22	0.616362	0.00057667	2.01108e-47	3.72227e-09	0.684939	0.0293202	-0.139848	0.121348	-0.151158	0.0937733
ATAD3A	blue	-0.240087	-0.777233	0.947387	0.26003	0.325283	-0.496911	-0.492813	0.0170307	0.330226	0.00723523	2.62041e-26	3.3428e-62	0.00353874	0.000227547	4.35273e-09	6.08778e-09	0.851082	0.000179933	0.2462	0.00584491	0.0611703	0.499741
ATAD3B	brown	-0.801785	-0.573896	0.301946	0.324389	0.627426	0.42419	0.0492943	0.0851536	0.3078	4.73264e-29	3.22242e-12	0.000653965	0.000237324	6.31858e-15	9.12528e-07	0.586655	0.347045	0.000505878	0.208355	0.0202224	-0.0424358	0.639806
ATAD3C	turquoise	0.37527	-0.272459	0.24985	0.510817	-0.49533	-0.585383	0.000508112	-0.164948	0.117395	1.75058e-05	0.00220313	0.00513314	1.3485e-09	4.95673e-09	9.30222e-13	0.995531	0.0671398	0.194111	0.0422324	0.641413	0.0502135	0.579688
ATAD5	blue	0.510541	0.548978	-0.72338	-0.247242	-0.710972	0.0404272	0.284987	0.142943	0.0627937	1.38102e-09	4.06766e-11	2.3414e-21	0.00563319	2.22748e-20	0.655741	0.00133595	0.113247	0.488408	-0.0922506	0.308189	0.098128	0.27825
ATAT1	turquoise	0.297691	-0.342687	0.313323	-0.249497	-0.3972	-0.607833	-0.0414216	0.0607888	0.000343269	0.000785543	9.77965e-05	0.000395094	0.00519828	4.93349e-06	7.0917e-14	0.647832	0.502424	0.996981	0.046985	0.604326	0.165082	0.0669137
ATCAY	blue	-0.177436	-0.539857	0.78276	-0.147079	0.353329	-0.413016	-0.619697	-0.121163	-0.0264616	0.0486662	9.77709e-11	6.79343e-27	0.103082	5.69059e-05	1.86833e-06	1.67348e-14	0.180083	0.770492	0.0979997	0.278881	0.0540743	0.550852
ATE1	yellow	0.157714	0.823985	-0.826949	-0.123435	-0.115991	0.591675	0.377377	-0.300774	-0.234125	0.0802196	6.93706e-32	2.7082e-32	0.171994	0.199538	4.61287e-13	1.5561e-05	0.000688026	0.00886576	-0.170805	0.0578666	-0.0905448	0.317258
ATF1	yellow	0.766236	0.808479	-0.558274	-0.334308	-0.607551	-0.179435	0.161825	-0.35607	-0.427592	3.43908e-25	7.23948e-30	1.61889e-11	0.000147774	7.3332e-14	0.046143	0.0725563	4.93437e-05	7.29902e-07	-0.189092	0.0354368	-0.0175195	0.846858
ATF2	yellow	0.348186	0.931992	-0.862747	-0.273466	-0.25351	0.44275	0.261596	-0.20362	-0.399692	7.41075e-05	1.31921e-55	6.15098e-38	0.00211816	0.00449808	2.61854e-07	0.00333768	0.0233129	4.24745e-06	-0.25908	0.00366607	-0.101186	0.263471
ATF3	green	-0.0414206	-0.116097	-0.118178	0.747219	-0.107193	0.049102	0.52053	0.0595048	-0.0217296	0.64784	0.199123	0.191132	2.14933e-23	0.236027	0.588118	5.76223e-10	0.51151	0.81068	-0.0559307	0.537239	0.0130231	0.88585
ATF4	turquoise	0.531916	-0.217092	0.553195	0.17841	-0.38984	-0.849106	-0.322159	-0.435152	0.0370666	2.05426e-10	0.0154394	2.68746e-11	0.0474231	7.62347e-06	1.29167e-35	0.000263408	4.405e-07	0.682748	0.0205316	0.820938	0.0919642	0.309699
ATF5	yellow	-0.285617	-0.686948	0.478171	0.621479	0.117212	-0.205576	0.000583418	0.150776	0.260804	0.001302	1.26743e-18	1.94802e-08	1.34007e-14	0.194812	0.0219906	0.994869	0.0946161	0.0034381	0.0633089	0.48484	0.0624696	0.49066
ATF6	blue	0.646752	0.7223	-0.720742	0.0296491	-0.702036	0.00139437	0.270398	-0.219782	-0.0850175	4.89282e-16	2.86285e-21	3.81897e-21	0.743754	1.04977e-19	0.987737	0.00238696	0.0141802	0.347819	-0.173212	0.0543747	0.0125405	0.890053
ATF6B	brown	-0.808044	-0.623288	0.171921	0.205036	0.529429	0.441709	0.190741	0.354302	0.183105	8.19599e-30	1.06795e-14	0.0562251	0.0223486	2.58167e-10	2.81419e-07	0.0338367	5.41053e-05	0.0417937	0.116351	0.198137	0.0148554	0.869923
ATF7	blue	-0.188861	0.232525	-0.730632	-0.0564776	-0.134958	0.591048	0.708639	0.264739	-0.082689	0.0356661	0.00935521	5.92633e-22	0.533261	0.135057	4.95067e-13	3.35764e-20	0.00296485	0.36123	-0.167446	0.0630471	-0.000221838	0.998049
ATF7IP	blue	-0.342779	0.440141	-0.744504	0.0248356	0.229624	0.861743	0.529125	0.30384	-0.152634	9.7344e-05	3.13501e-07	3.76435e-23	0.784239	0.0103037	9.29503e-38	2.65462e-10	0.000602188	0.0905736	-0.133043	0.140735	-0.0983932	0.276946
ATF7IP2	blue	0.179501	0.645937	-0.741082	-0.0517487	-0.272318	0.444488	0.102634	-0.243668	0.00503758	0.0460612	5.47082e-16	7.55175e-23	0.568138	0.00221529	2.32072e-07	0.256667	0.00638897	0.955718	-0.0996163	0.27099	0.00198906	0.982508
ATG10	turquoise	0.48702	0.0516732	0.0214186	-0.203434	-0.528458	-0.460097	-0.0218447	0.220677	0.228006	9.70881e-09	0.568704	0.81334	0.0234419	2.82128e-10	7.60969e-08	0.809697	0.0137812	0.0108688	0.0812269	0.369811	0.120171	0.183702
ATG101	blue	-0.0973738	-0.478373	0.808	0.115393	0.350758	-0.467847	-0.476328	-0.0773204	-0.0121575	0.281978	1.91773e-08	8.29989e-30	0.201878	6.4976e-05	4.28359e-08	2.24651e-08	0.393348	0.893392	0.0610972	0.500255	0.00526898	0.953686
ATG12	brown	0.930188	0.329983	-0.138154	-0.292971	-0.921594	-0.744047	-0.0653714	-0.193726	-0.104294	6.16716e-55	0.000182044	0.125972	0.000959582	5.64034e-52	4.13365e-23	0.470698	0.0310941	0.249011	-0.0465859	0.607403	0.109686	0.225245
ATG13	turquoise	-0.0837094	-0.634541	0.676231	-0.178402	0.0824489	-0.499329	-0.15594	0.0837511	0.0950139	0.355314	2.51588e-15	6.79838e-18	0.0474333	0.36263	3.56368e-09	0.0837215	0.355073	0.29386	0.0845125	0.350701	0.0841047	0.353038
ATG14	blue	0.396975	0.747592	-0.691383	-0.203155	-0.328423	0.243994	0.301196	-0.152548	-0.289553	5.00041e-06	1.98876e-23	6.19096e-19	0.0236371	0.000196118	0.00631631	0.000675565	0.0907586	0.00110694	-0.243002	0.00653923	-0.0771797	0.394212
ATG16L1	turquoise	-0.503344	0.263749	-0.526771	-0.0489969	0.411849	0.850152	0.37547	0.0637107	-0.155224	2.54787e-09	0.00307804	3.28956e-10	0.588917	2.01052e-06	8.73854e-36	1.73116e-05	0.482067	0.0851708	-0.185508	0.0391366	-0.106581	0.238728
ATG16L2	brown	-0.716066	-0.467775	0.143569	0.220303	0.509218	0.433161	0.189832	0.0785369	0.177415	8.96381e-21	4.3068e-08	0.11166	0.0139468	1.54724e-09	5.03735e-07	0.034711	0.385924	0.0486937	0.137898	0.12668	-0.0240833	0.790622
ATG2A	brown	-0.894707	-0.6448	0.529717	0.303161	0.889703	0.409612	-0.102359	0.135541	0.281526	1.59125e-44	6.38889e-16	2.51453e-10	0.000620296	2.31257e-43	2.31231e-06	0.257947	0.133364	0.00153746	0.183668	0.0411586	-0.0386767	0.669756
ATG2B	turquoise	-0.199823	0.669498	-0.723233	-0.0633628	0.263666	0.83193	0.337298	-0.10671	-0.234096	0.0260753	1.88495e-17	2.40669e-21	0.484467	0.00308768	5.35309e-33	0.000127704	0.238155	0.00887468	-0.180224	0.0451778	-0.152568	0.0907152
ATG3	turquoise	0.780335	0.0579578	0.22523	-0.00316587	-0.649986	-0.858789	-0.0893221	-0.0643596	-0.181428	1.23411e-26	0.522568	0.0119011	0.972162	3.13189e-16	3.07442e-37	0.323864	0.477607	0.0437365	-0.078808	0.384281	0.0786057	0.385507
ATG4A	brown	0.789496	0.522412	-0.443984	-0.110662	-0.804185	-0.379042	0.242895	-0.278139	-0.29304	1.24128e-27	4.87181e-10	2.40371e-07	0.221119	2.43439e-29	1.41699e-05	0.00656372	0.0017611	0.00095681	-0.247811	0.0055205	0.0401402	0.658031
ATG4B	blue	-0.296888	-0.802043	0.929429	0.158098	0.355669	-0.463252	-0.454805	0.0551134	0.274467	0.000812962	4.40764e-29	1.16567e-54	0.079479	5.03874e-05	6.03261e-08	1.1175e-07	0.543212	0.00203654	0.247405	0.00560061	0.0673711	0.457203
ATG4C	blue	0.786823	0.686827	-0.583108	-0.262718	-0.743315	-0.245867	0.429081	-0.0310237	-0.325913	2.45444e-27	1.2922e-18	1.19433e-12	0.00320002	4.80049e-23	0.0059139	6.61438e-07	0.732314	0.00022089	-0.225676	0.0117298	-0.0184148	0.839136
ATG4D	blue	-0.0589212	-0.601296	0.927511	0.0355256	0.264098	-0.596994	-0.509769	-0.0456967	0.177975	0.515667	1.53194e-13	5.63999e-54	0.69527	0.00303769	2.51944e-13	1.47575e-09	0.614285	0.0479742	0.190405	0.0341578	0.0507905	0.575335
ATG5	brown	0.920374	0.701049	-0.394658	-0.357441	-0.780885	-0.438005	-0.0784858	-0.361208	-0.297614	1.39409e-51	1.24134e-19	5.74038e-06	4.59237e-05	1.0785e-26	3.62887e-07	0.386234	3.76351e-05	0.000788125	-0.175255	0.0515485	0.0385915	0.670441
ATG7	turquoise	-0.534246	-0.223585	0.110403	0.183915	0.454279	0.432004	-0.168759	-0.144001	0.437648	1.65544e-10	0.0125531	0.222205	0.0408823	1.16068e-07	5.44394e-07	0.0609794	0.110575	3.71826e-07	0.146021	0.105611	0.0835066	0.356485
ATG9A	brown	-0.72181	0.00428285	-0.0165992	0.0789903	0.876128	0.743357	0.0977862	0.0660097	-0.181103	3.13503e-21	0.962347	0.854812	0.383179	1.79747e-40	4.75949e-23	0.279935	0.466366	0.0441223	-0.0564284	0.533618	-0.166397	0.0647397
ATG9B	blue	-0.415609	-0.629076	0.468226	0.12035	0.256961	-0.0525471	-0.335478	0.0693785	0.40157	1.58568e-06	5.11417e-15	4.16345e-08	0.183047	0.00396465	0.562175	0.0001396	0.443875	3.7914e-06	0.122696	0.174596	0.0568521	0.530545
ATIC	turquoise	0.697319	-0.0964674	0.472136	-0.153865	-0.543528	-0.942919	-0.381588	-0.267762	0.0479296	2.32542e-19	0.286503	3.09743e-08	0.0879721	6.89145e-11	4.21245e-60	1.22669e-05	0.00264214	0.597069	0.0595487	0.511198	0.0860524	0.341961
ATL1	yellow	0.311446	0.838475	-0.618283	-0.353754	-0.0799456	0.335141	0.14002	-0.271893	-0.459884	0.000429954	5.85332e-34	1.99415e-14	5.56655e-05	0.377434	0.000141908	0.120889	0.00225234	7.72923e-08	-0.252037	0.00474465	-0.0979965	0.278897
ATL2	yellow	0.639163	0.85734	-0.578629	-0.529213	-0.463484	-0.0180474	-0.150383	-0.246053	-0.243094	1.36533e-15	5.47458e-37	1.94262e-12	2.63324e-10	5.93006e-08	0.842303	0.0954897	0.00587531	0.00651825	-0.14088	0.118598	-0.00823803	0.927646
ATL3	blue	0.401917	0.361377	-0.499456	0.430767	-0.499451	-0.0199422	0.595176	0.0972065	-0.230454	3.71215e-06	3.72964e-05	3.52638e-09	5.91282e-07	3.52802e-09	0.825996	3.1017e-13	0.28281	0.0100243	-0.154314	0.0870387	-0.0369542	0.683658
ATM	blue	-0.272756	0.484113	-0.827276	0.0139306	0.0820366	0.854313	0.617995	0.0416289	-0.0429469	0.00217775	1.22312e-08	2.43878e-32	0.877956	0.365043	1.7898e-36	2.06635e-14	0.646188	0.635777	-0.107479	0.234772	-0.0924103	0.307348
ATMIN	brown	0.919303	0.508388	-0.169752	-0.384882	-0.754603	-0.625618	-0.191873	-0.226037	-0.295598	3.04677e-51	1.66112e-09	0.0594513	1.01612e-05	4.5135e-24	7.95496e-15	0.0327739	0.0115927	0.000858821	-0.159548	0.0767239	0.0536092	0.554289
ATN1	turquoise	-0.7973	-0.424493	0.102679	0.179972	0.666248	0.557283	0.141624	0.239204	-0.0415784	1.60041e-28	8.94692e-07	0.256457	0.0454838	3.05424e-17	1.7883e-11	0.116648	0.00745841	0.646589	0.0136467	0.880424	-0.0505312	0.577289
ATOH1	grey	-0.0804758	-0.170426	0.16748	-0.00823901	0.0545209	-0.0664397	-0.0732469	-0.0231871	0.286479	0.374268	0.0584334	0.0629916	0.927637	0.547562	0.463462	0.418821	0.798244	0.00125679	0.16389	0.0689368	0.0238421	0.792671
ATOH7	blue	0.257626	-0.211778	0.672105	-0.181066	0.0492466	-0.63832	-0.61516	-0.178321	0.00734998	0.00386868	0.0182146	1.27395e-17	0.0441657	0.587018	1.5275e-15	2.928e-14	0.0475348	0.935428	0.196781	0.0284859	0.0494253	0.58566
ATOH8	yellow	-0.676774	-0.798764	0.434148	0.630365	0.443209	0.143711	0.141932	0.496079	0.338915	6.25486e-18	1.07881e-28	4.71368e-07	4.33152e-15	2.53666e-07	0.111303	0.115845	4.66142e-09	0.000117941	0.126299	0.162184	0.0211155	0.815934
ATOX1	turquoise	0.594298	-0.290129	0.543213	-0.0435031	-0.542482	-0.955997	-0.359543	-0.0931224	0.15305	3.42802e-13	0.00108073	7.10218e-11	0.631405	7.61699e-11	8.00006e-67	4.11089e-05	0.30362	0.0896872	0.0815855	0.367695	0.129934	0.150339
ATP10A	grey	-0.25727	0.00683428	0.0910436	-0.44043	0.382083	0.199591	0.016737	-0.182149	-0.267629	0.00391982	0.939949	0.314588	3.07341e-07	1.19262e-05	0.0262525	0.853621	0.0428926	0.00265556	-0.0314242	0.728992	-0.0493989	0.58586
ATP10B	black	-0.29197	0.252006	-0.669243	0.0472834	0.0741325	0.691697	0.881398	0.373645	-0.116196	0.00100076	0.00475001	1.95802e-17	0.602029	0.413203	5.88216e-19	1.49506e-41	1.91598e-05	0.198737	-0.166567	0.064463	-0.052272	0.564226
ATP10D	turquoise	-0.486148	0.387531	-0.649611	0.129893	0.401817	0.958449	0.446302	0.0245351	-0.0854666	1.04075e-08	8.72028e-06	3.29896e-16	0.150467	3.73491e-06	2.60661e-68	2.04456e-07	0.786787	0.345269	-0.136075	0.131825	-0.106538	0.238917
ATP11A	turquoise	-0.697978	0.0838652	-0.365003	0.30666	0.638121	0.905454	0.531545	0.159687	-0.121667	2.08261e-19	0.354416	3.07178e-05	0.000532026	1.56845e-15	3.12192e-47	2.12571e-10	0.0764652	0.178265	-0.0722531	0.425177	-0.153688	0.0883431
ATP11B	blue	-0.0541884	0.736587	-0.888936	-0.060648	0.0201845	0.774674	0.487553	-0.0442335	-0.248535	0.55001	1.85399e-22	3.44518e-43	0.503416	0.823915	4.8329e-26	9.30361e-09	0.625682	0.00538012	-0.177654	0.0483854	-0.134126	0.137503
ATP11C	turquoise	-0.0318157	0.501098	-0.693375	0.382163	-0.0560037	0.578369	0.557039	-0.0593182	-0.0939833	0.725749	3.0757e-09	4.46891e-19	1.18723e-05	0.536707	1.99774e-12	1.83272e-11	0.512837	0.299152	-0.105021	0.245709	-0.0850995	0.347353
ATP12A	grey	-0.219882	0.0321655	0.0185344	0.204996	0.293266	0.248549	-0.170257	-0.300667	-0.00784347	0.0141352	0.722856	0.838106	0.0223755	0.000947745	0.00537731	0.0586867	0.000691219	0.931102	-0.0418341	0.644563	0.0507516	0.575628
ATP13A1	yellow	-0.803675	-0.828647	0.631935	0.376946	0.673695	0.180455	-0.133047	0.068773	0.387657	2.80558e-29	1.56756e-32	3.53446e-15	1.59413e-05	1.0014e-17	0.0448987	0.140723	0.447872	8.65669e-06	0.262664	0.00320652	0.00709085	0.937699
ATP13A2	blue	-0.412486	-0.762928	0.936008	0.053042	0.531423	-0.316979	-0.553681	-0.0111743	0.256953	1.93159e-06	7.25935e-25	3.64162e-57	0.558494	2.14963e-10	0.00033458	2.56116e-11	0.901969	0.00396588	0.214884	0.0165443	0.0658933	0.467155
ATP13A3	turquoise	-0.105106	0.672642	-0.763572	0.183402	0.118657	0.761199	0.388475	-0.194869	-0.21348	0.245326	1.17474e-17	6.28276e-25	0.0414572	0.189329	1.06749e-24	8.25484e-06	0.0300956	0.0172822	-0.163441	0.0697102	-0.151729	0.0925248
ATP13A4	turquoise	-0.554387	0.221259	-0.401398	-0.292113	0.534874	0.828912	0.269652	0.290112	-0.0155834	2.38796e-11	0.0135274	3.83106e-06	0.000994777	1.56135e-10	1.43849e-32	0.00245677	0.00108148	0.863609	-0.0333146	0.71338	-0.128839	0.153836
ATP13A5	blue	-0.0345504	0.341581	-0.497161	-0.320928	-0.0869347	0.412603	0.0617125	0.183506	0.131825	0.703237	0.00010334	4.26405e-09	0.000278925	0.337016	1.91749e-06	0.495941	0.0413401	0.144441	-0.11826	0.190825	0.0804333	0.374521
ATP1A1	blue	0.329556	-0.141024	0.597399	-0.219639	-0.04272	-0.63481	-0.576046	-0.27494	-0.0322886	0.000185799	0.118221	2.4048e-13	0.0142449	0.637564	2.42841e-15	2.56308e-12	0.00199899	0.721839	-0.0875481	0.333604	0.0713048	0.431295
ATP1A2	blue	-0.468719	-0.347808	0.423986	-0.336415	0.612905	0.101989	-0.175587	0.113364	-0.196267	4.01172e-08	7.55441e-05	9.24765e-07	0.000133355	3.85327e-14	0.259683	0.0511007	0.209975	0.028911	0.135117	0.134594	-0.109495	0.226056
ATP1A3	blue	-0.0903632	-0.293424	0.0774645	-0.129498	-0.105548	-0.0879708	-0.038671	0.00688677	0.0260678	0.318233	0.000941486	0.392464	0.151723	0.243336	0.331267	0.669801	0.939489	0.773816	-0.0539895	0.551478	0.0797143	0.37882
ATP1A4	turquoise	-0.619238	-0.0592965	-0.0242677	-0.311769	0.640076	0.620659	0.0304117	0.253188	0.103377	1.77166e-14	0.512991	0.789056	0.000423756	1.20858e-15	1.48454e-14	0.7374	0.00455104	0.253219	0.0246242	0.786031	-0.0940215	0.298954
ATP1B1	turquoise	0.652666	0.319561	0.23314	-0.415975	-0.264952	-0.611878	-0.354215	-0.273084	-0.327052	2.15498e-16	0.000297144	0.00916445	1.54927e-06	0.002941	4.36377e-14	5.43512e-05	0.00215001	0.000209306	-0.161205	0.0736735	0.00332767	0.97074
ATP1B2	brown	-0.703911	-0.54973	0.266924	0.482137	0.539996	0.364218	-0.0420963	-0.049605	0.18131	7.61879e-20	3.77974e-11	0.0027282	1.42919e-08	9.64949e-11	3.20427e-05	0.642488	0.584296	0.0438764	0.116062	0.199261	-0.0323471	0.721356
ATP1B3	turquoise	0.806351	0.0985893	0.276004	-0.324862	-0.639263	-0.894344	-0.313501	-0.201122	-0.141762	1.3253e-29	0.275985	0.00191681	0.000232107	1.34727e-15	1.94118e-44	0.000391937	0.0251006	0.116288	-0.041441	0.647678	0.106085	0.240932
ATP1B4	grey	-0.247618	-0.251344	0.108674	0.168208	0.163141	0.0881994	0.0928691	0.191705	0.272619	0.0055585	0.00486486	0.229577	0.061839	0.0702323	0.330007	0.304943	0.0329293	0.00218945	0.249978	0.00510961	-0.131278	0.146128
ATP23	turquoise	0.743588	0.0993765	0.289427	-0.315641	-0.551073	-0.852175	-0.436262	-0.1438	-0.151092	4.54005e-23	0.272151	0.00111274	0.000355665	3.31324e-11	4.06621e-36	4.08595e-07	0.111078	0.0939182	0.0244724	0.787319	0.0915994	0.311631
ATP2A1	turquoise	-0.621109	-0.214465	-0.286316	0.427566	0.289466	0.658084	0.512448	-0.028619	0.152684	1.40353e-14	0.0167618	0.00126518	7.31178e-07	0.00111091	1.00043e-16	1.17128e-09	0.752363	0.0904676	-0.00677342	0.940483	0.0207562	0.819013
ATP2A2	red	-0.224545	0.176164	0.177472	-0.275173	0.600307	0.222102	-0.309472	-0.251136	-0.418216	0.0121689	0.0503301	0.0486197	0.00198077	1.71879e-13	0.0131668	0.000469642	0.00490136	1.34282e-06	-0.112577	0.21318	-0.126706	0.160822
ATP2A3	blue	-0.407186	-0.38221	0.402866	-0.159894	0.398869	0.09975	-0.21769	-0.287542	0.306929	2.68793e-06	1.18401e-05	3.504e-06	0.0760799	4.46348e-06	0.270344	0.0151513	0.00120299	0.000525752	0.126816	0.160459	0.0805238	0.373982
ATP2B1	brown	0.867286	0.374169	0.013081	-0.356074	-0.711189	-0.71047	-0.426342	-0.369545	-0.060858	9.12864e-39	1.86111e-05	0.885347	4.93318e-05	2.14365e-20	2.43406e-20	7.9257e-07	2.40087e-05	0.501937	-0.022633	0.802966	0.10088	0.264927
ATP2B2	brown	-0.609667	-0.194428	0.24512	-0.0366178	0.74512	0.41121	-0.226957	-0.157493	-0.186056	5.69507e-14	0.0304781	0.00607156	0.686386	3.31693e-23	2.09263e-06	0.0112494	0.080651	0.0385505	-0.045704	0.614228	-0.102815	0.255824
ATP2B3	red	-0.743014	-0.433725	0.499754	0.0141813	0.908901	0.332403	-0.30846	0.125707	-0.0628748	5.10414e-23	4.84997e-07	3.44017e-09	0.875777	3.60439e-48	0.000162057	0.000491284	0.164176	0.487845	0.0669743	0.459863	-0.0838563	0.354467
ATP2B4	turquoise	-0.431983	0.214071	-0.325662	-0.245046	0.464677	0.656617	0.0701023	0.190691	-0.15102	5.45161e-07	0.0169684	0.000223524	0.00608748	5.42795e-08	1.23348e-16	0.439124	0.0338844	0.0940773	0.0368564	0.684451	-0.0564227	0.53366
ATP2C1	brown	0.852199	0.696612	-0.294953	-0.369811	-0.606244	-0.429999	-0.102709	-0.334776	-0.33218	4.02979e-36	2.61606e-19	0.000882608	2.36618e-05	8.56594e-14	6.22335e-07	0.256318	0.000144454	0.00016381	-0.0495521	0.584698	-0.0365669	0.686799
ATP2C2	turquoise	-0.614586	-0.194963	-0.247637	0.121202	0.317021	0.650693	0.324321	0.109136	0.271316	3.14061e-14	0.0300151	0.00555475	0.179945	0.000333947	2.8389e-16	0.00023808	0.227591	0.00230344	0.00762245	0.933039	0.07178	0.428223
ATP4A	brown	-0.514014	-0.320217	0.243403	0.10466	0.472654	0.269088	-0.313376	0.246384	0.265701	1.02235e-09	0.000288272	0.00644838	0.247347	2.97763e-08	0.00251076	0.000394147	0.00580692	0.00285853	0.106316	0.239902	-0.0712451	0.431682
ATP4B	turquoise	-0.329759	0.0875658	-0.203193	0.314243	0.287743	0.499885	0.175033	-0.0686738	0.156868	0.000184007	0.333506	0.0236102	0.000378981	0.00119307	3.40292e-09	0.0518498	0.448529	0.0818761	-0.0237608	0.793362	0.00838756	0.926336
ATP6AP1	blue	0.186417	-0.52629	0.862881	-0.0498242	-0.00247982	-0.783511	-0.549978	-0.0878804	0.131074	0.0381694	3.43591e-10	5.82042e-38	0.582634	0.978193	5.63689e-27	3.68888e-11	0.331766	0.146761	0.122248	0.176189	0.0913257	0.313085
ATP6AP2	brown	0.859499	0.129311	0.25617	-0.259949	-0.692418	-0.918973	-0.353439	-0.213364	-0.083913	2.31191e-37	0.152322	0.00408171	0.00354944	5.22841e-19	3.8692e-51	5.65839e-05	0.0173446	0.354141	-0.0187488	0.836258	0.127028	0.159755
ATP6V0A1	blue	-0.208653	-0.490223	0.523117	-0.108246	0.178797	-0.217218	-0.434686	-0.218271	0.288513	0.0200403	7.50855e-09	4.57354e-10	0.231428	0.0469361	0.0153783	4.54584e-07	0.0148757	0.00115567	0.116862	0.196157	0.140916	0.118504
ATP6V0A2	turquoise	-0.367522	0.352658	-0.685118	0.182034	0.186603	0.847062	0.474555	0.0693435	-0.000703624	2.68062e-05	5.89162e-05	1.69702e-18	0.0430267	0.0379733	2.7502e-35	2.57479e-08	0.444106	0.993812	-0.178101	0.0478147	-0.0668501	0.460698
ATP6V0A4	blue	0.0392229	-0.0744806	-0.13897	-0.138111	-0.206583	-0.0652619	0.0974766	0.304973	0.00504424	0.665371	0.411007	0.123729	0.12609	0.0213352	0.471442	0.281468	0.000573038	0.955659	-0.0319002	0.72505	-0.0709341	0.4337
ATP6V0B	turquoise	0.353771	-0.491684	0.700623	0.031732	-0.326812	-0.866526	-0.431889	-0.159679	0.217558	5.56171e-05	6.67177e-09	1.33423e-19	0.726443	0.000211703	1.26243e-38	5.48591e-07	0.0764802	0.0152142	0.131085	0.146727	0.152501	0.0908588
ATP6V0C	blue	-0.347482	-0.426801	0.575332	0.11049	0.492253	-0.082031	-0.288559	-0.00222387	-0.0204008	7.68058e-05	7.68979e-07	2.76601e-12	0.22184	6.37119e-09	0.365076	0.0011535	0.980443	0.82206	0.115025	0.203329	-0.030929	0.733101
ATP6V0D1	blue	0.214566	-0.533073	0.87097	-0.0408434	-0.0409006	-0.82303	-0.587144	-0.104406	0.158835	0.0167089	1.84585e-10	1.84065e-39	0.652426	0.651971	9.3575e-32	7.65637e-13	0.248502	0.0780697	0.121649	0.17833	0.112636	0.212939
ATP6V0D2	turquoise	0.0241436	-0.322785	0.363859	0.049239	-0.0468314	-0.31175	-0.198589	-0.0204903	0.443215	0.79011	0.000255833	3.26655e-05	0.587075	0.605509	0.000424116	0.0270313	0.821292	2.53548e-07	0.125245	0.165743	0.354065	5.47755e-05
ATP6V0E1	turquoise	0.670706	-0.135702	0.279313	0.219535	-0.691703	-0.844707	-0.144689	-0.0478986	0.10008	1.57284e-17	0.132899	0.00168047	0.0142918	5.87666e-19	6.48025e-35	0.108863	0.597307	0.268756	0.0245034	0.787056	0.107602	0.234233
ATP6V0E2	blue	-0.0861347	-0.624106	0.888567	0.0227409	0.271868	-0.568269	-0.474113	0.00294551	0.0254121	0.341497	9.63329e-15	4.17115e-43	0.802047	0.00225452	5.81967e-12	2.66344e-08	0.974099	0.779357	0.0932441	0.302985	0.0471141	0.603331
ATP6V1A	brown	0.646025	0.736212	-0.250775	-0.418485	-0.310097	-0.1886	-0.257616	-0.443324	-0.265863	5.40531e-16	1.99653e-22	0.00496545	1.31985e-06	0.000456731	0.0359269	0.00387011	2.51638e-07	0.00284097	-0.145786	0.106178	-0.0116745	0.897603
ATP6V1B1	turquoise	-0.447059	-0.230501	-0.0359928	0.286515	0.255647	0.388593	0.0896012	0.0627048	0.260467	1.93878e-07	0.0100086	0.691465	0.00125489	0.00416075	8.19872e-06	0.322348	0.489025	0.00348163	0.140309	0.120114	0.0284079	0.754132
ATP6V1B2	turquoise	0.774188	0.337074	0.0587189	-0.372763	-0.576842	-0.642041	-0.35271	-0.421476	-0.156001	5.42355e-26	0.000129116	0.517112	2.01176e-05	2.35379e-12	9.28324e-16	5.87596e-05	1.08862e-06	0.0835993	-0.12497	0.166682	0.0844993	0.350776
ATP6V1C1	brown	0.905657	0.705739	-0.349396	-0.422089	-0.719433	-0.448193	-0.220412	-0.338526	-0.292949	2.75578e-47	5.56049e-20	6.96712e-05	1.04623e-06	4.85761e-21	1.79007e-07	0.0138982	0.000120223	0.000960486	-0.166347	0.0648212	0.0671605	0.458614
ATP6V1C2	turquoise	-0.48321	0.00802688	-0.283325	0.264264	0.392637	0.598801	0.432255	0.434983	-0.0663274	1.3135e-08	0.929495	0.00142954	0.00301873	6.46954e-06	2.04617e-13	5.35322e-07	4.45554e-07	0.464219	-0.0907383	0.31622	-0.143827	0.11101
ATP6V1D	brown	0.898025	0.226403	0.16215	-0.237854	-0.739634	-0.869573	-0.338959	-0.331406	-0.0669411	2.50173e-45	0.0114549	0.0719758	0.00781197	1.01058e-22	3.39693e-39	0.000117685	0.000170028	0.460087	-0.0222334	0.806376	0.0923408	0.307714
ATP6V1E1	turquoise	0.708097	-0.0556557	0.460092	-0.120911	-0.533459	-0.921898	-0.444271	-0.25216	0.0720132	3.69122e-20	0.539245	7.61248e-08	0.180998	1.78088e-10	4.49196e-52	2.35612e-07	0.0047236	0.42672	0.0300455	0.740449	0.119375	0.186646
ATP6V1E2	turquoise	0.539835	-0.18239	0.467407	-0.391818	-0.409903	-0.861941	-0.334435	0.0980597	-0.0714953	9.79772e-11	0.0426137	4.42742e-08	6.789e-06	2.27074e-06	8.56988e-38	0.000146866	0.278586	0.430062	0.0769806	0.395436	0.0960069	0.288821
ATP6V1F	turquoise	0.431837	-0.327346	0.501829	-0.141126	-0.413847	-0.799547	-0.389654	-0.153803	0.0769759	5.50514e-07	0.000206416	2.89335e-09	0.117951	1.77289e-06	8.7257e-29	7.70677e-06	0.0881016	0.395465	0.0492845	0.58673	0.14895	0.0987258
ATP6V1G1	turquoise	0.783376	0.0440076	0.340606	-0.188341	-0.59911	-0.926508	-0.390414	-0.203716	-0.160907	5.82964e-27	0.627449	0.00010847	0.0361864	1.97429e-13	1.2654e-53	7.37176e-06	0.0232463	0.0742137	-0.0245671	0.786516	0.08497	0.348089
ATP6V1G2	turquoise	0.771946	0.160493	0.134354	-0.381661	-0.654462	-0.773538	-0.328759	-0.189521	-0.157132	9.19827e-26	0.0749712	0.136828	1.22162e-05	1.67388e-16	6.32477e-26	0.000193002	0.0350143	0.0813568	-0.0811847	0.370061	0.113901	0.207813
ATP6V1G3	grey	-0.106834	-0.0870967	0.159958	-0.0954336	0.160849	0.00845594	-0.195776	-0.0332684	0.202098	0.237606	0.336113	0.0759611	0.291723	0.0743193	0.925737	0.0293222	0.71376	0.0243886	0.199883	0.0260292	0.0835427	0.356276
ATP6V1H	turquoise	0.469423	-0.205884	0.696756	-0.118424	-0.177889	-0.858328	-0.616155	-0.153651	0.0188285	3.80432e-08	0.0217881	2.55435e-19	0.190203	0.0480851	3.69604e-37	2.59188e-14	0.0884198	0.835573	0.124372	0.168738	0.0743895	0.411581
ATP7A	turquoise	-0.170098	0.610002	-0.826352	0.0632661	0.0839593	0.819652	0.531017	-0.133437	-0.154293	0.0589273	5.47051e-14	3.27763e-32	0.485136	0.353874	2.65855e-31	2.23154e-10	0.139553	0.0870813	-0.138986	0.123686	-0.0995042	0.271532
ATP7B	turquoise	-0.739339	0.111735	-0.311476	-0.0215143	0.720255	0.934252	0.184932	0.169324	-0.0197552	1.07205e-22	0.216645	0.000429362	0.812522	4.17726e-21	1.79932e-56	0.03976	0.0601056	0.827602	0.0324377	0.720607	-0.159605	0.0766173
ATP8A1	yellow	0.228822	0.851064	-0.868739	-0.2958	-0.186794	0.527053	0.501104	-0.111414	-0.318483	0.0105803	6.19837e-36	4.88196e-39	0.00085146	0.0377736	3.20632e-10	3.07403e-09	0.217977	0.000312271	-0.175325	0.0514539	-0.115447	0.201666
ATP8A2	grey	-0.226572	0.0268139	-0.0239842	-0.411075	0.210342	0.249126	-0.327323	-0.233113	0.127771	0.0113917	0.767523	0.791464	2.11045e-06	0.0190352	0.00526769	0.00020664	0.00917278	0.157305	0.0478066	0.598012	0.0491916	0.587436
ATP8B1	blue	-0.229102	0.407986	-0.753621	0.0430148	0.0182768	0.727873	0.547494	-0.0377181	-0.129408	0.0104831	2.55809e-06	5.57223e-24	0.635242	0.840325	1.00467e-21	4.69995e-11	0.67748	0.152013	-0.0394912	0.66322	-0.0473644	0.601406
ATP8B2	brown	-0.875098	-0.119205	-0.0846931	0.161148	0.859682	0.870656	0.144624	0.175167	0.0374313	2.88344e-40	0.187277	0.349668	0.0737756	2.14751e-37	2.11424e-39	0.109024	0.0516669	0.679797	0.0453594	0.616904	-0.124752	0.167429
ATP8B3	brown	-0.593267	-0.425058	0.177076	0.388107	0.448182	0.352078	0.082172	0.253771	0.373468	3.85344e-13	8.62233e-07	0.0491323	8.43333e-06	1.79143e-07	6.07065e-05	0.36425	0.00445566	1.93483e-05	0.0385774	0.670555	0.0282708	0.75528
ATP8B4	turquoise	-0.361852	0.371133	-0.633972	0.359164	0.238933	0.835928	0.389027	-0.0417944	0.0377527	3.63657e-05	2.20084e-05	2.71022e-15	4.19384e-05	0.00752841	1.40122e-33	7.99396e-06	0.644877	0.6772	-0.0853326	0.346029	-0.10047	0.266886
ATP9A	turquoise	-0.606175	-0.0990911	0.237326	-0.207564	0.831305	0.47368	-0.21024	0.0461583	-0.0259066	8.63532e-14	0.273537	0.00795391	0.0207126	6.58011e-33	2.75332e-08	0.0190942	0.610708	0.775177	0.0791295	0.382338	-0.104619	0.247531
ATP9B	turquoise	-0.711976	0.0713176	-0.360047	0.109984	0.585361	0.923761	0.249983	0.164118	0.188729	1.86456e-20	0.431212	4.00248e-05	0.223979	9.32551e-13	1.09099e-52	0.00510867	0.0685449	0.0357977	0.0584435	0.519083	-0.12091	0.181003
ATPAF1	brown	0.847874	0.129838	0.262977	-0.274683	-0.675243	-0.913726	-0.395341	-0.250627	-0.11254	2.03963e-35	0.150644	0.00316903	0.00201931	7.90985e-18	1.51211e-49	5.51227e-06	0.00499188	0.213333	-0.0449035	0.620452	0.105344	0.244253
ATPAF2	blue	-0.540091	-0.663906	0.553622	0.0572746	0.46309	-0.0103637	-0.0996689	0.195162	0.259407	9.56251e-11	4.30893e-17	2.57617e-11	0.52749	6.1055e-08	0.909048	0.270735	0.0298443	0.00362179	0.276476	0.00188138	-0.0100235	0.912021
ATR	turquoise	-0.177465	0.653966	-0.764839	0.0180638	0.171909	0.827422	0.379547	-0.181838	-0.147079	0.0486293	1.79525e-16	4.72225e-25	0.842161	0.0562427	2.32689e-32	1.37715e-05	0.0432548	0.103083	-0.146888	0.103534	-0.118346	0.190499
ATRAID	turquoise	0.69692	-0.128666	0.380664	0.0344856	-0.636379	-0.912777	-0.211074	-0.0912171	0.052562	2.48523e-19	0.154393	1.29278e-05	0.703768	1.97551e-15	2.8637e-49	0.0186128	0.313663	0.562064	0.0105505	0.907416	0.095239	0.292712
ATRIP	brown	-0.360969	-0.415471	0.196828	0.334434	0.17366	0.104987	0.00293705	0.139028	0.351865	3.81151e-05	1.59963e-06	0.0284467	0.000146876	0.0537436	0.245862	0.974173	0.12357	6.13772e-05	0.190099	0.0344527	0.0381201	0.674237
ATRN	turquoise	-0.281599	0.439133	-0.3131	-0.437029	0.491	0.617683	0.0103017	-0.140495	-0.313177	0.00153297	3.35959e-07	0.0003991	3.87839e-07	7.0518e-09	2.14743e-14	0.909589	0.119619	0.000397718	-0.125879	0.163595	-0.146701	0.103979
ATRNL1	turquoise	-0.213181	0.626276	-0.600274	-0.023913	0.309972	0.775194	0.171634	-0.322856	-0.143922	0.017443	7.3165e-15	1.7253e-13	0.792069	0.000459278	4.27037e-26	0.0566446	0.000254984	0.110773	-0.0984033	0.276897	-0.136653	0.130178
ATRX	brown	0.90604	0.322732	0.0183567	-0.401442	-0.755766	-0.799921	-0.244695	-0.133958	-0.190194	2.17518e-47	0.000256466	0.839636	3.8208e-06	3.51175e-24	7.88154e-29	0.00616309	0.138	0.0343606	-0.0424256	0.639887	0.0709117	0.433846
ATXN1	turquoise	-0.689948	0.136615	-0.26642	-0.0989096	0.749004	0.859498	0.230797	0.0990605	-0.220385	7.81757e-19	0.130285	0.00278125	0.274421	1.48129e-23	2.31338e-37	0.00991049	0.273686	0.0139103	-0.060709	0.502986	-0.142214	0.115115
ATXN10	brown	0.93616	0.370831	-0.014416	-0.197767	-0.791673	-0.759872	-0.21564	-0.356925	-0.131984	3.16303e-57	2.23765e-05	0.873738	0.0276841	7.07123e-28	1.43219e-24	0.0161586	4.71828e-05	0.143953	-0.0860549	0.341946	0.0692445	0.444759
ATXN1L	turquoise	-0.767744	0.0366674	-0.305269	0.174776	0.722019	0.925252	0.386539	0.165722	-0.100516	2.43684e-25	0.685984	0.000565631	0.0521994	3.01581e-21	3.42265e-53	9.23542e-06	0.0658481	0.266666	-0.0260139	0.774271	-0.140646	0.11922
ATXN2	blue	-0.149154	0.284951	-0.685645	-0.102704	-0.107798	0.555306	0.499298	0.0760914	-0.188721	0.0982604	0.00133796	1.56047e-18	0.256342	0.233376	2.1793e-11	3.57288e-09	0.400934	0.0358058	-0.159167	0.0774405	0.00344323	0.969724
ATXN2L	turquoise	-0.846476	-0.159661	-0.176595	0.195205	0.720871	0.858891	0.298721	0.0975505	-0.0209009	3.40891e-35	0.0765128	0.0497613	0.0298073	3.72923e-21	2.95079e-37	0.000751641	0.281101	0.817773	-0.0163375	0.857077	-0.076401	0.399014
ATXN3	yellow	0.634831	0.683703	-0.632849	-0.309609	-0.672544	-0.0683517	0.0900392	-0.310486	-0.0990899	2.42173e-15	2.12357e-18	3.1386e-15	0.000466784	1.19231e-17	0.450665	0.319979	0.000448839	0.273543	-0.0622591	0.492124	0.0524168	0.563146
ATXN3L	turquoise	-0.231231	0.160456	-0.419373	0.00149677	0.0788659	0.480113	0.337904	0.22149	0.0584671	0.00976836	0.07504	1.24674e-06	0.986837	0.383931	1.6748e-08	0.000123961	0.0134279	0.518914	-0.130514	0.148511	0.0504841	0.577645
ATXN7	turquoise	-0.580829	0.260859	-0.578701	0.174245	0.4414	0.961655	0.374732	0.0152572	-0.0251137	1.53115e-12	0.00343103	1.92766e-12	0.0529296	2.87487e-07	2.14133e-70	1.80377e-05	0.866437	0.781884	-0.0930325	0.304088	-0.111336	0.218301
ATXN7L1	turquoise	-0.578525	0.118353	-0.547325	-0.0163592	0.357185	0.855484	0.434289	0.231687	-0.0822894	1.96444e-12	0.190472	4.77804e-11	0.856889	4.65442e-05	1.13544e-36	4.66922e-07	0.00962104	0.363563	-0.0882163	0.329914	-0.0593101	0.512895
ATXN7L2	brown	-0.861549	-0.491015	0.178018	0.257698	0.681624	0.567174	0.0231132	0.0290781	0.232816	1.00627e-37	7.04346e-09	0.0479201	0.0038585	2.94563e-18	6.52082e-12	0.798874	0.748522	0.0092645	0.152492	0.0908785	0.0360805	0.690751
ATXN7L3	blue	-0.431011	-0.61511	0.842011	-0.0654397	0.64183	-0.213582	-0.520688	0.00185114	0.0198305	5.81767e-07	2.9459e-14	1.69892e-34	0.470233	9.55093e-16	0.0172277	5.68195e-10	0.983721	0.826955	0.160687	0.0746162	0.0124457	0.89088
ATXN7L3B	turquoise	0.465893	-0.0333137	0.510595	-0.337052	-0.164284	-0.707126	-0.546465	-0.344484	-0.120861	4.95808e-08	0.713388	1.37454e-09	0.000129254	0.0682617	4.3715e-20	5.19327e-11	8.93698e-05	0.181182	0.0156133	0.86335	0.0739708	0.414225
AUH	turquoise	0.543949	0.200963	0.262766	-0.296649	-0.213787	-0.575771	-0.267173	-0.0443999	-0.257793	6.61843e-11	0.0252181	0.00319426	0.000821264	0.0171182	2.63959e-12	0.00270235	0.624381	0.00384488	-0.0716913	0.428796	-0.0268309	0.76738
AUNIP	turquoise	0.440445	0.159237	0.0705554	-0.336315	-0.349755	-0.395133	-0.421311	-0.110464	0.0496882	3.07015e-07	0.0773096	0.436165	0.000134003	6.84043e-05	5.58095e-06	1.10029e-06	0.221952	0.583665	-0.06465	0.475618	0.10417	0.249576
AUP1	turquoise	0.476723	-0.413463	0.58558	0.0732692	-0.47181	-0.929066	-0.294424	-0.10147	0.104416	2.17911e-08	1.81641e-06	9.10232e-13	0.418679	3.17521e-08	1.5758e-54	0.000902576	0.262126	0.248455	0.120866	0.181162	0.130708	0.147905
AURKA	turquoise	0.280949	-0.0546667	0.158386	-0.000233602	-0.28688	-0.35494	-0.163394	-0.105464	0.217054	0.00157368	0.54649	0.0789257	0.997946	0.00123624	5.23401e-05	0.0697913	0.243711	0.0154577	0.0548227	0.545343	0.131055	0.146822
AURKAIP1	blue	0.149985	-0.608555	0.899222	0.12441	-0.0177976	-0.80053	-0.538523	-0.056301	0.229887	0.0963803	6.50631e-14	1.26334e-45	0.168608	0.844458	6.67499e-29	1.10913e-10	0.534544	0.0102143	0.190664	0.03391	0.103376	0.253225
AURKB	green	-0.0964062	-0.183818	0.0955069	0.54737	0.0316864	-0.000228626	0.0661571	-0.042893	0.183919	0.28681	0.0409902	0.291351	4.75729e-11	0.72682	0.997989	0.46537	0.636201	0.0408772	0.095674	0.290504	0.00187707	0.983493
AURKC	brown	-0.287744	-0.367244	0.071693	0.0515179	0.04481	0.0953153	0.131775	0.261973	0.2663	0.00119301	2.72139e-05	0.428785	0.569867	0.621181	0.292324	0.144594	0.00329086	0.00279396	-0.00366589	0.967768	0.0996845	0.27066
AUTS2	turquoise	-0.738115	0.00952468	-0.355592	-0.0212282	0.613661	0.881371	0.34235	0.288614	-0.131288	1.36896e-22	0.916383	5.05902e-05	0.81497	3.51527e-14	1.51494e-41	9.9453e-05	0.00115085	0.146098	-0.0239157	0.792046	-0.134688	0.135847
AVEN	turquoise	0.62838	-0.0512794	0.360942	-0.140126	-0.499812	-0.82206	-0.230842	-0.286375	-0.126483	5.59186e-15	0.571657	3.81695e-05	0.120605	3.42348e-09	1.26569e-31	0.00989571	0.00126217	0.161566	-0.00871994	0.923426	0.110481	0.221878
AVIL	turquoise	-0.677702	-0.0210298	-0.337418	0.523443	0.48924	0.846416	0.300499	-0.0271631	0.182407	5.42129e-18	0.816669	0.000126955	4.44185e-10	8.1269e-09	3.48404e-35	0.000696258	0.764583	0.0425937	-0.0424626	0.639594	-0.0685634	0.449261
AVL9	yellow	0.150432	0.847083	-0.81691	-0.298958	-0.0498146	0.576543	0.254578	-0.112007	-0.429694	0.0953785	2.72976e-35	6.10728e-31	0.000744027	0.582707	2.43035e-12	0.00432652	0.215522	6.35087e-07	-0.205489	0.0220479	-0.1108	0.22054
AVP	blue	-0.0884374	-0.193691	0.290263	-0.0199591	0.151674	-0.109851	-0.187875	0.0487565	0.211607	0.328699	0.0311255	0.00107471	0.825851	0.092645	0.224542	0.0366586	0.590749	0.018311	-0.0186736	0.836907	0.145088	0.107881
AVPI1	blue	0.163141	-0.528441	0.893888	-0.0146905	0.0399348	-0.776739	-0.581286	-0.0829881	0.164813	0.0702327	2.82577e-10	2.48889e-44	0.871354	0.659671	2.9507e-26	1.45698e-12	0.359489	0.0673662	0.136472	0.130692	0.0871112	0.336032
AVPR1A	turquoise	0.0284184	0.283177	-0.181768	0.0809104	0.0336778	0.212375	-0.0335852	-0.452959	-0.0388623	0.754044	0.00143814	0.0433372	0.371685	0.710393	0.0178825	0.711155	1.27592e-07	0.668264	-0.0296405	0.743826	-0.147439	0.102231
AVPR1B	brown	-0.41679	-0.331486	0.156314	0.056009	0.310909	0.199432	0.0607806	0.186665	0.201615	1.47092e-06	0.000169372	0.0829745	0.536668	0.000440428	0.0263747	0.502482	0.0379081	0.0247387	0.154701	0.0862391	0.123569	0.171525
AVPR2	turquoise	-0.5982	-0.179779	0.0910797	0.420134	0.624506	0.495416	0.076635	-0.0441111	0.0820968	2.19295e-13	0.0457199	0.314396	1.18715e-06	9.15759e-15	4.92212e-09	0.397568	0.626639	0.36469	0.0455261	0.615609	-0.0630171	0.486859
AWAT1	turquoise	-0.662473	0.049595	-0.38925	0.128979	0.507562	0.868136	0.366131	0.237445	0.0715979	5.31122e-17	0.584372	7.89081e-06	0.153385	1.78255e-09	6.3355e-39	2.89038e-05	0.00792191	0.429399	-0.0212208	0.815033	-0.0886857	0.327337
AWAT2	grey	-0.218298	-0.160607	0.0141072	-0.00560795	0.103557	0.145231	0.091985	0.013709	0.241392	0.0148631	0.0747635	0.876421	0.95071	0.252391	0.107532	0.309589	0.879882	0.00691602	0.151825	0.0923165	-0.0911185	0.314188
AXDND1	blue	0.0543032	0.300387	-0.453043	-0.0693309	-0.17669	0.304305	0.287284	0.107344	0.196261	0.549164	0.000699626	1.26826e-07	0.444189	0.0496361	0.000590059	0.00121586	0.235364	0.028916	-0.0653321	0.470965	-0.0115879	0.898359
AXIN1	blue	-0.734213	-0.777163	0.741367	0.300596	0.762085	0.067539	-0.23945	0.103875	0.166039	2.95762e-22	2.6647e-26	7.12882e-23	0.000693326	8.76442e-25	0.45608	0.0073956	0.250929	0.0653257	0.235544	0.00845075	-0.0395532	0.662724
AXIN2	brown	-0.839218	-0.164298	-0.0129982	-0.00167497	0.845779	0.767222	0.0764795	0.155538	-0.0863912	4.52538e-34	0.0682394	0.886068	0.98527	4.39458e-35	2.74663e-25	0.398529	0.0845326	0.340057	-0.00296237	0.973951	-0.093336	0.302507
AXL	blue	-0.488288	-0.561374	0.452001	0.0158811	0.426076	0.0313685	-0.118607	-0.13627	-0.00455194	8.77185e-09	1.18301e-11	1.3663e-07	0.861029	8.06519e-07	0.729454	0.189517	0.131267	0.959983	0.147479	0.102139	0.0201627	0.824103
AZGP1	turquoise	0.588349	-0.0232506	0.166666	-0.392718	-0.558465	-0.700027	0.102406	0.101393	-0.114398	6.696e-13	0.797703	0.064302	6.43855e-06	1.58799e-11	1.47576e-19	0.257731	0.26249	0.20582	-0.0455949	0.615075	0.0378777	0.676191
AZI2	yellow	0.264075	0.630494	-0.295897	-0.079363	0.0547001	0.168189	0.0586306	-0.249693	-0.436506	0.00304035	4.25996e-15	0.000847964	0.380931	0.546244	0.0618688	0.517744	0.00516205	4.01881e-07	-0.231305	0.00974425	-0.177775	0.0482298
AZIN1	brown	0.675209	0.735567	-0.375573	-0.164511	-0.401114	-0.174147	-0.0125037	-0.325916	-0.460019	7.95008e-18	2.26713e-22	1.72122e-05	0.0678767	3.89769e-06	0.0530657	0.890375	0.000220858	7.65353e-08	-0.194857	0.0301062	-0.0379268	0.675795
AZIN2	turquoise	-0.796103	-0.354917	0.00471252	0.0744175	0.632585	0.638952	0.352812	0.341154	0.138363	2.20385e-28	5.24008e-05	0.958572	0.411404	3.24832e-15	1.4044e-15	5.84508e-05	0.00010556	0.125394	0.00202527	0.982189	-0.0362588	0.689302
AZU1	blue	-0.361906	-0.631046	0.530368	-0.0281569	0.224796	-0.141593	-0.280423	0.148468	0.407193	3.62616e-05	3.96643e-15	2.36868e-10	0.756236	0.0120703	0.116729	0.00160728	0.099833	2.68664e-06	0.274585	0.00202713	0.142749	0.113742
B2M	green	0.600191	0.0546918	0.0423057	0.510235	-0.616561	-0.587674	0.00428977	-0.265672	-0.0218864	1.742e-13	0.546305	0.640833	1.41784e-09	2.46587e-14	7.21853e-13	0.962286	0.0028616	0.80934	-0.0389332	0.667695	0.0573669	0.526824
B3GALNT1	turquoise	0.868318	0.455167	0.0310114	-0.291026	-0.591369	-0.670618	-0.395859	-0.26687	-0.169361	5.85668e-39	1.08875e-07	0.732416	0.00104108	4.77475e-13	1.59363e-17	5.34477e-06	0.00273387	0.0600491	-0.0560287	0.536525	0.0502805	0.579181
B3GALNT2	turquoise	-0.419146	0.388452	-0.509859	-0.0721784	0.427046	0.822333	0.252226	0.0852597	-0.0822023	1.26505e-06	8.26622e-06	1.46438e-09	0.425658	7.56667e-07	1.16267e-31	0.00471233	0.346443	0.364072	0.0737613	0.415552	-0.134636	0.135998
B3GALT1	yellow	0.663105	0.761097	-0.487526	-0.656216	-0.484233	-0.140468	-0.173208	-0.180847	-0.386519	4.84413e-17	1.09193e-24	9.3241e-09	1.30584e-16	1.21149e-08	0.119691	0.0543806	0.0444269	9.24614e-06	-0.231277	0.00975335	0.00913934	0.919755
B3GALT2	yellow	0.796459	0.779736	-0.622987	-0.465116	-0.72904	-0.1957	0.238782	-0.259258	-0.352965	2.00392e-28	1.42885e-26	1.10917e-14	5.25365e-08	8.04212e-22	0.0293866	0.00756732	0.00364193	5.7988e-05	-0.209161	0.0197332	0.051406	0.570707
B3GALT4	blue	-0.562994	-0.723869	0.717344	0.103843	0.56374	-0.0475605	-0.234121	0.117021	0.342336	1.00289e-11	2.13743e-21	7.11112e-21	0.251073	9.29093e-12	0.5999	0.00886699	0.195545	9.95253e-05	0.232199	0.00945802	0.0575727	0.525339
B3GALT5	turquoise	-0.652761	0.058107	-0.387169	0.17593	0.518441	0.861488	0.354257	0.149711	0.016642	2.12642e-16	0.521496	8.90504e-06	0.0506415	6.93453e-10	1.03206e-37	5.42305e-05	0.0969951	0.854443	-0.0696344	0.442192	-0.014026	0.877127
B3GALT6	blue	0.0687032	-0.65411	0.906996	0.11791	0.0474678	-0.737791	-0.465778	-0.0743784	0.215676	0.448334	1.75906e-16	1.20087e-47	0.19215	0.600612	1.46021e-22	5.00082e-08	0.41165	0.0161402	0.201195	0.0250461	0.0948845	0.294521
B3GAT1	blue	-0.496682	-0.695041	0.83374	0.0554645	0.643377	-0.178352	-0.318827	0.0553957	0.0753289	4.4359e-09	3.39545e-19	2.93071e-33	0.540642	7.75024e-16	0.0474966	0.000307372	0.541145	0.405683	0.1964	0.0288004	-0.0120514	0.894317
B3GAT2	turquoise	0.712733	0.192648	-0.0391968	-0.292317	-0.687193	-0.612335	0.191377	-0.0944825	-0.0651071	1.62974e-20	0.0320625	0.66558	0.000986317	1.21871e-18	4.12915e-14	0.0332354	0.296581	0.472497	-0.00470358	0.958651	0.0829692	0.359599
B3GAT3	blue	-0.10273	-0.805393	0.899845	0.243641	0.108911	-0.638643	-0.380408	-0.0358147	0.231201	0.256217	1.73586e-29	8.82584e-46	0.00639502	0.228558	1.4634e-15	1.31171e-05	0.692915	0.00977824	0.15834	0.0790133	0.137108	0.128892
B3GLCT	brown	0.788406	0.65969	-0.370667	-0.496979	-0.613723	-0.342606	0.116985	-0.125794	-0.342991	1.64103e-27	7.94535e-17	2.25778e-05	4.32871e-09	3.48888e-14	9.81904e-05	0.195685	0.163883	9.63201e-05	-0.19992	0.026001	-0.00203114	0.982138
B3GNT2	turquoise	0.853243	0.472544	-0.0767084	-0.430744	-0.622382	-0.636876	-0.138341	-0.28963	-0.420832	2.70381e-36	3.00283e-08	0.397114	5.92184e-07	1.1967e-14	1.8498e-15	0.125454	0.00110339	1.13487e-06	-0.115434	0.201717	0.047806	0.598016
B3GNT3	grey	-0.0404755	-0.175171	0.0799264	0.175166	-0.0698009	-0.0542162	-0.0422745	-0.0527388	0.368138	0.655356	0.0516621	0.377549	0.0516681	0.441099	0.549806	0.641079	0.560747	2.59235e-05	0.028733	0.751409	0.275604	0.00194736
B3GNT4	brown	-0.520122	-0.335195	0.202463	-0.216379	0.439334	0.278733	-0.251878	0.0418746	0.085463	5.97521e-10	0.000141534	0.0241268	0.015789	3.31356e-07	0.00171987	0.00477199	0.644242	0.34529	0.120841	0.181254	0.0479598	0.596838
B3GNT5	turquoise	-0.45687	0.240911	-0.568823	-0.125204	0.272186	0.819156	0.257934	0.305201	0.142893	9.62673e-08	0.00703206	5.49384e-12	0.165884	0.00222676	3.09321e-31	0.00382493	0.000567331	0.113373	0.0244773	0.787278	-0.0224026	0.804932
B3GNT6	turquoise	-0.513242	-0.222838	0.0880715	0.0662907	0.467755	0.401748	0.118518	0.163298	0.235407	1.09331e-09	0.012859	0.330712	0.464467	4.31323e-08	3.75057e-06	0.189852	0.0699579	0.00849012	-0.00750341	0.934083	0.0481144	0.595654
B3GNT7	blue	-0.218263	-0.66907	0.699689	0.542982	0.245172	-0.382976	-0.117348	-0.0431731	0.0114082	0.0148797	2.00924e-17	1.56239e-19	7.26165e-11	0.00606047	1.13342e-05	0.194292	0.633997	0.899927	0.195533	0.0295282	-0.00211532	0.981398
B3GNT8	turquoise	-0.710072	-0.199453	-0.141394	0.144817	0.530651	0.694943	0.347115	0.157663	0.192554	2.61055e-20	0.0263584	0.117247	0.108549	2.30801e-10	3.45098e-19	7.82521e-05	0.0803201	0.0321481	0.0218466	0.80968	-0.0414338	0.647735
B3GNT9	brown	-0.693335	-0.429042	0.305776	0.152632	0.702053	0.39834	0.192908	0.330554	0.103022	4.49853e-19	6.63155e-07	0.000553175	0.0905778	1.04667e-19	4.60764e-06	0.0318261	0.00017713	0.25486	0.0927318	0.305661	-0.126338	0.162052
B3GNTL1	turquoise	-0.733375	-0.097091	-0.108701	0.140379	0.671278	0.733403	0.0923526	-0.0308725	0.06374	3.48353e-22	0.283385	0.229462	0.119928	1.44329e-17	3.46432e-22	0.307652	0.73357	0.481865	0.0653707	0.470702	-0.0549579	0.544352
B4GALNT1	blue	-0.541439	-0.663711	0.754636	-0.0860595	0.65426	-0.102385	-0.501634	0.203551	0.0614913	8.41367e-11	4.43396e-17	4.48115e-24	0.341921	1.72237e-16	0.257826	2.94102e-09	0.0233605	0.497489	0.18041	0.0449523	0.00759422	0.933287
B4GALNT2	blue	-0.244039	-0.402335	0.35073	-0.0851683	0.160939	-0.0719719	-0.200369	0.00778638	0.533214	0.00630647	3.61915e-06	6.50678e-05	0.346962	0.0741569	0.426986	0.0256615	0.931603	1.82183e-10	0.156528	0.0825484	0.10853	0.230198
B4GALNT3	brown	-0.891702	-0.478634	0.141512	0.411162	0.712123	0.629552	0.122579	0.18824	0.286374	8.06495e-44	1.87927e-08	0.11694	2.09888e-06	1.81652e-20	4.81023e-15	0.175012	0.0362883	0.0012622	0.209913	0.0192861	-0.0387927	0.668823
B4GALNT4	blue	-0.367229	-0.672787	0.901106	0.119545	0.532817	-0.3152	-0.517895	-0.0360359	0.228473	2.72354e-05	1.14927e-17	4.23752e-46	0.186014	1.88999e-10	0.000362867	7.27635e-10	0.691114	0.010703	0.266312	0.00279274	0.0287597	0.751185
B4GALT1	turquoise	-0.699812	-0.272481	-0.150219	0.68956	0.482243	0.652032	0.338261	0.227678	0.0886927	1.53028e-19	0.00220126	0.0958539	8.32458e-19	1.41741e-08	2.35503e-16	0.0001218	0.0109863	0.327299	0.0112343	0.901445	-0.0236518	0.794289
B4GALT2	blue	-0.0486631	-0.711766	0.893549	0.00373556	0.122848	-0.664286	-0.502822	-0.0944781	0.138216	0.591461	1.93532e-20	2.99106e-44	0.967155	0.174058	4.07619e-17	2.66212e-09	0.296603	0.125798	0.213591	0.0172228	0.108386	0.230819
B4GALT3	blue	-0.164295	-0.659006	0.802408	0.200928	0.241242	-0.471449	-0.431726	-0.220298	0.0995086	0.0682434	8.7665e-17	3.98623e-29	0.0252439	0.00695205	3.26363e-08	5.54603e-07	0.0139489	0.27151	0.185533	0.0391098	0.153251	0.0892633
B4GALT4	brown	0.761227	0.539812	-0.309822	-0.229706	-0.608375	-0.414431	0.0216812	0.032626	-0.45663	1.06082e-24	9.81861e-11	0.000462374	0.010276	6.64766e-14	1.70864e-06	0.811094	0.719054	9.79561e-08	-0.107615	0.234174	-0.0608519	0.50198
B4GALT5	red	-0.131698	0.206452	0.0627521	-0.0423552	0.441353	0.181515	-0.227581	-0.317747	-0.444313	0.14483	0.0214195	0.488697	0.640442	2.88414e-07	0.0436341	0.0110213	0.000323021	2.34924e-07	-0.153732	0.0882513	-0.0411533	0.649962
B4GALT6	yellow	0.684604	0.784643	-0.449718	-0.376822	-0.442282	-0.153412	-0.129079	-0.335984	-0.520434	1.84142e-18	4.24933e-27	1.60714e-07	1.60522e-05	2.70487e-07	0.0889224	0.153065	0.000136191	5.81156e-10	-0.266052	0.00282054	-0.0235956	0.794768
B4GALT7	blue	-0.385317	-0.80736	0.754435	0.39452	0.309501	-0.269832	-0.324254	0.134381	0.384102	9.91002e-06	9.95844e-30	4.67872e-24	5.78763e-06	0.000469041	0.00243974	0.00023883	0.136749	1.06264e-05	0.17063	0.0581279	0.090453	0.317751
B4GAT1	blue	0.34933	-0.349945	0.800464	-0.151419	-0.0880375	-0.846348	-0.62516	-0.142011	0.0557171	6.99075e-05	6.77419e-05	6.79682e-29	0.0932016	0.330899	3.57215e-35	8.43074e-15	0.115641	0.538797	0.14199	0.115696	0.0617798	0.49547
B9D1	turquoise	0.258194	-0.33669	0.563456	-0.196279	-0.212931	-0.636086	-0.594843	-0.0625829	0.317664	0.00378838	0.000131571	9.56579e-12	0.0289014	0.0175785	2.05334e-15	3.22196e-13	0.489872	0.00032425	0.149126	0.0983229	0.0835845	0.356035
B9D2	blue	0.0386671	-0.596127	0.807762	0.0595962	0.0231615	-0.640017	-0.547962	-0.128308	0.340049	0.669833	2.78258e-13	8.88384e-30	0.51086	0.798462	1.2182e-15	4.49119e-11	0.155554	0.000111511	0.206507	0.0213836	0.0924539	0.307119
BAALC	turquoise	0.467287	-0.258895	0.664563	0.0141283	-0.241156	-0.867581	-0.476905	-0.192159	-0.0855226	4.4672e-08	0.00369121	3.91349e-17	0.876238	0.00697269	8.04268e-39	2.14871e-08	0.0325096	0.344952	0.049883	0.582188	0.0687757	0.447855
BAAT	blue	0.107737	0.222744	-0.266696	0.350155	-0.161115	0.139048	0.186161	-0.351796	-0.119753	0.233644	0.0128981	0.00275208	6.70169e-05	0.073836	0.123515	0.0384393	6.15957e-05	0.185242	-0.101356	0.262665	-0.0290902	0.748421
BABAM1	turquoise	0.43361	-0.426998	0.695147	-0.1316	-0.345424	-0.937306	-0.463346	-0.0752952	0.0909517	4.88768e-07	7.59093e-07	3.33654e-19	0.145133	8.5237e-05	1.085e-57	5.99109e-08	0.405894	0.315079	0.103409	0.253071	0.0976452	0.280632
BACE1	turquoise	-0.616062	-0.0381605	-0.190548	0.231392	0.590082	0.703145	0.572639	0.136001	-0.0994545	2.62156e-14	0.673911	0.034021	0.00971633	5.51756e-13	8.68695e-20	3.68072e-12	0.132038	0.271772	-0.0690105	0.446302	-0.0989724	0.274115
BACE2	green	0.157381	0.0630194	-0.126832	0.455095	-0.214647	-0.0760869	0.43114	-0.349407	-0.171829	0.0808687	0.486843	0.160405	1.09444e-07	0.0166668	0.400961	5.76745e-07	6.96298e-05	0.0563596	-0.0501524	0.58015	0.0178652	0.843875
BACH1	turquoise	-0.400589	0.405931	-0.534734	0.337832	0.402831	0.848537	0.341438	-0.177072	-0.0507786	4.02342e-06	2.90415e-06	1.58193e-10	0.000124398	3.51151e-06	1.59615e-35	0.00010408	0.0491375	0.575424	-0.102167	0.258846	-0.126951	0.16001
BACH2	turquoise	-0.606542	0.0512029	-0.42763	-0.0826673	0.420586	0.79887	0.468406	0.202283	-0.0530623	8.26757e-14	0.572232	7.28099e-07	0.361356	1.15303e-06	1.04841e-28	4.10727e-08	0.0242557	0.558343	-0.00125622	0.988952	-0.0959858	0.288927
BAD	blue	0.0855222	-0.660162	0.912788	0.0870554	0.0123376	-0.762441	-0.542581	-0.0627266	0.283627	0.344954	7.42239e-17	2.84111e-49	0.336343	0.891822	8.09599e-25	7.54491e-11	0.488873	0.0014121	0.212058	0.0180582	0.117191	0.194892
BAG1	blue	0.39196	-0.407861	0.741683	-0.0924785	-0.231591	-0.904645	-0.439662	-0.123072	0.0553484	6.73243e-06	2.578e-06	6.68734e-23	0.30699	0.00965188	5.11964e-47	3.2399e-07	0.173269	0.541491	0.113346	0.21005	0.0990538	0.273718
BAG2	brown	0.782368	0.525813	-0.343547	-0.497104	-0.714602	-0.432318	-0.0462482	-0.0424653	-0.236343	7.48484e-27	3.58764e-10	9.36763e-05	4.28433e-09	1.16673e-20	5.33068e-07	0.610013	0.639573	0.00822469	-0.134439	0.13658	0.0645449	0.476337
BAG3	green	-0.363103	-0.510998	0.391108	0.90194	0.313013	-0.00992825	0.017149	0.0753914	0.0959261	3.40163e-05	1.32766e-09	7.07817e-06	2.59407e-46	0.000400671	0.912854	0.850059	0.405293	0.289228	0.0763652	0.399236	0.00510292	0.955144
BAG4	brown	0.894982	0.539145	-0.102926	-0.446762	-0.642059	-0.623026	-0.328963	-0.204702	-0.300353	1.36862e-44	1.04583e-10	0.255308	1.97963e-07	9.2608e-16	1.10364e-14	0.000191133	0.0225732	0.000700661	-0.0923829	0.307492	0.0244706	0.787334
BAG5	turquoise	0.811785	0.435639	-0.00719867	-0.227137	-0.585722	-0.602495	-0.359226	-0.382347	-0.137893	2.78634e-30	4.26197e-07	0.936754	0.0111831	8.9611e-13	1.3319e-13	4.18023e-05	1.17484e-05	0.126696	-0.101513	0.261926	0.0190902	0.83332
BAG6	blue	-0.487858	-0.854301	0.924124	0.220286	0.55368	-0.287697	-0.407019	0.109336	0.199603	9.0796e-09	1.79841e-36	8.24485e-53	0.0139542	2.56157e-11	0.0011953	2.71566e-06	0.226733	0.0262431	0.187307	0.0372414	0.059704	0.510094
BAHCC1	red	-0.949068	-0.51023	0.302824	0.393916	0.910745	0.604319	0.0580675	0.203261	0.151279	4.85529e-63	1.41846e-09	0.000629477	5.99853e-06	1.09576e-48	1.07519e-13	0.52178	0.0235627	0.0935072	0.139282	0.122878	-0.0756668	0.403574
BAHD1	red	-0.883064	-0.480558	0.424378	0.29093	0.965601	0.500255	-0.116292	0.092831	0.0446413	6.64362e-42	1.61761e-08	9.01399e-07	0.00104527	3.2004e-73	3.2997e-09	0.198366	0.305142	0.622496	0.0883494	0.329182	-0.101629	0.261379
BAIAP2	blue	-0.249792	-0.85692	0.926785	0.193987	0.261615	-0.536921	-0.438456	0.108688	0.259883	0.00514374	6.46131e-37	1.01356e-53	0.030864	0.00333528	1.28951e-10	3.51868e-07	0.229515	0.00355816	0.216984	0.015492	0.109132	0.227609
BAIAP2L1	turquoise	-0.567541	0.105884	-0.430407	0.429286	0.40154	0.833416	0.384175	-0.0860247	0.134434	6.2772e-12	0.24183	6.05637e-07	6.52511e-07	3.7983e-06	3.26603e-33	1.0582e-05	0.342117	0.136593	-0.0855958	0.344538	-0.0425457	0.638939
BAIAP2L2	blue	-0.248595	-0.669374	0.697476	-0.150983	0.227429	-0.363003	-0.31013	-0.110015	0.221201	0.00536864	1.92003e-17	2.26503e-19	0.094159	0.0110767	3.41986e-05	0.00045605	0.223846	0.0135524	0.171017	0.057552	0.159401	0.0770009
BAIAP3	blue	-0.320026	-0.503005	0.788584	0.0486737	0.52882	-0.213548	-0.60608	-0.0578213	0.320317	0.000290828	2.62157e-09	1.56827e-27	0.591381	2.72962e-10	0.0172457	8.73347e-14	0.52355	0.000286939	0.260921	0.00342312	0.0550217	0.543883
BAK1	green	-0.687915	-0.611344	0.315585	0.74668	0.494694	0.30771	0.00415352	-0.013563	0.30739	1.08528e-18	4.65442e-14	0.000356564	2.40378e-23	5.22188e-09	0.000507891	0.963483	0.881153	0.000515143	0.0991776	0.273116	0.0294961	0.74503
BAMBI	turquoise	0.342906	-0.346117	0.502406	0.343577	-0.278313	-0.707229	-0.0557252	0.128464	0.0322723	9.67302e-05	8.2306e-05	2.75677e-09	9.35329e-05	0.0017489	4.29452e-20	0.538738	0.155047	0.721974	0.0163183	0.857243	0.0297664	0.742775
BANF1	turquoise	0.502288	-0.303065	0.568631	-0.14756	-0.396325	-0.902985	-0.360077	-0.157244	-0.0788085	2.78414e-09	0.00062289	5.60442e-12	0.101948	5.19843e-06	1.39326e-46	3.99614e-05	0.0811371	0.384278	0.0277719	0.759467	0.0967388	0.285143
BANF2	grey	0.129075	-0.0382455	0.138057	0.0286308	-0.0623984	-0.197368	-0.0683806	0.0155592	0.0476216	0.153079	0.673226	0.126241	0.752264	0.491155	0.0280062	0.450473	0.863818	0.59943	-0.0717358	0.428508	-0.0717358	0.428508
BANK1	grey	0.158315	-0.027563	-0.0548855	0.0874991	-0.235135	-0.152193	-0.061088	0.521223	0.168445	0.0790603	0.761221	0.544883	0.333876	0.00856871	0.0915214	0.500319	5.41739e-10	0.061468	0.0384192	0.671827	0.0759104	0.402058
BANP	brown	-0.773621	-0.583008	0.512719	0.372327	0.776937	0.311304	-0.173536	-0.0785023	0.249619	6.20137e-26	1.20759e-12	1.14409e-09	2.06077e-05	2.81405e-26	0.000432698	0.0539183	0.386134	0.00517569	0.139203	0.123093	-0.0495488	0.584722
BAP1	blue	-0.0706344	-0.649672	0.92121	-0.0262233	0.223787	-0.626751	-0.586289	-0.155658	0.13082	0.43565	3.27119e-16	7.51249e-52	0.772503	0.0124712	6.88687e-15	8.41711e-13	0.0842892	0.147552	0.220291	0.0139521	0.0730006	0.420391
BARD1	blue	0.0921816	0.629275	-0.80885	-0.0452943	-0.173432	0.518892	0.60625	0.0323968	-0.286745	0.308552	4.98496e-15	6.50998e-30	0.61741	0.0540639	6.6635e-10	8.55953e-14	0.720945	0.00124308	-0.147795	0.101397	-0.119024	0.187953
BARHL1	turquoise	-0.393105	-0.214788	-0.000884939	0.241771	0.236633	0.314412	0.152703	0.0667039	0.291529	6.29316e-06	0.0165938	0.992217	0.00682552	0.00814411	0.000376089	0.0904276	0.461681	0.0010194	0.0906535	0.316675	-0.0272407	0.763931
BARHL2	grey	-0.187002	-0.00787909	0.0698586	0.0931763	0.260318	0.178074	-0.151591	-0.00740887	0.0911662	0.0375564	0.93079	0.440721	0.303338	0.00350098	0.0478481	0.0928261	0.934911	0.313934	-0.0860422	0.342018	0.0141061	0.87643
BARX1	turquoise	0.01806	-0.51378	0.583982	0.122888	-0.0361112	-0.498645	-0.417239	0.123078	0.340781	0.842194	1.04339e-09	1.08531e-12	0.173919	0.690501	3.77176e-09	1.42938e-06	0.173248	0.000107534	0.259403	0.00362235	0.0917559	0.310801
BARX2	blue	-0.295928	-0.310029	0.319485	-0.0672606	0.314074	0.0138155	-0.190721	0.0483245	0.17892	0.000846865	0.00045812	0.000298185	0.457943	0.000381904	0.878956	0.0338555	0.594047	0.0467821	0.182984	0.0419319	0.19416	0.0307124
BASP1	turquoise	0.3518	-0.40885	0.716353	-0.113504	-0.191524	-0.870245	-0.527208	-0.0357498	-0.0115304	6.1583e-05	2.42444e-06	8.51001e-21	0.20941	0.0330986	2.53249e-39	3.1614e-10	0.693443	0.89886	0.0888037	0.326691	0.140357	0.119988
BATF	green	-0.150712	-0.36102	0.302773	0.79775	0.0854194	-0.116066	-0.0537164	-0.19963	0.0892985	0.0947567	3.80124e-05	0.000630878	1.41815e-28	0.345536	0.199244	0.553495	0.026223	0.323992	0.00181949	0.983999	-0.0366278	0.686305
BATF2	green	-0.172809	-0.33524	0.198179	0.871658	0.0453151	-0.032912	0.0260913	-0.420796	0.128423	0.0549471	0.000141229	0.0273554	1.35748e-39	0.617248	0.716695	0.773617	1.13754e-06	0.15518	0.071249	0.431657	0.0594282	0.512054
BATF3	turquoise	0.26868	-0.413812	0.57457	0.302218	-0.269775	-0.682813	-0.476735	-0.309533	0.309131	0.00255059	1.77685e-06	2.99975e-12	0.000646299	0.00244511	2.44371e-18	2.17712e-08	0.000468362	0.000476819	0.189985	0.0345625	0.126617	0.161119
BAX	blue	-0.242622	-0.822533	0.76715	0.57795	0.153927	-0.443323	-0.22173	0.0684617	0.322856	0.00662643	1.09265e-31	2.79221e-25	2.08993e-12	0.0878438	2.51655e-07	0.0133248	0.449935	0.000254982	0.214449	0.0167697	0.07379	0.41537
BAZ1A	turquoise	0.770269	0.0599281	0.0144738	0.123529	-0.838656	-0.7632	0.0658454	-0.153342	-0.033652	1.36043e-25	0.508505	0.873236	0.171665	5.49866e-34	6.83037e-25	0.467479	0.08907	0.710606	-0.00826185	0.927437	0.0860408	0.342026
BAZ1B	turquoise	0.609446	-0.0653553	0.371302	-0.250449	-0.450858	-0.836636	-0.244279	-0.0607008	-0.200988	5.84784e-14	0.470807	2.18049e-05	0.00502389	1.48222e-07	1.10084e-33	0.00625362	0.503044	0.0251996	0.00837293	0.926464	0.0308715	0.733578
BAZ2A	turquoise	-0.772681	-0.265258	-0.17375	0.201236	0.534168	0.72622	0.385751	0.214308	0.0572321	7.74117e-26	0.00290708	0.0536176	0.0250163	1.66745e-10	1.37433e-21	9.66526e-06	0.0168434	0.527796	0.060508	0.504404	-0.0535273	0.554895
BAZ2B	blue	0.570336	0.470789	-0.619371	-0.344179	-0.712044	-0.133443	0.478057	0.291646	-0.241176	4.69008e-12	3.43105e-08	1.74257e-14	9.07526e-05	1.84215e-20	0.139534	1.96534e-08	0.00101442	0.00696777	-0.184719	0.039993	0.0234837	0.79572
BBC3	blue	-0.662359	-0.762796	0.772246	0.324166	0.687338	0.01273	-0.403012	0.0554992	0.322939	5.39973e-17	7.47721e-25	8.57458e-26	0.000239819	1.19067e-18	0.888403	3.47287e-06	0.540388	0.000253992	0.246965	0.00568885	0.055359	0.541413
BBIP1	blue	0.407702	0.753499	-0.928597	-0.349452	-0.539577	0.306037	0.481147	0.0785936	-0.247021	2.60343e-06	5.71977e-24	2.32314e-54	6.9471e-05	1.004e-10	0.000546838	1.54468e-08	0.38558	0.00567753	-0.194983	0.0299972	-0.0263845	0.771143
BBOF1	red	0.88709	0.532438	-0.375238	-0.394241	-0.862773	-0.512993	0.0381189	-0.184964	-0.245246	8.89298e-43	1.95759e-10	1.75365e-05	5.88415e-06	6.08548e-38	1.11722e-09	0.674246	0.0397254	0.00604488	-0.215589	0.0161841	0.0699565	0.440079
BBOX1	turquoise	0.613912	-0.0717385	0.277336	0.284972	-0.551073	-0.765867	-0.209645	0.000939527	-0.0242786	3.40957e-14	0.428491	0.0018183	0.0013368	3.31315e-11	3.74077e-25	0.0194444	0.991737	0.788964	0.0415717	0.646642	0.0361073	0.690533
BBS1	blue	-0.331581	0.06892	-0.456271	-0.10136	0.0845229	0.515603	0.319851	0.119939	-0.150329	0.000168606	0.4469	1.00534e-07	0.262647	0.350641	8.89948e-10	0.000293191	0.184557	0.0956082	0.0411088	0.650316	-0.00888933	0.921943
BBS10	yellow	0.696364	0.848272	-0.737724	-0.213919	-0.620595	-0.0181865	0.256629	-0.0896621	-0.384236	2.72634e-19	1.76104e-35	1.47988e-22	0.0170487	1.49642e-14	0.841104	0.00401343	0.322018	1.05453e-05	-0.237547	0.00789414	0.00255546	0.977528
BBS12	brown	0.846118	0.440331	-0.11147	-0.203564	-0.726013	-0.591197	-0.309606	-0.344035	-0.0321852	3.88465e-35	3.09441e-07	0.217743	0.0233519	1.42907e-21	4.86837e-13	0.000466838	9.14089e-05	0.722693	0.00122612	0.989217	0.0547791	0.545664
BBS2	turquoise	-0.145681	0.516005	-0.550048	-0.314491	0.240088	0.607833	0.473694	0.204118	-0.330744	0.106434	8.59144e-10	3.66381e-11	0.000374745	0.00723497	7.09154e-14	2.75028e-08	0.0229696	0.000175524	-0.121771	0.177892	-0.210535	0.0189229
BBS4	brown	0.600202	0.502314	-0.343718	-0.0711116	-0.53963	-0.194034	0.105848	-0.203469	-0.0604253	1.73988e-13	2.7782e-09	9.28765e-05	0.432547	9.98985e-11	0.0308229	0.241991	0.0234173	0.504988	-0.182894	0.0420349	0.0583917	0.519454
BBS5	blue	-0.266662	-0.562123	0.880712	0.159781	0.50347	-0.343295	-0.548478	-0.0972959	0.207875	0.00275563	1.09619e-11	2.07976e-41	0.0762895	2.52106e-09	9.48662e-05	4.27122e-11	0.282365	0.0205186	0.231384	0.00971884	-0.0235436	0.79521
BBS7	yellow	0.836326	0.828787	-0.457712	-0.433232	-0.595662	-0.282604	-0.0374181	-0.251192	-0.410783	1.22379e-33	1.49801e-32	9.05628e-08	5.01366e-07	2.9346e-13	0.00147194	0.679904	0.00489154	2.14925e-06	-0.229252	0.0104313	-0.00709345	0.937677
BBS9	turquoise	-0.0979128	0.702369	-0.802227	-0.0789698	0.103458	0.772121	0.473956	-0.117401	-0.190092	0.27931	9.91819e-20	4.18951e-29	0.383303	0.252847	8.8298e-26	2.69572e-08	0.194089	0.0344589	-0.162644	0.0711027	-0.103446	0.2529
BBX	brown	0.693244	0.395002	-0.454354	-0.147407	-0.780859	-0.342529	0.499635	0.249964	-0.206159	4.56616e-19	5.62439e-06	1.15437e-07	0.102307	1.08557e-26	9.85672e-05	3.47436e-09	0.00511219	0.0216086	-0.154635	0.0863766	0.00375201	0.967011
BCAM	yellow	-0.493286	-0.831473	0.74113	0.187048	0.447753	-0.219194	-0.309763	0.459195	0.172549	5.85805e-09	6.22558e-33	7.47914e-23	0.0375086	1.84637e-07	0.0144475	0.000463575	8.12876e-08	0.0553194	0.185123	0.0395523	0.0439552	0.62786
BCAN	blue	-0.0424851	-0.744619	0.915078	0.0144491	0.107179	-0.690541	-0.444534	0.0217718	0.225075	0.639417	3.67652e-23	6.01815e-50	0.873451	0.236087	7.10034e-19	2.31326e-07	0.81032	0.0119614	0.277247	0.00182471	0.051006	0.573712
BCAP29	red	0.931154	0.571085	-0.384141	-0.39833	-0.898256	-0.528745	-0.0352837	-0.196422	-0.211173	2.71447e-55	4.33543e-12	1.06027e-05	4.61055e-06	2.19418e-45	2.74841e-10	0.697243	0.028782	0.0185567	-0.163132	0.0702474	0.104096	0.249917
BCAP31	turquoise	0.304925	-0.53176	0.784463	0.0205471	-0.205428	-0.884001	-0.473764	-0.0536191	0.113627	0.00057423	2.08399e-10	4.44576e-27	0.820806	0.0220881	4.18887e-42	2.73556e-08	0.554215	0.208915	0.0932693	0.302854	0.113495	0.209445
BCAR1	brown	-0.905075	-0.477556	0.105699	0.313766	0.737553	0.648686	0.295614	0.19885	0.0682637	3.93778e-47	2.04311e-08	0.242658	0.000387266	1.53091e-22	3.74952e-16	0.000858225	0.0268265	0.45125	0.0565104	0.533023	-0.040718	0.653424
BCAR3	yellow	-0.589575	-0.490561	0.472716	0.527494	0.668991	0.190478	-0.0851838	0.346264	0.12181	5.83999e-13	7.30653e-09	2.96365e-08	3.08015e-10	2.03297e-17	0.0340878	0.346873	8.16982e-05	0.177752	0.0894241	0.323309	-0.0400131	0.659045
BCAS1	turquoise	0.597964	-0.0196514	0.0837402	-0.125354	-0.610154	-0.669318	0.329216	0.0138915	-0.192814	2.25353e-13	0.828494	0.355136	0.165373	5.37188e-14	1.93612e-17	0.000188837	0.878296	0.0319118	-0.0814223	0.368657	0.0322226	0.722384
BCAS2	brown	0.889551	0.207314	0.177569	-0.191869	-0.707581	-0.883372	-0.305943	-0.211815	-0.150904	2.50364e-43	0.0208697	0.0484946	0.032777	4.03909e-20	5.71119e-42	0.000549111	0.0181943	0.0943323	-0.0659755	0.466598	0.0962918	0.287386
BCAS3	turquoise	-0.396076	-0.0997387	-0.278221	-0.152902	0.129594	0.471339	0.325489	0.0637204	0.129636	5.27619e-06	0.270398	0.00175532	0.0900023	0.15142	3.29084e-08	0.000225349	0.482001	0.151286	-0.0910277	0.314673	0.0416959	0.645657
BCAS4	blue	-0.594357	-0.694668	0.768468	0.0930708	0.683669	-0.040727	-0.546427	0.197818	0.270066	3.40521e-13	3.6114e-19	2.06316e-25	0.303889	2.13506e-18	0.653352	5.21258e-11	0.0276433	0.00241776	0.165216	0.0666901	0.0468476	0.605384
BCAT1	brown	0.701617	0.757157	-0.594603	-0.0293788	-0.631979	-0.0860427	0.214552	-0.462561	-0.197894	1.12731e-19	2.59669e-24	3.31128e-13	0.74601	3.51457e-15	0.342015	0.0167164	6.34865e-08	0.0275829	-0.232518	0.0093577	0.0173353	0.84845
BCAT2	yellow	-0.540737	-0.852493	0.598593	0.0715153	0.317663	-0.110778	-0.108539	0.362313	0.428866	8.99425e-11	3.60184e-36	2.0958e-13	0.429933	0.000324265	0.22063	0.230162	3.54826e-05	6.70939e-07	0.2078	0.0205655	0.0680391	0.452743
BCCIP	turquoise	0.754697	0.0497944	0.192495	0.108565	-0.656932	-0.830505	-0.16192	-0.0500797	-0.161952	4.4225e-24	0.58286	0.0322017	0.230049	1.17927e-16	8.55692e-33	0.0723867	0.580699	0.072329	-0.0748726	0.408542	0.0519688	0.566491
BCDIN3D	turquoise	0.448736	-0.205363	0.292821	-0.317985	-0.468462	-0.707527	-0.146123	0.144475	-0.0769244	1.7227e-07	0.022131	0.000965668	0.000319501	4.09012e-08	4.07684e-20	0.105365	0.109393	0.395782	0.0121793	0.893201	0.110605	0.221355
BCHE	brown	0.898839	0.34716	-0.101503	-0.172525	-0.81312	-0.723119	-0.019521	-0.150767	-0.227022	1.57354e-45	7.80729e-05	0.261974	0.0553535	1.88499e-30	2.45847e-21	0.829614	0.0946348	0.0112254	-0.0285872	0.752629	0.0574456	0.526255
BCKDHA	grey	-0.151195	0.157079	-0.0435692	0.0148148	0.28875	0.253543	0.138308	-0.12418	-0.269072	0.0936914	0.0814601	0.630886	0.870275	0.00114441	0.00449269	0.125546	0.169401	0.00251234	0.00380939	0.966507	-0.199623	0.0262278
BCKDHB	blue	0.162727	0.506077	-0.499522	0.135252	-0.0623606	0.289282	0.484628	0.16154	-0.301245	0.0709563	2.02262e-09	3.50702e-09	0.134201	0.491418	0.00111945	1.17424e-08	0.0730682	0.000674157	-0.25515	0.00423715	-0.07452	0.410759
BCKDK	blue	-0.255458	-0.781664	0.882514	0.278248	0.268954	-0.442011	-0.463669	-0.0790258	0.409747	0.00418964	8.90471e-27	8.69824e-42	0.00175347	0.00252377	2.7561e-07	5.84949e-08	0.382964	2.29282e-06	0.230144	0.0101278	0.0893747	0.323578
BCL10	blue	0.222262	0.342288	-0.306699	0.364081	-0.180489	0.0887858	0.139324	-0.217641	-0.250999	0.0130995	9.97607e-05	0.000531105	3.22792e-05	0.0448576	0.326789	0.122764	0.0151747	0.0049256	-0.214362	0.0168154	-0.0662388	0.464817
BCL11A	turquoise	0.253173	-0.168713	0.332466	-0.33863	-0.19812	-0.508885	-0.397804	-0.257788	-0.106707	0.0045535	0.0610501	0.000161562	0.000119607	0.0274018	1.59203e-09	4.75828e-06	0.00384567	0.238168	0.0874367	0.334222	0.015263	0.866387
BCL11B	blue	0.0537626	-0.128007	0.449181	-0.331456	0.215113	-0.318868	-0.312149	-0.187014	-0.2228	0.553153	0.156535	1.66947e-07	0.000169619	0.0164265	0.000306796	0.000416578	0.0375445	0.0128746	0.0039269	0.965474	0.0933909	0.302221
BCL2	turquoise	-0.575029	0.114913	-0.295345	0.390715	0.582411	0.761186	0.325046	0.148108	-0.170145	2.85664e-12	0.203775	0.000868081	7.24294e-06	1.28896e-12	1.07064e-24	0.000230103	0.100668	0.058856	-0.0345828	0.702972	-0.158388	0.0789209
BCL2A1	green	0.106526	-0.18873	0.0837226	0.845416	-0.219134	-0.203436	0.125699	-0.0831021	0.125057	0.238971	0.0357965	0.355237	5.01408e-35	0.014475	0.0234406	0.164203	0.358827	0.166385	-0.00132265	0.988368	0.0323231	0.721554
BCL2L1	blue	-0.0266907	-0.585349	0.522977	-0.0877574	-0.0678057	-0.47892	-0.131812	-0.0143318	0.0637542	0.768561	9.33733e-13	4.6314e-10	0.332446	0.454299	1.83793e-08	0.144481	0.874469	0.481768	0.0720505	0.42648	0.118878	0.188501
BCL2L10	blue	0.0685306	-0.246505	0.592431	-0.153862	0.165308	-0.426415	-0.569992	0.0198509	0.152681	0.449478	0.00578221	4.23604e-13	0.0879786	0.0665366	7.88747e-07	4.86174e-12	0.82678	0.0904732	0.215761	0.0160975	0.0262458	0.772313
BCL2L11	turquoise	-0.612448	-0.129159	-0.0804591	0.171835	0.559603	0.57297	0.23921	0.0678983	-0.081282	4.07289e-14	0.152807	0.374368	0.0563509	1.41567e-11	3.55429e-12	0.00745688	0.453682	0.369485	0.134578	0.13617	-0.214355	0.0168189
BCL2L12	blue	-0.313598	-0.630079	0.603965	0.543953	0.276329	-0.196883	-0.129029	0.0455364	0.315069	0.000390223	4.49425e-15	1.12103e-13	6.61633e-11	0.00189233	0.0284021	0.153225	0.615529	0.000365039	0.260113	0.00352786	-0.00873239	0.923317
BCL2L13	turquoise	-0.682856	0.0993128	-0.136225	0.036733	0.808565	0.807306	0.105373	0.139611	-0.084682	2.42716e-18	0.27246	0.131396	0.685451	7.06381e-30	1.01135e-29	0.244122	0.121989	0.349732	-0.031601	0.727527	-0.151111	0.0938767
BCL2L14	turquoise	-0.394022	0.362849	-0.626977	0.132737	0.262852	0.857782	0.4026	-0.1608	0.0283226	5.96125e-06	3.44821e-05	6.6916e-15	0.14166	0.00318396	4.59428e-37	3.56119e-06	0.0744087	0.754846	-0.108701	0.22946	-0.0592775	0.513127
BCL2L15	blue	0.321835	0.453534	-0.417337	-0.142182	-0.334552	0.0936988	0.0420997	-0.014544	0.0988439	0.000267413	1.2244e-07	1.42046e-06	0.1152	0.000146037	0.300623	0.642461	0.872626	0.274742	-0.0152448	0.866544	0.0267933	0.767697
BCL2L2	turquoise	0.495402	-0.154365	0.58131	-0.302776	-0.227947	-0.839969	-0.425098	-0.206832	-0.224488	4.92758e-09	0.0869335	1.4532e-12	0.0006308	0.0108899	3.48397e-34	8.59954e-07	0.0211756	0.0121915	-0.00508727	0.955281	0.0528325	0.560051
BCL3	brown	-0.578861	-0.410429	0.0126087	0.722808	0.335678	0.394012	0.255769	0.0905507	0.0404124	1.8947e-12	2.19739e-06	0.889459	2.60493e-21	0.000138242	5.96455e-06	0.00414216	0.317226	0.655859	-0.0347098	0.701932	0.00298083	0.973789
BCL6	brown	-0.386912	-0.266546	0.0919576	0.436396	0.320779	0.215041	0.33577	-0.194554	-0.142322	9.03838e-06	0.00276796	0.309734	4.04884e-07	0.000280854	0.0164633	0.000137621	0.0303683	0.114838	-0.00719363	0.936798	-0.0293516	0.746237
BCL6B	green	-0.137759	-0.0828347	-0.142464	0.550001	0.0134409	0.132589	0.282382	0.0791167	-0.155307	0.127068	0.360381	0.114473	3.68058e-11	0.882215	0.142107	0.00148523	0.382416	0.0850009	-0.0899688	0.320359	0.0741585	0.413038
BCL7A	blue	-0.40505	-0.600327	0.7515	-0.182421	0.568842	-0.211192	-0.402612	0.163363	-0.077712	3.06588e-06	1.71471e-13	8.755e-24	0.0425777	5.48287e-12	0.0185455	3.55851e-06	0.0698456	0.390949	0.150031	0.0962757	-0.00407341	0.964187
BCL7B	turquoise	0.268709	-0.46924	0.740463	-0.134544	-0.145282	-0.809415	-0.502037	-0.184011	0.0172857	0.00254771	3.85747e-08	8.55583e-23	0.136268	0.107407	5.53447e-30	2.84326e-09	0.040775	0.848878	0.0922043	0.308432	0.0939173	0.299492
BCL7C	turquoise	0.329573	-0.559459	0.741722	0.0982307	-0.300739	-0.902278	-0.355792	0.0361321	0.193454	0.000185651	1.43649e-11	6.63505e-23	0.277745	0.000689062	2.12363e-46	5.00655e-05	0.690331	0.031336	0.144898	0.108348	0.142607	0.114106
BCL9	brown	-0.845329	-0.182997	-0.0860961	0.0939458	0.783909	0.802172	0.154544	0.255702	-0.0461157	5.17526e-35	0.0419166	0.341715	0.299345	5.10515e-27	4.25468e-29	0.0865625	0.0041523	0.611038	0.0136927	0.880025	-0.104394	0.248554
BCL9L	turquoise	-0.854672	-0.0903894	-0.177899	0.253332	0.799178	0.901424	0.255995	0.107361	-0.037679	1.55751e-36	0.318093	0.0480721	0.00452732	9.64333e-29	3.51637e-46	0.0041079	0.23529	0.677795	-0.00480124	0.957793	-0.112359	0.214074
BCLAF1	brown	0.878716	0.760788	-0.483493	-0.206715	-0.730877	-0.332304	-0.00104472	-0.209597	-0.264099	5.37728e-41	1.16955e-24	1.2845e-08	0.0212501	5.65234e-22	0.000162827	0.990812	0.0194732	0.00303762	-0.208907	0.0198862	-0.020156	0.82416
BCO1	blue	-0.158266	0.201994	-0.639408	0.456419	-0.142204	0.530208	0.533389	-0.0578165	-0.0190713	0.0791548	0.0244635	1.32142e-15	9.94649e-08	0.115141	2.40372e-10	1.79244e-10	0.523584	0.833482	-0.0944878	0.296553	0.00676606	0.940548
BCO2	blue	0.275741	0.547396	-0.754104	-0.264817	-0.438666	0.271909	0.308366	0.290274	-0.0923054	0.00193685	4.74484e-11	5.02343e-24	0.00295609	3.46858e-07	0.00225088	0.00049333	0.00107422	0.3079	-0.12199	0.177107	-0.0111326	0.902333
BCOR	turquoise	-0.653913	0.0325502	-0.276689	0.242552	0.634219	0.778284	0.474227	0.142063	-0.293334	1.80863e-16	0.719679	0.00186553	0.00664258	2.62409e-15	2.03299e-26	2.64032e-08	0.115507	0.000945032	-0.123833	0.170606	-0.153907	0.0878856
BCORL1	brown	-0.829047	-0.289057	-0.0725264	0.0463521	0.669835	0.724018	0.23863	0.229048	0.000639653	1.37682e-32	0.00112995	0.423424	0.60921	1.79215e-17	2.07862e-21	0.00760689	0.010502	0.994374	0.0261341	0.773255	-0.0610888	0.500313
BCR	blue	-0.600647	-0.726319	0.869223	0.195085	0.753531	-0.0903176	-0.481142	0.0786173	0.170046	1.65218e-13	1.34891e-21	3.9571e-39	0.0299101	5.68028e-24	0.318479	1.54531e-08	0.385436	0.0590059	0.222762	0.0128905	-0.0229573	0.800201
BCS1L	blue	0.255284	-0.489188	0.761631	0.213002	-0.139941	-0.787015	-0.38087	-0.149719	0.195142	0.00421638	8.16066e-09	9.69775e-25	0.01754	0.121101	2.33794e-27	1.2778e-05	0.0969787	0.0298613	0.153782	0.0881452	0.0403256	0.656551
BDH1	brown	-0.719616	-0.628379	0.555164	0.210302	0.695018	0.232774	-0.410263	0.132212	0.380926	4.69676e-21	5.59288e-15	2.21022e-11	0.0190582	3.40858e-19	0.00927757	2.22023e-06	0.143256	1.27369e-05	0.13784	0.126842	0.0337039	0.710179
BDH2	turquoise	0.596897	0.184128	0.0759192	-0.111014	-0.487757	-0.513055	-0.0331714	-0.153864	0.0368725	2.54752e-13	0.0406452	0.402004	0.219644	9.15294e-09	1.11122e-09	0.714559	0.0879745	0.68432	0.0122639	0.892464	0.0461233	0.610979
BDKRB1	grey	0.184173	-0.0226743	0.0969147	-0.250009	-0.162895	-0.255062	0.0130851	0.02038	0.00324743	0.0405949	0.802614	0.284264	0.00510391	0.0706623	0.00425069	0.885311	0.822238	0.971445	0.10532	0.244359	0.0794798	0.380228
BDKRB2	grey	-0.306527	-0.17731	-0.0280321	0.323201	0.183801	0.23914	0.232983	-0.0108641	0.136174	0.000535166	0.0488284	0.757283	0.000250906	0.0410098	0.007475	0.009213	0.904677	0.131544	0.177887	0.0480868	0.0102305	0.910212
BDNF	turquoise	0.718607	0.40991	0.0236479	-0.583397	-0.46253	-0.561969	-0.313779	-0.400251	-0.265692	5.64966e-21	2.26965e-06	0.794323	1.15716e-12	6.3633e-08	1.11351e-11	0.000387044	4.10662e-06	0.00285944	-0.0102192	0.910311	0.0140183	0.877193
BDP1	yellow	0.407221	0.743999	-0.479152	-0.381762	-0.150395	0.0984454	0.115494	-0.128271	-0.538181	2.682e-06	4.17382e-23	1.80509e-08	1.21466e-05	0.095463	0.276691	0.201483	0.155674	1.14539e-10	-0.134538	0.136288	-0.128962	0.153439
BEAN1	red	-0.734357	-0.369823	0.380457	0.0669685	0.850134	0.397289	-0.180996	0.0663455	-0.0564247	2.87504e-22	2.3647e-05	1.30801e-05	0.459902	8.79857e-36	4.90732e-06	0.0442493	0.464097	0.533645	0.129011	0.153282	-0.0800055	0.377075
BECN1	turquoise	-0.346971	0.196324	-0.00599371	0.192263	0.634408	0.455	0.0309074	-0.135139	-0.353529	7.88247e-05	0.0288636	0.947324	0.0324138	2.56001e-15	1.10192e-07	0.73328	0.134528	5.63205e-05	-0.214472	0.0167578	-0.160205	0.0755022
BECN2	grey	-0.0886337	-0.109112	0.0341664	0.102162	0.0328286	0.0313422	0.03506	0.0352099	0.13683	0.327622	0.227693	0.706383	0.258869	0.717383	0.729671	0.69907	0.697846	0.129676	0.169524	0.0597994	0.0187346	0.836381
BEGAIN	blue	-0.0485644	-0.625756	0.913217	-0.0896379	0.213569	-0.638856	-0.685818	-0.0385995	0.11249	0.592215	7.81625e-15	2.13237e-49	0.322149	0.0172345	1.42241e-15	1.51824e-18	0.670376	0.213534	0.233403	0.00908382	0.0388874	0.668063
BEND2	grey	-0.0730973	-0.191585	0.074192	-0.0465954	-0.0551593	-0.0245054	0.0506086	0.089612	0.386401	0.419774	0.0330413	0.412826	0.60733	0.542876	0.787039	0.576706	0.32229	9.30964e-06	0.0991794	0.273107	0.0780494	0.388889
BEND3	turquoise	-0.75836	-0.189078	0.035026	0.371386	0.740327	0.702306	0.0875286	-0.103034	0.193193	1.99675e-24	0.0354506	0.699347	2.17034e-05	8.79333e-23	1.00255e-19	0.333713	0.254806	0.0315701	0.091514	0.312084	-0.132021	0.143841
BEND4	turquoise	-0.387199	0.431674	-0.395282	-0.142457	0.513611	0.768728	-0.0460345	-0.179303	-0.122262	8.88938e-06	5.56565e-07	5.53165e-06	0.114489	1.05887e-09	1.94322e-25	0.611667	0.0463061	0.176139	-0.0337755	0.709591	-0.095687	0.290438
BEND5	turquoise	0.429237	-0.226628	0.67767	-0.279683	-0.160516	-0.831202	-0.618115	-0.110122	-0.0284449	6.54616e-07	0.0113709	5.44873e-18	0.00165574	0.0749303	6.80698e-33	2.03583e-14	0.223392	0.753821	0.0544235	0.548279	0.0840135	0.353562
BEND6	brown	0.881244	0.458797	-0.00953642	-0.454597	-0.623166	-0.693701	-0.278298	-0.306926	-0.353208	1.6102e-41	8.36786e-08	0.916281	1.13444e-07	1.08449e-14	4.23592e-19	0.00174994	0.000525809	5.72636e-05	-0.163612	0.0694146	0.0176916	0.845373
BEND7	turquoise	-0.360519	0.25553	-0.356994	-0.0714611	0.391046	0.614726	0.0507337	0.185567	-0.280132	3.90362e-05	0.00417851	4.70134e-05	0.430283	7.10389e-06	3.08731e-14	0.575762	0.0390733	0.00162617	-0.0935533	0.301378	-0.252388	0.00468477
BEST1	black	-0.362933	0.0137486	-0.475965	0.553159	0.0812033	0.59197	0.841542	0.156886	0.0341824	3.43272e-05	0.879538	2.31029e-08	2.69721e-11	0.369951	4.46193e-13	2.00558e-34	0.0818396	0.706252	-0.0957276	0.290232	-0.0589883	0.515189
BEST2	brown	-0.336584	-0.319865	0.0476083	0.179492	0.145486	0.166141	0.200431	0.211216	0.235718	0.000132253	0.000292998	0.599533	0.0460725	0.106909	0.065159	0.0256152	0.0185318	0.00840111	-0.104575	0.247732	0.132221	0.143227
BEST3	green	0.155046	0.0722855	-0.258593	0.743115	-0.325713	0.0127644	0.369944	-0.276294	0.0387412	0.0855335	0.42497	0.00373288	5.00013e-23	0.000222981	0.888103	2.34904e-05	0.00189497	0.669237	-0.0430436	0.635016	-0.00609344	0.946449
BEST4	blue	-0.140384	-0.423264	0.632375	0.100909	0.264448	-0.290013	-0.509602	0.0179974	0.277261	0.119914	9.69331e-07	3.33839e-15	0.264791	0.00299778	0.00108595	1.49704e-09	0.842735	0.0018237	0.194824	0.030134	0.122094	0.176737
BET1	brown	0.950487	0.458121	-0.109596	-0.269524	-0.786469	-0.708205	-0.127455	-0.259826	-0.200265	9.04171e-64	8.79065e-08	0.225628	0.00246896	2.6849e-27	3.6224e-20	0.158342	0.00356575	0.0257398	-0.124482	0.168357	0.0732918	0.418534
BET1L	blue	-0.276272	-0.812532	0.906194	0.247081	0.32801	-0.470585	-0.283487	0.161401	0.219734	0.00189664	2.23969e-30	1.97747e-47	0.0056654	0.000200008	3.48464e-08	0.00142015	0.0733187	0.0142018	0.172982	0.0547011	0.0545999	0.54698
BEX1	turquoise	0.670775	-0.10261	0.493	-0.266258	-0.478398	-0.947337	-0.502631	-0.136962	-0.062551	1.55664e-17	0.256776	5.99606e-09	0.00279851	1.91401e-08	3.53622e-62	2.70527e-09	0.129303	0.490093	0.0427745	0.637135	0.100264	0.267873
BEX2	turquoise	0.534231	-0.2622	0.645312	-0.145967	-0.339458	-0.940485	-0.546418	-0.0682494	-0.012089	1.65775e-10	0.00326296	5.95813e-16	0.105741	0.000114817	4.99747e-59	5.21692e-11	0.451345	0.893989	0.0725845	0.423052	0.107208	0.23596
BEX3	turquoise	0.438845	-0.356555	0.708851	-0.158454	-0.260729	-0.917828	-0.538472	-0.0430534	0.047486	3.42637e-07	4.8106e-05	3.23529e-20	0.078795	0.00344779	8.7926e-51	1.11442e-10	0.634938	0.600472	0.0784361	0.386536	0.102485	0.257363
BEX4	turquoise	0.724465	-0.0650693	0.39223	-0.242113	-0.576005	-0.948856	-0.365394	-0.0219662	-0.10542	1.9116e-21	0.472754	6.62653e-06	0.00674484	2.57444e-12	6.21661e-63	3.00782e-05	0.808658	0.243909	0.00197966	0.982591	0.0893847	0.323523
BEX5	turquoise	0.559803	-0.248466	0.631199	-0.215895	-0.394487	-0.949646	-0.571828	-0.18138	0.0957738	1.38733e-11	0.00539324	3.88879e-15	0.0160299	5.79912e-06	2.46116e-63	4.00945e-12	0.0437935	0.289998	0.105454	0.243757	0.102893	0.255463
BFAR	turquoise	0.638142	0.0710599	0.10914	-0.00792245	-0.602875	-0.647964	-0.0829723	-0.329562	-0.125835	1.56406e-15	0.432883	0.227573	0.93041	1.27393e-13	4.14236e-16	0.359581	0.000185747	0.163745	-0.190792	0.0337878	0.056018	0.536603
BFSP1	blue	0.188681	-0.404053	0.713031	-0.0278629	-0.0139065	-0.673126	-0.614103	0.159446	0.164321	0.0358456	3.25901e-06	1.54538e-20	0.758702	0.878165	1.09169e-17	3.33104e-14	0.0769164	0.0681998	0.150522	0.095179	0.0146978	0.871291
BFSP2	turquoise	-0.628606	0.000867186	-0.249778	0.068896	0.52749	0.7689	0.220555	0.168301	0.191412	5.43215e-15	0.992373	0.00514638	0.447059	3.0814e-10	1.86758e-25	0.0138351	0.0616929	0.0332034	-0.0203361	0.822615	-0.0441037	0.626697
BGLAP	turquoise	-0.604176	-0.11134	-0.36223	0.184583	0.324003	0.71187	0.613072	0.174104	0.0644289	1.09348e-13	0.218285	3.56399e-05	0.0401423	0.000241661	1.90008e-20	3.77598e-14	0.0531256	0.477132	-0.105843	0.242011	-0.0280799	0.756882
BGN	turquoise	0.230186	-0.206897	0.167523	0.102074	-0.350997	-0.384244	0.130285	-0.532558	0.0105869	0.0101138	0.0211339	0.0629241	0.259285	6.41808e-05	1.05407e-05	0.14923	1.93585e-10	0.907097	0.0139452	0.877829	0.0960918	0.288393
BHLHA15	brown	-0.586688	-0.243728	0.281356	0.167274	0.690895	0.364555	-0.122459	-0.378035	-0.0394549	8.05305e-13	0.00637548	0.00154808	0.0633221	6.70374e-19	3.14667e-05	0.175435	1.49959e-05	0.663511	0.0609282	0.501443	-0.0206005	0.820347
BHLHA9	blue	-0.544354	-0.595652	0.649677	0.223573	0.59814	0.0182388	-0.412665	0.102776	0.307571	6.36596e-11	2.93772e-13	3.26911e-16	0.012558	2.20841e-13	0.840652	1.91004e-06	0.256003	0.000511024	0.146048	0.105546	-0.0292188	0.747347
BHLHB9	yellow	0.561207	0.683065	-0.395651	-0.52739	-0.385755	-0.0989348	-0.275254	-0.452445	-0.244946	1.2033e-11	2.34852e-18	5.41157e-06	3.10957e-10	9.6632e-06	0.274298	0.0019744	1.32366e-07	0.00610881	-0.154181	0.0873147	0.0119793	0.894945
BHLHE22	blue	0.223428	-0.272637	0.625371	-0.19875	-0.00643654	-0.630122	-0.51417	-0.0390593	-0.0515617	0.0126168	0.00218794	8.20822e-15	0.026905	0.943438	4.46938e-15	1.00858e-09	0.666683	0.569539	0.144676	0.108896	-0.034526	0.703437
BHLHE23	grey	-0.138615	-0.245617	0.259528	0.274039	0.10572	-0.0565382	-0.246108	-0.220268	0.392267	0.124701	0.00596629	0.00360546	0.00207111	0.242562	0.532821	0.00586386	0.0139625	6.61198e-06	0.3171	0.000332735	0.122567	0.175054
BHLHE40	red	-0.431818	-0.189026	0.311064	0.48464	0.607717	0.238115	-0.146436	-0.474307	-0.182813	5.51219e-07	0.0355026	0.000437382	1.17315e-08	7.19005e-14	0.00774229	0.104614	2.62414e-08	0.0421274	-0.0443336	0.624899	-0.114101	0.207008
BHLHE41	green	-0.111444	-0.228945	0.248694	0.526593	0.212122	-0.0899171	0.185895	0.231342	-0.221319	0.21785	0.0105375	0.00534954	3.34281e-10	0.0180226	0.320638	0.0387218	0.00973231	0.0135015	-0.122064	0.176843	-0.0364398	0.687831
BHMT	blue	-0.0892147	0.187787	-0.349686	-0.427629	0.024658	0.294179	0.194928	0.528829	-0.0698289	0.324448	0.0367488	6.86434e-05	7.28126e-07	0.785745	0.000911986	0.0300451	2.72736e-10	0.440916	0.0137134	0.879844	0.13411	0.137548
BHMT2	pink	-0.46664	-0.34762	0.0104695	0.166077	0.276664	0.287622	0.130635	0.736694	0.192256	4.6889e-08	7.62691e-05	0.908124	0.0652627	0.0018674	0.00119903	0.148132	1.81504e-22	0.0324208	0.0460997	0.611162	0.014964	0.868981
BICC1	turquoise	-0.140342	0.52967	-0.619666	-0.345251	0.165533	0.621427	0.13295	0.333581	-0.263655	0.120026	2.5254e-10	1.67988e-14	8.59849e-05	0.0661621	1.34886e-14	0.141016	0.000153084	0.00308904	-0.132033	0.143803	-0.0673743	0.457182
BICD1	turquoise	-0.385081	0.472024	-0.677019	-0.0884494	0.359834	0.876022	0.431714	0.0278552	-0.329312	1.00459e-05	3.12404e-08	6.02353e-18	0.328632	4.04804e-05	1.88693e-40	5.5508e-07	0.758767	0.000187979	-0.13505	0.13479	-0.133868	0.138267
BICD2	blue	-0.503605	-0.466531	0.723673	0.100929	0.779922	-0.0128789	-0.370342	-0.0544139	-0.0608195	2.49265e-09	4.72722e-08	2.21713e-21	0.264693	1.36528e-26	0.887106	2.29838e-05	0.548349	0.502208	0.114732	0.204492	-0.0773724	0.393028
BID	turquoise	0.62935	-0.161946	0.566108	-0.197161	-0.448955	-0.947684	-0.505489	-0.220136	0.0566067	4.93712e-15	0.0723406	7.28189e-12	0.0281741	1.69628e-07	2.38741e-62	2.12596e-09	0.0140214	0.532324	0.0610228	0.500777	0.0825613	0.361974
BIK	brown	-0.28936	-0.310286	0.25973	0.109962	0.229695	0.0358637	-0.171878	-0.116069	0.181318	0.00111581	0.000452874	0.00357856	0.22407	0.0102796	0.692516	0.0562878	0.199233	0.0438673	0.162954	0.0705593	0.010371	0.908984
BIN1	yellow	-0.514309	-0.82188	0.578683	0.596588	0.350955	-0.101177	0.199287	0.232113	0.245314	9.96377e-10	1.33816e-31	1.93147e-12	2.63944e-13	6.43193e-05	0.263517	0.0264866	0.00948507	0.00603039	0.14389	0.110853	0.0537693	0.553104
BIN2	green	-0.226337	-0.261589	-0.0611982	0.878147	-0.00151698	0.14273	0.326644	-0.0781717	0.0184726	0.0114796	0.00333864	0.499545	7.02699e-41	0.986659	0.113789	0.000213394	0.388144	0.838637	-0.0425718	0.638733	0.00703247	0.938211
BIN3	turquoise	-0.75391	-0.227566	0.0131787	0.243679	0.720657	0.629039	0.168256	0.212884	-0.0377103	5.23718e-24	0.0110269	0.884496	0.00638638	3.87891e-21	5.13856e-15	0.0617636	0.0176041	0.677542	-0.0258479	0.775673	-0.0953706	0.292043
BIRC2	brown	0.887791	0.690257	-0.427173	-0.120457	-0.763304	-0.397467	0.0958845	-0.382744	-0.284838	6.21527e-43	7.43524e-19	7.50357e-07	0.182654	6.67217e-25	4.8553e-06	0.289438	1.1485e-05	0.00134412	-0.104775	0.246821	-0.0126956	0.888703
BIRC3	brown	0.553775	0.202891	-0.19641	0.403774	-0.648145	-0.367358	0.141085	-0.496499	0.0170952	2.53762e-11	0.0238226	0.0287919	3.31503e-06	4.03988e-16	2.70468e-05	0.118059	4.5031e-09	0.850524	-0.00478034	0.957977	0.121641	0.178361
BIRC5	turquoise	0.191255	-0.2557	0.26654	0.0762065	-0.265992	-0.409169	0.0630148	-0.090674	0.123684	0.0333508	0.00415267	0.00276858	0.40022	0.00282699	2.37693e-06	0.486875	0.316565	0.171125	-0.0691907	0.445113	0.129029	0.153226
BIRC6	turquoise	-0.368	0.509449	-0.706718	0.0198896	0.318291	0.922448	0.44996	-0.0560189	-0.110737	2.6119e-05	1.51688e-09	4.69286e-20	0.826448	0.000315052	2.96977e-52	1.57983e-07	0.536597	0.220802	-0.0982608	0.277597	-0.148192	0.100472
BIRC7	brown	-0.289628	-0.306679	0.181358	0.0656769	0.164892	0.103783	0.00860513	-0.0690959	0.457561	0.00110347	0.000531594	0.0438195	0.468622	0.0672333	0.251351	0.924431	0.445738	9.1562e-08	0.188248	0.0362804	0.120538	0.182358
BIVM	turquoise	0.805405	0.104772	0.126387	-0.359186	-0.775379	-0.83642	-0.273715	-0.102073	-0.024175	1.73019e-29	0.246837	0.161888	4.18914e-05	4.08596e-26	1.18536e-33	0.0020976	0.259289	0.789843	0.0359223	0.692038	0.123106	0.173149
BLACAT1	grey	-0.0398231	0.0669838	-0.0195036	-0.221751	0.0918616	0.0717688	-0.0704162	-0.0449872	-0.249967	0.660564	0.4598	0.829764	0.0133159	0.310242	0.428295	0.437073	0.6198	0.00511151	-0.228023	0.0108625	-0.125363	0.165344
BLCAP	turquoise	0.031773	-0.4135	0.57475	-0.273847	0.0808928	-0.487474	-0.44829	0.190549	-0.0769133	0.726103	1.81211e-06	2.94291e-12	0.00208672	0.37179	9.36275e-09	1.77785e-07	0.0340201	0.395851	0.045928	0.612491	0.0692152	0.444952
BLID	turquoise	-0.465016	0.172091	-0.570932	0.175964	0.248411	0.805016	0.671373	0.235698	0.045236	5.29291e-08	0.0559794	4.40559e-12	0.0505966	0.00540382	1.9296e-29	1.42262e-17	0.00840689	0.617863	-0.0817806	0.366546	-0.061791	0.495391
BLK	turquoise	-0.577924	-0.289401	0.0953011	0.235698	0.469312	0.432947	-0.0859727	0.22848	0.446427	2.09577e-12	0.00111393	0.292397	0.00840696	3.83656e-08	5.1106e-07	0.34241	0.0107004	2.02673e-07	0.114236	0.206468	0.100843	0.265101
BLM	brown	0.806251	0.498498	-0.298825	-0.0707607	-0.75493	-0.460188	-0.0309232	-0.360961	-0.16062	1.36322e-29	3.81818e-09	0.000748279	0.434828	4.2063e-24	7.5591e-08	0.733149	3.81306e-05	0.0747386	-0.0665556	0.46268	0.00127598	0.988778
BLMH	turquoise	0.535948	-0.138589	0.553499	-0.117972	-0.311943	-0.84112	-0.400591	-0.166724	0.00122819	1.41246e-10	0.124771	2.6078e-11	0.191913	0.000420448	2.32685e-34	4.02311e-06	0.0642075	0.989199	0.0324699	0.720342	0.0522712	0.564232
BLNK	green	0.102493	0.0303766	-0.238875	0.745123	-0.263718	0.0330703	0.330155	-0.040636	0.0255305	0.257324	0.737692	0.00754338	3.31478e-23	0.00308165	0.715391	0.000180548	0.654077	0.778356	-0.105032	0.245662	-0.00782572	0.931258
BLOC1S1	turquoise	0.713646	-0.118399	0.315361	-0.135305	-0.696849	-0.920384	-0.214502	-0.142006	-0.0264061	1.38481e-20	0.190298	0.000360231	0.134047	2.51485e-19	1.38375e-51	0.0167424	0.115654	0.770961	0.0317873	0.725985	0.131578	0.145202
BLOC1S2	turquoise	0.874449	0.169189	0.183091	-0.141569	-0.732869	-0.880063	-0.324579	-0.235638	-0.0916881	3.8766e-40	0.060313	0.0418105	0.116791	3.84408e-22	2.83853e-41	0.000235218	0.00842401	0.311161	-0.0643202	0.477877	0.104227	0.24932
BLOC1S3	blue	-0.101912	-0.564959	0.406292	0.133827	-0.0625336	-0.327399	-0.0288547	-0.0144269	0.0769782	0.260043	8.19751e-12	2.8403e-06	0.13839	0.490215	0.000205893	0.750391	0.873643	0.395451	0.0302196	0.738999	0.0973963	0.281866
BLOC1S4	blue	0.305135	-0.395965	0.791173	0.0549178	-0.084088	-0.812097	-0.526459	-0.127345	0.109676	0.000568973	5.31119e-06	8.05261e-28	0.544646	0.353134	2.54388e-30	3.38387e-10	0.158705	0.225285	0.161811	0.0725814	0.0629936	0.487022
BLOC1S5	blue	0.649478	0.529624	-0.587683	-0.279907	-0.75572	-0.182685	0.223556	-0.0225887	-0.146546	3.36048e-16	2.53595e-10	7.21107e-13	0.00164094	3.54691e-24	0.0422742	0.0125648	0.803344	0.104351	-0.137551	0.127647	0.00311959	0.972569
BLOC1S6	brown	0.949081	0.488299	-0.132088	-0.272745	-0.789974	-0.675882	-0.251454	-0.246051	-0.143284	4.78017e-63	8.76426e-09	0.143635	0.00217872	1.09774e-27	7.1724e-18	0.0048455	0.00587569	0.112379	-0.0732895	0.41855	0.090203	0.319096
BLVRA	turquoise	0.556185	-0.242765	0.639175	-0.14448	-0.364786	-0.943667	-0.499356	-0.110687	0.0483306	1.99613e-11	0.00659367	1.3631e-15	0.109382	3.10781e-05	1.9276e-60	3.55584e-09	0.221013	0.594	0.055194	0.542621	0.101185	0.263478
BLVRB	blue	0.217804	-0.545417	0.814114	0.157969	-0.103915	-0.79389	-0.486673	0.0416564	0.269921	0.015097	5.74661e-11	1.40601e-30	0.0797269	0.250745	3.96015e-28	9.98099e-09	0.64597	0.00243138	0.181995	0.0430716	0.0879457	0.331406
BLZF1	brown	0.939278	0.649962	-0.391159	-0.276892	-0.84121	-0.492999	0.00442669	-0.326244	-0.244683	1.64046e-58	3.1424e-16	7.05693e-06	0.00185056	2.25422e-34	5.99631e-09	0.961083	0.000217468	0.00616568	-0.122268	0.176117	0.0432071	0.63373
BMF	brown	-0.627753	-0.415891	0.147598	0.180416	0.521233	0.346829	0.213353	0.491393	0.035868	6.05935e-15	1.55751e-06	0.101859	0.0449449	5.41292e-10	7.93946e-05	0.0173502	6.8312e-09	0.692481	0.0869377	0.336999	-0.0254302	0.779204
BMI1	turquoise	0.820724	0.204044	0.176145	-0.326337	-0.611536	-0.834918	-0.18146	-0.117692	-0.279236	1.91309e-31	0.0230206	0.0503559	0.000216513	4.54779e-14	1.97263e-33	0.0436988	0.192977	0.00168565	-0.0540724	0.550866	0.0605827	0.503877
BMP1	brown	-0.431641	-0.369414	0.0153574	0.148723	0.192911	0.226486	0.467466	0.16474	-0.016418	5.57763e-07	2.4181e-05	0.865568	0.099246	0.0318239	0.0114239	4.40772e-08	0.0674894	0.85638	0.0859896	0.342315	-0.0520976	0.565529
BMP10	grey	-0.0328604	-0.264595	0.221386	0.249475	-0.0315721	-0.162765	-0.0773945	-0.0740055	0.371108	0.717121	0.00298109	0.0134727	0.00520235	0.727766	0.070889	0.392893	0.414006	2.20383e-05	0.10931	0.226848	0.0453972	0.61661
BMP15	grey	-0.101614	-0.0888694	0.155118	-0.00539699	0.174008	0.00070671	-0.123966	0.0649049	0.194241	0.261449	0.326332	0.0853858	0.952562	0.053259	0.993785	0.170144	0.473876	0.0306411	0.139987	0.120978	0.0343198	0.705126
BMP2	blue	-0.139705	-0.145575	0.347225	0.0683919	0.315976	-0.060318	0.00170654	-0.449341	-0.174533	0.121735	0.106691	7.78169e-05	0.450398	0.000350275	0.505746	0.984992	1.65068e-07	0.0525329	-0.00160973	0.985843	-0.206419	0.0214407
BMP2K	turquoise	-0.343422	0.466254	-0.687266	0.285253	0.283618	0.873859	0.454038	-0.0287523	-0.131563	9.42649e-05	4.82633e-08	1.20456e-18	0.00132151	0.00141262	5.06469e-40	1.18094e-07	0.751247	0.145248	-0.15327	0.0892219	-0.121972	0.177174
BMP3	yellow	0.114462	0.401231	-0.142778	-0.0455013	0.103858	0.156617	-0.197849	-0.290246	-0.064038	0.205568	3.87e-06	0.113666	0.615801	0.251005	0.0823711	0.0276184	0.00107546	0.479814	-0.18752	0.0370219	-0.0219865	0.808485
BMP4	turquoise	0.264049	-0.34587	0.636286	-0.160804	-0.121639	-0.695377	-0.601919	0.062294	0.112035	0.00304337	8.33405e-05	1.99982e-15	0.074402	0.178368	3.21159e-19	1.4246e-13	0.491882	0.215404	-0.000733	0.993553	-0.0210651	0.816366
BMP5	grey	0.24238	0.0667281	-0.00798731	-0.118343	-0.239809	-0.202981	0.0127437	-0.0535202	0.208769	0.00668248	0.461518	0.929842	0.190509	0.00730473	0.0237591	0.888284	0.554947	0.0199702	0.101305	0.262908	-0.025198	0.781169
BMP6	turquoise	-0.278197	0.038789	0.192144	-0.19087	0.489546	0.245095	-0.24897	-0.45114	-0.0363391	0.00175701	0.668853	0.0325234	0.0337137	7.92896e-09	0.00607692	0.00529724	1.45282e-07	0.688649	0.0302473	0.738769	-0.0677105	0.454934
BMP7	blue	-0.346352	-0.680352	0.834473	-0.11826	0.477062	-0.317027	-0.362376	0.22347	0.158447	8.13332e-05	3.5939e-18	2.29127e-33	0.190824	2.12282e-08	0.000333859	3.53636e-05	0.0125996	0.0788088	0.205709	0.0219028	-0.0425482	0.638919
BMP8A	turquoise	-0.769948	-0.278881	0.167903	0.233005	0.773694	0.597117	0.0832075	0.0171454	0.128483	1.46563e-25	0.00170974	0.0623205	0.00920594	6.09663e-26	2.48394e-13	0.358216	0.85009	0.154987	0.0966601	0.285537	-0.0754198	0.405116
BMP8B	turquoise	-0.552868	-0.0496862	-0.302835	0.0884037	0.383914	0.64578	0.553012	0.25436	-0.101417	2.77583e-11	0.58368	0.000629172	0.328884	1.07418e-05	5.58956e-16	2.73679e-11	0.00436104	0.26238	-0.020196	0.823817	-0.101215	0.263334
BMPER	blue	0.253294	0.199487	0.291967	-0.588386	0.126276	-0.296194	-0.43514	-0.106178	-0.171071	0.0045335	0.0263324	0.00100091	6.66896e-13	0.162262	0.000837315	4.40851e-07	0.240518	0.0574721	-0.0339339	0.708291	-0.0018233	0.983965
BMPR1A	blue	0.442561	0.842653	-0.865286	-0.248955	-0.464135	0.29841	0.405992	-0.304749	-0.324638	2.65305e-07	1.35265e-34	2.13432e-38	0.00530002	5.65077e-08	0.000761716	2.8933e-06	0.000578683	0.000234558	-0.191508	0.0331131	-0.0864937	0.339481
BMPR1B	brown	0.436546	0.21684	-0.187153	0.309246	-0.433261	-0.266798	0.0631025	0.173529	-0.074638	4.0078e-07	0.0155621	0.0374004	0.000474404	5.00377e-07	0.0027414	0.486267	0.0539275	0.410016	0.00612782	0.946147	0.0181052	0.841804
BMPR2	turquoise	-0.0356263	0.785246	-0.72804	-0.213134	0.168432	0.707047	0.201654	-0.274768	-0.347373	0.694449	3.65385e-27	9.73281e-22	0.0174682	0.0614882	4.43263e-20	0.02471	0.00201258	7.72339e-05	-0.16927	0.0601891	-0.130722	0.147861
BMS1	turquoise	0.465065	0.409545	0.0237586	-0.185755	-0.113296	-0.314124	-0.236199	-0.181723	-0.474533	5.27347e-08	2.32192e-06	0.793382	0.0388715	0.210254	0.000381033	0.008265	0.0433895	2.57911e-08	-0.187903	0.0366306	-0.161444	0.0732412
BMX	blue	-0.184081	0.24275	-0.487845	-0.0420768	0.0302641	0.507824	0.238741	0.227462	0.137383	0.0406968	0.0065969	9.08935e-09	0.642642	0.738629	1.74313e-09	0.007578	0.0110644	0.128119	-0.043301	0.632992	-0.0518239	0.567575
BNC1	turquoise	-0.401609	0.1895	-0.352499	0.134497	0.337484	0.677932	0.193623	-0.0762875	0.198263	3.78223e-06	0.0350357	5.94016e-05	0.136407	0.000126543	5.23249e-18	0.0311858	0.399717	0.0272884	-0.0821481	0.36439	0.092407	0.307366
BNC2	turquoise	-0.351538	0.10728	-0.538405	0.387323	0.0830871	0.655693	0.644434	0.109897	0.186512	6.24207e-05	0.235641	1.12154e-10	8.82602e-06	0.358914	1.40647e-16	6.71437e-16	0.224346	0.0380694	-0.0224551	0.804484	0.00450672	0.96038
BNIP1	turquoise	0.728142	-0.00417847	0.239588	-0.0939639	-0.687992	-0.82941	-0.225924	-0.291074	0.00440885	9.54666e-22	0.963264	0.00736075	0.299252	1.0719e-18	1.22382e-32	0.0116355	0.00103899	0.96124	-0.081846	0.366162	0.12644	0.16171
BNIP2	blue	0.592637	0.624487	-0.628055	0.0436961	-0.612428	-0.0564959	0.370364	0.0318791	-0.220592	4.13854e-13	9.17988e-15	5.82995e-15	0.62989	4.08295e-14	0.533128	2.29561e-05	0.725225	0.0138189	-0.164295	0.0682444	-0.0188898	0.835044
BNIP3	turquoise	0.758174	0.0731926	0.354994	-0.33321	-0.52197	-0.900264	-0.328047	-0.120812	-0.181935	2.07976e-24	0.419167	5.21921e-05	0.000155859	5.06846e-10	6.92376e-46	0.000199652	0.18136	0.0431418	-0.0174989	0.847037	0.0700935	0.439182
BNIP3L	brown	0.963939	0.465242	-0.131133	-0.349072	-0.810209	-0.708188	-0.0604389	-0.208004	-0.251329	5.41367e-72	5.20452e-08	0.146579	7.08317e-05	4.40324e-30	3.63292e-20	0.504891	0.0204391	0.0048674	-0.112613	0.213032	0.0537914	0.552941
BNIPL	blue	-0.134023	-0.0193162	-0.311152	-0.136178	-0.124611	0.248407	0.272789	0.3105	0.18149	0.137807	0.831375	0.000435651	0.131532	0.167915	0.00540456	0.00217494	0.000448564	0.0436638	0.1098	0.224759	0.0801222	0.376377
BOC	turquoise	-0.831145	-0.25908	-0.00169387	0.573487	0.743434	0.751247	0.194996	0.0815456	0.164139	6.93653e-33	0.00366606	0.985103	3.36514e-12	4.68472e-23	9.23688e-24	0.0299868	0.36793	0.0685091	0.0685655	0.449247	-0.104093	0.249929
BOD1	turquoise	0.536073	-0.0156174	0.277591	0.0174489	-0.392076	-0.670614	-0.209826	-0.170324	-0.26154	1.3961e-10	0.863314	0.00179997	0.847469	6.68682e-06	1.59458e-17	0.0193376	0.0585869	0.00334478	-0.164667	0.0676125	0.14464	0.108986
BOD1L1	turquoise	0.805745	0.187763	0.152094	-0.367444	-0.630055	-0.824731	-0.221711	-0.0419838	-0.25477	1.57243e-29	0.0367726	0.0917335	2.69202e-05	4.50824e-15	5.48294e-32	0.0133331	0.643378	0.00429626	-0.0325873	0.719373	0.0533105	0.556501
BOD1L2	grey	-0.0901259	-0.264953	0.253371	0.062018	0.0425836	-0.124795	-0.219946	0.0870804	0.436884	0.319511	0.00294092	0.0045209	0.493806	0.63864	0.167284	0.0141064	0.336204	3.91676e-07	0.268277	0.00259039	0.128389	0.155292
BOK	yellow	-0.29401	-0.586626	0.323011	0.117615	0.107924	-0.11972	0.496196	0.338354	0.121999	0.000918516	8.10876e-13	0.000253149	0.193271	0.232828	0.185368	4.61678e-09	0.000121246	0.177075	0.09411	0.298498	0.0610023	0.500921
BOLA1	blue	0.0519029	-0.58284	0.842533	-0.0263071	0.0766936	-0.663294	-0.407672	-0.00606596	0.242307	0.566984	1.22986e-12	1.41171e-34	0.771796	0.397206	4.71228e-17	2.60822e-06	0.94669	0.00669964	0.190686	0.0338889	0.0800673	0.376706
BOLA2	blue	0.227414	0.526424	-0.550046	-0.202792	-0.24909	0.246185	0.173909	-0.0739386	-0.192794	0.0110821	3.39461e-10	3.66464e-11	0.0238924	0.0052745	0.00584786	0.0533969	0.414429	0.0319294	-0.154321	0.0870244	-0.113073	0.211158
BOLA2B	grey	0.0531802	0.0551616	-0.00123341	-0.0165328	-0.0469222	-0.0122899	-0.0705519	-0.259166	0.0450181	0.557467	0.542858	0.989153	0.855387	0.60481	0.892238	0.436188	0.00365437	0.619559	0.00322722	0.971623	0.0381199	0.674238
BOLA3	turquoise	0.585349	-0.123142	0.277556	-0.161345	-0.573137	-0.781907	-0.331033	-0.0117629	-0.0689334	9.33795e-13	0.173021	0.00180242	0.0734191	3.4921e-12	8.38718e-27	0.000173104	0.896832	0.446812	-0.0431192	0.634421	0.110757	0.220718
BOLL	brown	0.512933	0.473877	-0.433361	-0.200163	-0.49763	-0.129547	0.156985	0.157468	-0.155426	1.12304e-09	2.71208e-08	4.97017e-07	0.0258172	4.10239e-09	0.151569	0.0816455	0.0806988	0.0847591	-0.0642042	0.478673	0.0253228	0.780113
BOP1	blue	-0.509723	-0.516289	0.673637	0.270896	0.693034	-0.00515598	-0.306002	-0.0971538	0.0395506	1.48156e-09	8.38016e-10	1.01024e-17	0.00234127	4.72609e-19	0.954678	0.000547691	0.283072	0.662745	0.16127	0.0735551	-0.118865	0.18855
BORA	blue	0.252915	0.590086	-0.678929	0.0485836	-0.32123	0.32239	0.319414	-0.0506692	-0.0886854	0.00459634	5.51523e-13	4.48435e-18	0.592068	0.000275038	0.000260586	0.000299163	0.576248	0.327339	-0.152042	0.0918461	-0.0980643	0.278563
BORCS5	turquoise	-0.702102	0.140334	-0.336884	0.0389067	0.684344	0.934084	0.289154	0.0857798	-0.0144187	1.03797e-19	0.120048	0.000130325	0.667908	1.91876e-18	2.09109e-56	0.0011254	0.343498	0.873715	-0.039329	0.66452	-0.12472	0.16754
BORCS6	blue	0.126343	-0.590155	0.892036	0.0419374	0.029143	-0.774198	-0.514951	-0.0416747	0.16478	0.162035	5.47261e-13	6.74946e-44	0.643745	0.74798	5.40987e-26	9.42155e-10	0.645825	0.067422	0.184603	0.0401205	0.0807368	0.372716
BORCS7	turquoise	0.804057	0.00629315	0.331274	-0.169573	-0.687433	-0.952362	-0.366167	-0.158011	0.0205376	2.52267e-29	0.944696	0.000171113	0.0597244	1.17259e-18	9.08465e-65	2.88487e-05	0.0796464	0.820886	0.0410519	0.650768	0.0993206	0.272422
BORCS8	turquoise	0.392453	-0.493832	0.592627	0.163831	-0.443735	-0.875001	-0.249755	-0.0510743	0.20016	6.5399e-06	5.60295e-09	4.14289e-13	0.0690378	2.44565e-07	3.01419e-40	0.00515049	0.573199	0.0258191	0.106222	0.24032	0.179993	0.0454581
BPGM	brown	0.882777	0.162123	0.165525	-0.259027	-0.761082	-0.898526	-0.253493	-0.236598	-0.135101	7.6497e-42	0.0720251	0.0661746	0.00367324	1.0957e-24	1.88161e-45	0.00450077	0.00815379	0.13464	-0.0488146	0.590306	0.117413	0.194042
BPHL	blue	0.0467022	-0.0279901	0.345953	0.0341334	0.198803	-0.168358	-0.392684	0.114868	0.149291	0.606505	0.757635	8.29911e-05	0.706654	0.0268634	0.0616047	6.45152e-06	0.203952	0.0979468	0.0519785	0.566419	-0.0253335	0.780022
BPI	turquoise	-0.30242	-0.145482	-0.0784138	0.105196	0.170722	0.268888	0.163178	0.143967	0.260368	0.000640637	0.106917	0.386672	0.244921	0.0579909	0.00253022	0.0701669	0.110659	0.00349443	0.0388106	0.66868	0.0723313	0.424675
BPIFA1	grey	-0.224645	-0.191987	-0.0215109	0.357327	0.0537031	0.169053	0.0522681	0.156838	0.360987	0.0121297	0.0326685	0.812551	4.61979e-05	0.553593	0.0605237	0.564255	0.0819347	3.80788e-05	0.0371596	0.681995	0.0944879	0.296553
BPIFA2	grey	-0.138099	-0.245248	0.1936	0.224122	0.0749149	-0.0336297	-0.141535	-0.0439271	0.47975	0.126123	0.00604437	0.0312061	0.0123367	0.408276	0.710789	0.116879	0.62808	1.72295e-08	0.0200771	0.824838	0.129504	0.151706
BPIFA3	brown	-0.315045	-0.218094	0.103565	0.441188	0.246885	0.202437	-0.0324892	0.090385	0.398782	0.000365434	0.0149591	0.252354	2.91702e-07	0.0057048	0.0241454	0.720183	0.318116	4.48674e-06	0.195594	0.029476	0.0476611	0.599128
BPIFB1	brown	-0.404365	-0.392935	0.00556631	0.30277	0.10458	0.204231	0.088553	0.176225	0.296687	3.19727e-06	6.35691e-06	0.951075	0.00063094	0.247708	0.0228926	0.328064	0.0502488	0.000819958	0.106358	0.239716	0.105572	0.243229
BPIFB2	yellow	-0.10654	-0.30057	0.188858	0.212246	-0.0108419	-0.0809263	-0.0298178	0.132573	0.580811	0.238909	0.000694107	0.035669	0.0179539	0.904871	0.371591	0.742347	0.142158	1.53421e-12	0.277	0.00184272	0.282566	0.00147422
BPIFB3	yellow	-0.18292	-0.408069	0.335991	0.205966	0.0923713	-0.124375	-0.198756	0.0889742	0.612272	0.0420045	2.54485e-06	0.000136146	0.0217344	0.307553	0.168727	0.0269003	0.32576	4.16067e-14	-0.00189543	0.983331	0.209644	0.0194453
BPIFB4	blue	-0.0425657	-0.489928	0.551835	-0.0330239	0.0144625	-0.405362	-0.35187	-0.0221099	0.412499	0.638781	7.68876e-09	3.074e-11	0.715773	0.873334	3.00763e-06	6.13616e-05	0.807431	1.93008e-06	0.179883	0.0455926	0.0784521	0.386439
BPIFB6	turquoise	-0.0229688	-0.4462	0.394685	0.172485	-0.116242	-0.329122	-0.249556	-0.0482546	0.51865	0.800104	2.0592e-07	5.7313e-06	0.0554108	0.198559	0.00018969	0.00518737	0.594582	6.80766e-10	0.0558769	0.537631	0.275125	0.00198445
BPIFC	grey	0.049777	-0.181474	0.0523449	-0.0253386	-0.200902	-0.143311	0.0576469	0.119556	0.447132	0.582992	0.0436831	0.563682	0.77998	0.0252633	0.112311	0.524804	0.185975	1.92885e-07	0.0495814	0.584475	0.0990084	0.273939
BPNT1	turquoise	0.770929	0.311493	0.121542	-0.087563	-0.53249	-0.670643	-0.219697	-0.327419	-0.107818	1.16655e-25	0.000429047	0.178716	0.333522	1.94815e-10	1.58776e-17	0.0142186	0.0002057	0.23329	0.0149403	0.869186	0.0158138	0.861612
BPTF	blue	0.169953	0.540986	-0.735802	-0.290702	-0.25804	0.344736	0.522591	0.0954058	-0.442642	0.0591471	8.78361e-11	2.16489e-22	0.00105522	0.00380997	8.82447e-05	4.79442e-10	0.291864	2.63837e-07	-0.189076	0.0354525	-0.0435689	0.630888
BRAF	turquoise	-0.193819	0.656271	-0.790483	-0.212016	0.178419	0.837002	0.32945	-0.0822072	-0.194418	0.0310125	1.29561e-16	9.62708e-28	0.0180816	0.0474117	9.7164e-34	0.000186745	0.364044	0.0304866	-0.149985	0.0963802	-0.114674	0.204722
BRAP	brown	0.848283	0.25457	0.136609	-0.154069	-0.659451	-0.79346	-0.25108	-0.196712	-0.130063	1.75342e-35	0.00432774	0.130302	0.0875473	8.22268e-17	4.43383e-28	0.00491125	0.0285426	0.149931	0.000640403	0.994368	0.0570362	0.529213
BRAT1	blue	-0.45784	-0.791164	0.908777	0.259837	0.545115	-0.270785	-0.392752	0.126694	0.310363	8.97233e-08	8.07143e-28	3.90071e-48	0.00356434	5.91646e-11	0.00235141	6.42571e-06	0.160863	0.00045133	0.271587	0.00227926	0.00786079	0.930951
BRCA1	blue	0.294397	0.30781	-0.589613	0.0784688	-0.520065	0.0832385	0.726229	0.297076	-0.0587382	0.000903622	0.000505638	5.81487e-13	0.386337	6.00526e-10	0.358036	1.37194e-21	0.00080646	0.516975	-0.066653	0.462024	-0.044355	0.624732
BRCA2	blue	0.0989307	0.410734	-0.597229	0.318973	-0.268234	0.388905	0.290159	-0.157467	0.220594	0.274318	2.15583e-06	2.45215e-13	0.000305314	0.00259464	8.05102e-06	0.0010794	0.0807003	0.0138179	-0.0986823	0.275531	-0.05275	0.560664
BRCC3	brown	0.82113	0.595453	-0.244652	-0.192117	-0.591386	-0.474561	-0.0947303	-0.182963	-0.388004	1.68774e-31	3.00525e-13	0.00617241	0.0325483	4.76586e-13	2.57363e-08	0.29531	0.0419555	8.48399e-06	-0.210508	0.0189384	0.00459528	0.959602
BRD1	blue	-0.236092	-0.269139	0.578596	0.0556923	0.553264	-0.143943	-0.281347	0.0974082	-0.259282	0.0082953	0.00250588	1.94949e-12	0.538978	2.66936e-11	0.110721	0.00154862	0.281807	0.00363857	0.0463222	0.60944	-0.107177	0.236094
BRD2	turquoise	0.182714	-0.585657	0.776871	0.187085	-0.11323	-0.775619	-0.416002	-0.0422739	0.127891	0.0422403	9.02614e-13	2.85849e-26	0.0374705	0.210518	3.85838e-26	1.54662e-06	0.641084	0.156913	0.102562	0.257	0.108513	0.230273
BRD3	yellow	-0.170929	-0.775845	0.771618	0.00644314	0.117376	-0.528291	-0.280181	0.0981908	0.193048	0.0576823	3.65596e-26	9.93273e-26	0.94338	0.194185	2.86468e-10	0.00162302	0.277941	0.0317004	0.223905	0.0124238	0.117217	0.194792
BRD4	blue	-0.419852	-0.626467	0.339125	0.0800177	0.208862	-0.0295642	-0.0611497	0.191864	0.0976086	1.20888e-06	7.14071e-15	0.000116722	0.377002	0.0199137	0.744462	0.499886	0.0327815	0.280814	0.0766705	0.397348	0.104324	0.248873
BRD7	turquoise	0.720803	-0.0320879	0.347798	-0.153838	-0.571184	-0.912416	-0.217068	-0.0371717	-0.134823	3.77595e-21	0.723497	7.55835e-05	0.0880282	4.2906e-12	3.64302e-49	0.0154509	0.681897	0.135452	0.0136647	0.880268	0.0716492	0.429067
BRD8	turquoise	-0.0805965	0.323044	-0.245749	-0.22887	0.282008	0.296265	0.252011	0.340702	-0.522603	0.37355	0.000252754	0.00593869	0.0105637	0.00150787	0.000834797	0.00474909	0.000107957	4.78916e-10	-0.214548	0.0167183	-0.151451	0.0931322
BRD9	turquoise	0.185193	-0.634797	0.803907	0.096499	-0.165543	-0.816777	-0.424088	0.00163455	0.303875	0.0394771	2.43255e-15	2.63002e-29	0.286345	0.0661445	6.35705e-31	9.18651e-07	0.985625	0.000601249	0.19156	0.0330648	0.114169	0.206738
BRDT	turquoise	0.616116	0.194824	0.0661838	-0.336512	-0.505719	-0.584886	-0.244367	-0.0267545	0.0100091	2.60426e-14	0.0301344	0.465189	0.000132718	2.08494e-09	9.82633e-13	0.00623439	0.768023	0.912147	0.0395801	0.662508	0.0435859	0.630755
BRF1	blue	-0.686738	-0.81969	0.810311	0.254374	0.706221	-0.012163	-0.279018	0.151704	0.355272	1.31076e-18	2.62751e-31	4.27472e-30	0.00435876	5.11522e-20	0.893344	0.00170037	0.0925788	5.14416e-05	0.254932	0.00427098	0.0361473	0.690208
BRF2	red	-0.557093	-0.288208	0.412391	0.432081	0.729484	0.298946	-0.210431	-0.0336525	0.151779	1.82273e-11	0.00117036	1.94325e-06	5.41606e-07	7.38803e-22	0.000744397	0.0189833	0.710602	0.0924173	0.0995131	0.271489	-0.108189	0.231674
BRI3	turquoise	0.08454	-0.646923	0.643156	0.295173	-0.17518	-0.644811	-0.249249	-0.0824431	0.160195	0.350543	4.77929e-16	7.98541e-16	0.000874436	0.0516499	6.37915e-16	0.00524473	0.362664	0.0755215	0.0968842	0.284416	0.136956	0.12932
BRI3BP	turquoise	0.652269	-0.0755657	0.363957	-0.384768	-0.556681	-0.873036	-0.364869	-0.216118	-0.0866367	2.2782e-16	0.404205	3.2494e-05	1.02278e-05	1.89955e-11	7.33901e-40	3.0941e-05	0.0159185	0.338681	0.032059	0.723737	0.12314	0.173031
BRICD5	brown	-0.580048	-0.637195	0.469636	0.0509635	0.46156	0.0705714	-0.0746953	0.173475	0.249468	1.66655e-12	1.77352e-15	3.74366e-08	0.574032	6.835e-08	0.436061	0.409656	0.0540031	0.00520372	0.275269	0.00197328	0.0194047	0.830615
BRINP1	blue	-0.0915382	-0.32271	0.736626	-0.170598	0.41407	-0.373185	-0.654742	-0.175245	-0.0938843	0.311955	0.000256727	1.83959e-22	0.058176	1.74812e-06	1.96536e-05	1.60915e-16	0.0515616	0.299663	0.0766889	0.397235	-0.0842494	0.352208
BRINP2	blue	-0.201081	-0.535275	0.83681	-0.175868	0.406067	-0.38791	-0.752616	0.0526293	0.199327	0.0251304	1.5041e-10	1.03755e-33	0.0507247	2.8799e-06	8.53074e-06	6.90532e-24	0.561562	0.0264558	0.197284	0.0280741	0.0165349	0.855369
BRINP3	green	0.186813	0.372368	-0.208077	-0.522225	-0.0497499	0.0432764	0.0259901	-0.102008	-0.374545	0.0377533	2.05608e-05	0.0203936	4.95401e-10	0.583197	0.633185	0.774471	0.259596	1.82266e-05	-0.101154	0.263626	-0.0899093	0.32068
BRIP1	turquoise	-0.171808	0.37773	-0.581619	0.0456123	0.0848609	0.605862	0.261573	0.39756	0.099324	0.0563894	1.52556e-05	1.40524e-12	0.61494	0.348711	8.96219e-14	0.00334058	4.82824e-06	0.272405	-0.164632	0.067671	-0.00943398	0.917177
BRIX1	brown	0.95048	0.426956	-0.0875683	-0.129431	-0.802384	-0.729444	-0.158209	-0.307399	-0.205732	9.11538e-64	7.6118e-07	0.333492	0.151939	4.01217e-29	7.44513e-22	0.079264	0.000514928	0.0218874	-0.0808265	0.372183	0.0458986	0.612719
BRK1	turquoise	0.688008	-0.174089	0.45529	-0.100875	-0.61059	-0.970409	-0.397965	-0.109562	0.0923285	1.06921e-18	0.0531464	1.0792e-07	0.264952	5.09738e-14	3.79689e-77	4.71253e-06	0.225769	0.307779	0.0611277	0.50004	0.140768	0.118896
BRMS1	blue	-0.00656803	-0.738933	0.833379	0.407616	0.00250207	-0.667278	-0.333301	0.080454	0.323649	0.942285	1.16285e-22	3.30656e-33	2.61728e-06	0.977997	2.62287e-17	0.000155172	0.374398	0.000245699	0.172468	0.0554349	0.105216	0.244831
BRMS1L	brown	0.91169	0.704972	-0.443963	-0.331	-0.793796	-0.418572	-0.0256071	-0.382392	-0.315652	5.89302e-49	6.34833e-20	2.40708e-07	0.000173379	4.05916e-28	1.31254e-06	0.777708	1.1718e-05	0.000355481	-0.192568	0.0321348	0.0589254	0.515637
BROX	blue	0.679803	0.743058	-0.697365	-0.149522	-0.657019	-0.0605738	0.331842	0.122229	-0.292789	3.91484e-18	5.05798e-23	2.30735e-19	0.0974232	1.16476e-16	0.50394	0.000166499	0.176256	0.000966963	-0.212226	0.0179651	0.0127204	0.888487
BRPF1	blue	-0.760811	-0.655941	0.588955	0.48149	0.778378	0.237089	-0.160513	-0.0729038	0.178419	1.16356e-24	1.35771e-16	6.25849e-13	1.50373e-08	1.98727e-26	0.00801852	0.0749348	0.421009	0.0474111	0.177409	0.0487009	-0.0392319	0.665298
BRPF3	turquoise	-0.728222	-0.105378	0.0724059	-0.0372954	0.861117	0.635629	0.0300092	0.0366036	-0.246989	9.40168e-22	0.244098	0.424196	0.680896	1.20036e-37	2.18063e-15	0.740751	0.686502	0.00568383	0.000170455	0.998501	-0.138378	0.125352
BRS3	turquoise	0.462025	0.123751	-0.0485161	-0.0789229	-0.464318	-0.381557	0.0156768	0.00173106	0.0359068	6.60462e-08	0.170891	0.592584	0.383586	5.57443e-08	1.22888e-05	0.862799	0.984776	0.692165	-0.117782	0.192636	0.134026	0.1378
BRSK1	blue	-0.267109	-0.667719	0.910182	0.0257289	0.453226	-0.432011	-0.485581	-0.0583436	0.014251	0.00270901	2.4566e-17	1.58025e-48	0.776678	1.25177e-07	5.44137e-07	1.08872e-08	0.519799	0.875171	0.131406	0.145732	0.0352996	0.697114
BRSK2	blue	-0.531646	-0.806644	0.890591	0.0793338	0.610528	-0.219296	-0.450287	0.0880234	0.174474	2.10592e-10	1.22007e-29	1.45193e-43	0.381107	5.13537e-14	0.0144005	1.54357e-07	0.330977	0.0526136	0.223367	0.0126416	0.0305969	0.73586
BRWD1	yellow	0.298951	0.905992	-0.866612	-0.317387	-0.247245	0.486901	0.282753	-0.190903	-0.232775	0.000744242	2.24117e-47	1.21702e-38	0.000328386	0.00563255	9.80093e-09	0.0014631	0.0336826	0.00927737	-0.157459	0.0807173	-0.119163	0.187436
BRWD3	turquoise	-0.295601	0.591731	-0.762866	-0.122904	0.272578	0.892326	0.413627	0.0182237	-0.193069	0.000858697	4.58399e-13	7.36187e-25	0.17386	0.00219295	5.78008e-44	1.79767e-06	0.840783	0.031681	-0.128973	0.153405	-0.135236	0.134249
BSCL2	turquoise	-0.764377	-0.060284	-0.150308	0.130326	0.736913	0.805738	0.212444	0.0230518	-0.114997	5.24147e-25	0.505986	0.0956563	0.149101	1.73816e-22	1.57563e-29	0.0178446	0.799396	0.203443	-0.00227423	0.98	-0.151959	0.0920256
BSDC1	blue	-0.00588883	-0.586913	0.80857	-0.197742	0.149838	-0.631764	-0.369813	0.166454	-0.0121885	0.948244	7.85462e-13	7.05259e-30	0.0277045	0.0967107	3.61384e-15	2.36597e-05	0.064647	0.893121	0.160622	0.0747351	0.0301677	0.739431
BSG	blue	0.153532	-0.632812	0.891253	-0.033617	-0.0447855	-0.826154	-0.561012	-0.034525	0.17426	0.0886704	3.15346e-15	1.02365e-43	0.710894	0.621372	3.49198e-32	1.2274e-11	0.703445	0.0529089	0.189311	0.0352208	0.111217	0.218797
BSN	red	-0.896729	-0.353087	0.258729	0.0860526	0.955789	0.633504	-0.117895	0.165208	0.0464068	5.19182e-45	5.76244e-05	0.00371398	0.341959	1.05967e-66	2.88139e-15	0.192206	0.0667036	0.608787	0.143205	0.11258	-0.0875864	0.333392
BSND	brown	-0.40033	-0.360225	0.237425	0.278149	0.294117	0.156509	-0.0452612	-0.223054	0.3758	4.08695e-06	3.96502e-05	0.00792722	0.00176038	0.000914364	0.0825865	0.617667	0.0127696	1.69958e-05	0.211121	0.0185864	-0.120764	0.181532
BSPH1	grey	0.00947196	0.0561901	-0.140232	-0.0786277	-0.0617928	0.067737	0.154796	0.167448	0.0839029	0.916845	0.53535	0.12032	0.385373	0.495379	0.454757	0.0860453	0.0630437	0.354199	0.0157483	0.862179	0.0217703	0.810332
BSPRY	turquoise	0.223258	-0.373808	0.639889	-0.188394	-0.0623619	-0.678335	-0.472879	0.311467	0.0686596	0.012686	1.89873e-05	1.23918e-15	0.0361334	0.491408	4.91627e-18	2.92695e-08	0.000429553	0.448623	0.140578	0.1194	0.134833	0.135421
BST1	blue	0.0270356	-0.0485909	-0.208519	0.490646	-0.216403	0.0613145	0.547099	0.314662	0.126509	0.765657	0.592012	0.0201224	7.25643e-09	0.015777	0.498728	4.88381e-11	0.000371858	0.161481	-0.117927	0.192086	-0.0195791	0.829115
BST2	green	0.133617	-0.522369	0.527197	0.681453	-0.215273	-0.57981	-0.183736	-0.212991	0.191606	0.139014	4.89057e-10	3.16449e-10	3.02581e-18	0.0163447	1.70996e-12	0.0410818	0.0175456	0.0330216	0.126823	0.160435	0.118248	0.190869
BSX	blue	-0.265435	-0.229065	0.30825	0.164511	0.342064	0.0573965	-0.243761	-0.0322535	0.215076	0.00288757	0.0104961	0.000495871	0.0678762	0.000100884	0.52661	0.00636813	0.722129	0.0164457	0.152174	0.0915625	-0.0140545	0.876879
BTAF1	turquoise	-0.228129	0.636129	-0.783312	-0.065949	0.214865	0.866585	0.460404	-0.0728972	-0.193054	0.0108246	2.04155e-15	5.92331e-27	0.466778	0.0165542	1.23099e-38	7.44069e-08	0.421051	0.0316945	-0.133696	0.138781	-0.136813	0.129726
BTBD1	brown	0.853529	0.326398	0.175312	-0.211292	-0.57027	-0.776171	-0.35199	-0.351852	-0.145339	2.42212e-36	0.000215887	0.0514709	0.0184886	4.72248e-12	3.38158e-26	6.09825e-05	6.14197e-05	0.107267	-0.0311039	0.731649	0.0362101	0.689697
BTBD10	yellow	0.48751	0.797622	-0.413905	-0.337856	-0.172737	0.0406145	-0.080496	-0.462563	-0.367336	9.33546e-09	1.46783e-28	1.76642e-06	0.000124252	0.0550493	0.654249	0.374148	6.34786e-08	2.70783e-05	-0.172988	0.0546914	-0.0907758	0.31602
BTBD16	turquoise	0.33444	0.0455087	-0.170196	-0.0427327	-0.444917	-0.258438	0.579117	0.228837	-0.211415	0.000146835	0.615744	0.0587793	0.637464	2.25233e-07	0.00375427	1.84294e-12	0.0105753	0.018419	-0.134296	0.137001	-0.12747	0.158293
BTBD17	blue	-0.421506	-0.713682	0.724909	0.118864	0.400795	-0.194308	-0.25358	0.0561209	0.346617	1.08652e-06	1.37595e-20	1.75908e-21	0.188551	3.97375e-06	0.0305825	0.00448657	0.535854	8.02507e-05	0.323997	0.000241727	-0.0133014	0.883428
BTBD18	turquoise	-0.648211	0.189461	-0.54159	0.188725	0.501345	0.979142	0.425975	0.0992827	-0.0267778	4.00356e-16	0.0350735	8.29355e-11	0.0358017	3.01286e-09	2.67914e-86	8.11905e-07	0.272606	0.767827	-0.0940142	0.298992	-0.119612	0.185767
BTBD19	turquoise	-0.756864	-0.105302	-0.302799	0.464764	0.533154	0.859435	0.316454	0.0192161	0.145696	2.76749e-24	0.244442	0.000630166	5.39299e-08	1.83195e-10	2.37221e-37	0.000342708	0.832236	0.106397	0.0487365	0.590901	-0.0760998	0.400881
BTBD2	blue	-0.187701	-0.781009	0.96362	0.0156097	0.274049	-0.578381	-0.568135	0.0149104	0.243483	0.0368359	1.04622e-26	9.17808e-72	0.863381	0.00207024	1.99515e-12	5.90169e-12	0.869446	0.00643031	0.247007	0.00568023	0.0815952	0.367638
BTBD3	turquoise	0.0706651	0.763562	-0.593166	-0.224316	0.139632	0.546873	0.117499	-0.172592	-0.342073	0.43545	6.29726e-25	3.89782e-13	0.0122595	0.121932	4.99186e-11	0.193713	0.0552576	0.00010084	-0.224524	0.0121774	-0.167287	0.0633016
BTBD6	blue	0.164378	-0.495221	0.87416	-0.0326305	0.0570042	-0.765603	-0.576462	-0.0833014	0.107659	0.068103	5.00137e-09	4.41876e-40	0.719017	0.529444	3.97157e-25	2.4515e-12	0.357672	0.233984	0.176968	0.0492729	0.0353533	0.696675
BTBD7	blue	-0.364199	0.451546	-0.743531	0.023438	0.226328	0.897755	0.490416	-0.0660235	-0.0813581	3.20755e-05	1.41138e-07	4.59357e-23	0.796109	0.0114831	2.91544e-45	7.39225e-09	0.466273	0.369036	-0.0859169	0.342724	-0.101581	0.261605
BTBD8	yellow	0.52678	0.890727	-0.606545	-0.416974	-0.324186	0.135848	-0.0460761	-0.306235	-0.256705	3.28659e-10	1.35155e-43	8.26518e-14	1.45376e-06	0.000239593	0.132479	0.611344	0.000542092	0.00400216	-0.187155	0.0373981	-0.0594565	0.511853
BTBD9	brown	-0.82126	-0.596086	0.523819	0.0786365	0.842584	0.331816	-0.352164	0.22699	0.257267	1.6215e-31	2.79565e-13	4.29435e-10	0.38532	1.38645e-34	0.000166707	6.04395e-05	0.0112373	0.00392026	0.232169	0.00946752	-0.0114792	0.899307
BTC	green	0.247541	0.443339	-0.248161	-0.522289	-0.0651336	0.0503274	-0.0677739	0.116629	-0.14626	0.00557375	2.51373e-07	0.00545226	4.92583e-10	0.472317	0.578827	0.454511	0.197056	0.105036	-0.0780364	0.388968	-0.0221569	0.807029
BTD	turquoise	-0.380128	0.345864	-0.471363	-0.346633	0.368654	0.753091	0.294074	0.145494	-0.0542103	1.33262e-05	8.33649e-05	3.28492e-08	8.01866e-05	2.52056e-05	6.23987e-24	0.000916031	0.106889	0.549849	-0.0315056	0.728317	-0.153559	0.0886142
BTF3	turquoise	0.844588	0.061257	0.200852	-0.123707	-0.760667	-0.920209	-0.20064	-0.0893056	-0.10849	6.76509e-35	0.499132	0.0253004	0.171043	1.20114e-24	1.57303e-51	0.025458	0.323953	0.230372	-0.0669026	0.460346	0.111924	0.215864
BTF3L4	brown	0.904133	0.622463	-0.465434	-0.191641	-0.882742	-0.425431	0.049326	-0.192838	-0.14797	6.98591e-47	1.18456e-14	5.1307e-08	0.0329892	7.78081e-42	8.41428e-07	0.586414	0.0318897	0.100989	-0.199757	0.0261254	0.0658312	0.467575
BTG1	turquoise	0.692383	0.102641	0.0258425	-0.323024	-0.686122	-0.693244	-0.141142	0.101773	-0.217821	5.25852e-19	0.256632	0.775719	0.000252995	1.44634e-18	4.56615e-19	0.117909	0.260698	0.0150886	-0.0898958	0.320753	0.0923482	0.307675
BTG2	green	-0.340217	-0.25862	-0.124383	0.693713	0.120587	0.261853	0.476916	0.293119	-0.074499	0.000110586	0.00372908	0.168699	4.22704e-19	0.182181	0.00330574	2.1469e-08	0.000953625	0.410891	-0.00303176	0.973341	-0.0551453	0.542978
BTG3	brown	0.884437	0.296576	-0.0208785	-0.171984	-0.781186	-0.753544	-0.0514177	-0.164633	-0.194614	3.37544e-42	0.000823822	0.817965	0.0561335	1.00172e-26	5.66402e-24	0.570619	0.0676694	0.0303157	-0.0447759	0.621446	0.0418815	0.644187
BTG4	grey	-0.151775	0.00289988	-0.160688	0.215458	0.0663133	0.248202	0.235981	0.229024	0.22363	0.0924253	0.9745	0.0746137	0.0162507	0.464314	0.0054443	0.00832649	0.01051	0.0125347	-0.0843167	0.351822	0.00116838	0.989725
BTK	green	-0.291158	-0.230509	-0.093624	0.889859	0.0646089	0.2632	0.312464	-0.0289262	0.235282	0.00103536	0.010006	0.301011	2.13176e-43	0.475899	0.00314251	0.00041071	0.749793	0.00852619	-0.0342248	0.705904	0.0630211	0.486831
BTLA	turquoise	-0.169257	0.106184	-0.238738	-0.0105994	0.0969001	0.339752	0.125299	-0.0786706	0.168914	0.0602082	0.240491	0.00757895	0.906988	0.284337	0.000113162	0.16556	0.385114	0.0607385	-0.0622791	0.491985	0.0108784	0.904552
BTN1A1	turquoise	-0.614568	0.0888089	-0.341804	0.110031	0.5354	0.81463	0.217029	0.184182	0.0262859	3.14735e-14	0.326663	0.000102201	0.223779	1.4866e-10	1.20693e-30	0.0154698	0.0405845	0.771975	-0.0877594	0.332434	-0.168182	0.0618798
BTN2A1	blue	-0.430935	-0.280406	0.477003	0.11053	0.68838	0.0871927	-0.234108	0.0366474	-0.273473	5.84699e-07	0.0016084	2.13241e-08	0.221671	1.00705e-18	0.335578	0.00887107	0.686145	0.00211755	0.0532688	0.55681	-0.114805	0.204201
BTN2A2	green	-0.292807	-0.208258	-0.0508354	0.570491	0.15718	0.215382	0.294118	0.394379	-0.0440339	0.000966249	0.020282	0.574996	4.61446e-12	0.0812615	0.0162895	0.000914329	5.83641e-06	0.627244	-0.0327738	0.717834	-0.111724	0.21669
BTN3A1	green	-0.0855469	-0.292941	0.0767785	0.538178	-0.100853	-0.0842045	0.143772	0.0332906	0.114756	0.344814	0.000960798	0.396682	1.1458e-10	0.265056	0.352466	0.111148	0.713578	0.204399	0.0711827	0.432086	0.0153755	0.865411
BTN3A2	turquoise	0.517996	-0.189018	0.250493	0.31987	-0.575746	-0.723167	-0.0749398	-0.156298	-0.0149471	7.21221e-10	0.0355103	0.00501596	0.000292923	2.64662e-12	2.43619e-21	0.40812	0.0830062	0.869127	0.0215178	0.812491	0.0821364	0.364459
BTN3A3	grey	0.208507	-0.0754833	0.018551	0.171094	-0.27033	-0.290078	0.0105649	0.0494959	-0.214117	0.0201297	0.404719	0.837962	0.0574386	0.00239323	0.00108303	0.90729	0.585124	0.0169439	-0.196153	0.0290059	-0.0162322	0.857989
BTNL2	turquoise	-0.636809	0.0983902	-0.400291	0.0327987	0.519279	0.855693	0.208516	0.175949	0.00581528	1.86635e-15	0.276961	4.09673e-06	0.717629	6.43875e-10	1.04643e-36	0.0201241	0.0506156	0.94889	-0.00617396	0.945742	-0.130913	0.147263
BTNL3	turquoise	0.549238	0.21792	0.0590568	-0.0529627	-0.414685	-0.481545	-0.259566	-0.208102	-0.12953	3.9659e-11	0.0150415	0.5147	0.559082	1.68137e-06	1.49723e-08	0.00360046	0.0203784	0.151621	-0.111768	0.216507	0.105932	0.241613
BTNL8	grey	0.207972	0.0395372	0.0665551	-0.182182	-0.166327	-0.216686	-0.164954	0.055955	0.147803	0.0204588	0.662852	0.462683	0.0428547	0.0648532	0.0156377	0.0671283	0.537062	0.101379	-0.198818	0.0268515	0.242729	0.00660174
BTNL9	turquoise	0.273641	0.0344201	0.318005	-0.63572	-0.0395106	-0.428577	-0.406929	-0.196256	-0.215343	0.00210365	0.704305	0.000319208	2.15479e-15	0.663065	6.8392e-07	2.7309e-06	0.0289203	0.0163089	0.0344332	0.704197	0.0698224	0.440958
BTRC	turquoise	-0.286993	0.505616	-0.456644	-0.281517	0.432906	0.717122	0.00654598	-0.110975	-0.182849	0.00123049	2.10317e-09	9.78532e-08	0.00153807	5.12467e-07	7.40405e-21	0.942478	0.219806	0.042086	-0.106569	0.238778	-0.106306	0.239949
BUB1	blue	-0.0959595	0.0537132	-0.319608	0.546384	-0.0873504	0.282119	0.327277	0.183478	0.18703	0.28906	0.553519	0.000296492	5.23392e-11	0.334701	0.00150113	0.000207086	0.0413719	0.037528	0.00027243	0.997604	0.0777142	0.390935
BUB1B	blue	0.157256	0.371851	-0.480173	0.170638	-0.238809	0.229572	0.108227	0.0843217	0.0616832	0.0811136	2.11557e-05	1.66695e-08	0.0581158	0.00756047	0.0103214	0.231511	0.351793	0.496145	-0.00239851	0.978908	0.0433538	0.632577
BUB3	brown	0.943076	0.434201	-0.198892	-0.220997	-0.864633	-0.674557	0.0334331	-0.147238	-0.239809	3.57859e-60	4.69698e-07	0.0267935	0.0136412	2.80797e-38	8.78271e-18	0.712405	0.102705	0.00730478	-0.143814	0.111043	0.0842107	0.35243
BUD13	grey	-0.120034	0.0693962	-0.172275	0.110464	0.0865748	0.204078	0.329617	-0.292401	-0.367386	0.184206	0.443759	0.0557134	0.22195	0.339027	0.0229969	0.000185258	0.000982846	2.70052e-05	-0.0299725	0.741057	-0.0810592	0.370804
BUD31	turquoise	0.680899	-0.103348	0.489354	-0.0319092	-0.481846	-0.945516	-0.366023	-0.137977	-0.0821737	3.29978e-18	0.253355	8.05289e-09	0.724976	1.46225e-08	2.66158e-61	2.90738e-05	0.126462	0.36424	-0.0350251	0.699355	0.0927994	0.305307
BVES	black	0.103717	0.418494	-0.648373	0.0740306	-0.209967	0.356078	0.854213	0.163736	-0.211399	0.251654	1.31909e-06	3.91507e-16	0.413847	0.0192546	4.93224e-05	1.86045e-36	0.0692007	0.0184284	-0.217921	0.015041	-0.0196041	0.828901
BYSL	blue	0.200066	-0.36341	0.763726	0.132387	0.0341667	-0.66163	-0.551409	-0.331646	0.134146	0.0258904	3.34613e-05	6.06946e-25	0.142723	0.706381	6.0026e-17	3.20566e-11	0.000168073	0.137444	0.129141	0.152865	0.0668218	0.460888
BZW1	brown	0.915782	0.599336	-0.247903	-0.163368	-0.745301	-0.5239	-0.0791976	-0.383841	-0.20706	3.69951e-50	1.92349e-13	0.00550243	0.0698364	3.19552e-23	4.26329e-10	0.381928	1.07866e-05	0.0210307	-0.174798	0.0521699	0.0483419	0.593914
BZW2	brown	0.85021	0.271918	0.0908982	-0.413154	-0.712148	-0.775549	-0.419648	-0.215858	-0.0354801	8.54851e-36	0.00225008	0.315365	1.85208e-06	1.8084e-20	3.92347e-26	1.22485e-06	0.0160489	0.695641	0.0216554	0.811315	0.0791507	0.38221
C10orf105	turquoise	0.201862	-0.414135	0.379594	0.465936	-0.259008	-0.562588	0.0473759	0.33018	0.0283137	0.0245587	1.74097e-06	1.37348e-05	4.94218e-08	0.00367584	1.04534e-11	0.601318	0.000180335	0.754921	0.114252	0.206406	-0.00477231	0.958047
C10orf120	grey	-0.0368874	-0.170583	0.196903	0.0829616	0.0690724	-0.123869	-0.0111155	0.0835975	0.0939564	0.6842	0.0581982	0.0283853	0.359643	0.445894	0.170479	0.902481	0.35596	0.29929	0.0510792	0.573162	-0.0693023	0.444377
C10orf53	grey	-0.287615	-0.222665	0.131552	0.0543135	0.223778	0.15387	-0.0567285	0.30509	0.253958	0.00119936	0.012931	0.14528	0.549088	0.0124751	0.0879623	0.531441	0.000570106	0.00442546	0.128619	0.154548	-0.143944	0.110717
C10orf62	turquoise	-0.490211	-0.0895052	-0.298831	0.0884424	0.278501	0.575703	0.503821	0.404999	0.116924	7.51582e-09	0.322869	0.000748097	0.328671	0.00173584	2.65879e-12	2.44759e-09	3.07536e-06	0.19592	0.00848441	0.925488	-0.0714582	0.430302
C10orf67	grey	0.224808	0.133468	0.14497	-0.0096136	-0.0560683	-0.219024	-0.483962	-0.248295	0.0253695	0.0120655	0.13946	0.108171	0.915606	0.536236	0.0145255	1.23776e-08	0.00542628	0.779718	-0.00160808	0.985858	-0.142142	0.115301
C10orf71	blue	-0.243845	-0.317189	0.268191	0.131634	0.189624	-0.000702996	-0.171251	0.108411	0.515018	0.00634937	0.000331391	0.00259893	0.145028	0.0349141	0.993817	0.0572061	0.230714	9.36685e-10	0.191862	0.0327841	0.161302	0.0734976
C10orf82	blue	0.0288836	-0.159986	0.377396	-0.224719	0.129786	-0.245214	-0.170228	-0.0257879	0.101621	0.750149	0.0759086	1.55445e-05	0.0121003	0.150809	0.00605166	0.0587306	0.77618	0.261415	0.0401397	0.658035	0.0324896	0.72018
C10orf88	brown	0.879627	0.32105	0.0974998	-0.296149	-0.673699	-0.78671	-0.288724	-0.304788	-0.1872	3.49239e-41	0.00027735	0.281353	0.000838931	1.0007e-17	2.52612e-27	0.00114565	0.000577713	0.0373512	-0.0665312	0.462845	0.0752456	0.406204
C10orf90	black	-0.390114	0.246787	-0.669851	0.185708	0.168787	0.796659	0.846198	0.229153	-0.0629585	7.50235e-06	0.00572475	1.78787e-17	0.0389222	0.0609357	1.89969e-28	3.77231e-35	0.0104656	0.487265	-0.150384	0.0954867	-0.0927327	0.305656
C10orf95	brown	-0.695626	-0.493915	0.451979	0.404654	0.734155	0.300228	-0.199057	0.127304	0.194515	3.08179e-19	5.565e-09	1.36851e-07	3.14126e-06	2.99134e-22	0.000704452	0.0266653	0.158842	0.0304021	0.10758	0.234329	-0.0747751	0.409154
C10orf99	yellow	-0.123025	-0.319573	0.239794	0.0724103	0.0196065	-0.109708	-0.118715	0.111541	0.338681	0.173433	0.000296973	0.00730858	0.424168	0.82888	0.225151	0.189112	0.217448	0.000119305	-0.0576801	0.524566	0.204322	0.0228306
C11orf1	turquoise	0.79583	-0.00840122	0.255814	-0.139326	-0.751818	-0.914638	-0.2935	-0.107888	0.0636579	2.37009e-28	0.926216	0.00413529	0.12276	8.18326e-24	8.13349e-50	0.000938451	0.232984	0.482431	0.016162	0.858596	0.140936	0.118451
C11orf16	turquoise	-0.540251	0.226011	-0.41947	0.0591694	0.497162	0.841567	0.294396	-0.0347316	0.0125572	9.41903e-11	0.0116025	1.23903e-06	0.513897	4.26368e-09	1.98756e-34	0.000903651	0.701754	0.889908	-0.0498886	0.582147	-0.0321983	0.722586
C11orf21	turquoise	-0.609	-0.217819	0.047968	0.403696	0.546689	0.542558	0.0925543	0.176232	0.297484	6.16892e-14	0.0150897	0.596775	3.33092e-06	5.08162e-11	7.56171e-11	0.306592	0.0502404	0.000792516	0.0972829	0.28243	-0.0943392	0.297317
C11orf24	yellow	-0.228381	-0.387205	0.0454716	0.194404	-0.0165414	0.0362129	0.476878	0.0902728	-0.0216104	0.0107353	8.88651e-06	0.616032	0.0304984	0.855313	0.689675	2.15313e-08	0.31872	0.8117	-0.0820514	0.364956	0.0661805	0.465212
C11orf42	turquoise	-0.778519	0.0332857	-0.290034	0.175587	0.722533	0.928293	0.281404	0.125254	-0.022358	1.92075e-26	0.713617	0.001085	0.0511002	2.74136e-21	2.98165e-54	0.00154507	0.165713	0.805313	-0.0166619	0.85427	-0.133566	0.139166
C11orf52	grey	-0.146374	0.107584	-0.212939	-0.158211	0.114108	0.277417	0.208582	0.260965	0.000273287	0.104763	0.234313	0.0175742	0.0792607	0.20698	0.00181246	0.0200836	0.00341746	0.997596	-9.20814e-05	0.99919	-0.0715359	0.4298
C11orf54	blue	0.589147	0.451576	-0.540715	-0.40886	-0.75628	-0.17318	0.225042	-0.277129	-0.0880959	6.12622e-13	1.40837e-07	9.01287e-11	2.42296e-06	3.14153e-24	0.0544195	0.0119741	0.00183326	0.330577	-0.0632277	0.485402	0.0885578	0.328038
[truncated: 16,192 more rows]
