# Supplementary material for: Transcriptomics and functional genomics implicate WNT3 in hemispheric lateralization of speech production
Source: iScience. 2026 Jan 14;29(2):114692. doi: 10.1016/j.isci.2026.114692 (PMC12876320; doi:10.1016/j.isci.2026.114692)
Supplement: Table S5. Speech-related GWAS information curated from the GWAS Catalog [file mmc6.xlsx]

## Sheet: Sheet1
Table S5. Speech-related GWAS information curated from the GWAS Catalog.
DATE ADDED TO CATALOG	PUBMEDID	FIRST AUTHOR	DATE	JOURNAL	LINK	STUDY	DISEASE/TRAIT	INITIAL SAMPLE SIZE	REPLICATION SAMPLE SIZE	REGION	CHR_ID	CHR_POS	REPORTED GENE(S)	MAPPED_GENE	UPSTREAM_GENE_ID	DOWNSTREAM_GENE_ID	SNP_GENE_IDS	UPSTREAM_GENE_DISTANCE	DOWNSTREAM_GENE_DISTANCE	STRONGEST SNP-RISK ALLELE	SNPS	MERGED	SNP_ID_CURRENT	CONTEXT	INTERGENIC	RISK ALLELE FREQUENCY	P-VALUE	PVALUE_MLOG	P-VALUE (TEXT)	OR or BETA	95% CI (TEXT)	PLATFORM [SNPS PASSING QC]	CNV	MAPPED_TRAIT	MAPPED_TRAIT_URI	STUDY ACCESSION	GENOTYPING TECHNOLOGY
2009-10-06	19786962	Roeske D	2009-09-29	Mol Psychiatry	www.ncbi.nlm.nih.gov/pubmed/19786962	First genome-wide association scan on neurophysiological endophenotypes points to trans-regulation effects on SLC2A3 in dyslexic children.	Speech perception in dyslexia	200 European ancestry cases	186 European ancestry cases	10q26.3	10	130193981	NR	GLRX3 - LINC02646	ENSG00000108010	ENSG00000236303		9460	19507	rs4751178-G	rs4751178	0	4751178	regulatory_region_variant	1	NR	7e-06	5.1549	(MMNb)			Illumina [297086]	N	speech perception	http://www.ebi.ac.uk/efo/EFO_0004336	GCST000492	Genome-wide genotyping array
2009-10-06	19786962	Roeske D	2009-09-29	Mol Psychiatry	www.ncbi.nlm.nih.gov/pubmed/19786962	First genome-wide association scan on neurophysiological endophenotypes points to trans-regulation effects on SLC2A3 in dyslexic children.	Speech perception in dyslexia	200 European ancestry cases	186 European ancestry cases	4q32.1	4	156077389	PDGFC, CTSO, TDO2	FTH1P21 - NA	ENSG00000249013			70401		rs4234898-T	rs4234898	0	4234898	intergenic_variant	1	NR	5e-08	7.30103	(MMNb)			Illumina [297086]	N	speech perception	http://www.ebi.ac.uk/efo/EFO_0004336	GCST000492	Genome-wide genotyping array
2011-01-04	21051773	Scerri TS	2010-11-09	Hum Mol Genet	www.ncbi.nlm.nih.gov/pubmed/21051773	PCSK6 is associated with handedness in individuals with dyslexia.	Handedness in dyslexia	192 individuals	573 European ancestry individuals	15q26.3	15	101334918	PCSK6	PCSK6-AS1, PCSK6			ENSG00000259764, ENSG00000140479			rs11855415-A	rs11855415	0	11855415	intron_variant	0	0.25	2e-08	7.69897		0.35	[0.23-0.47] SD increase	Illumina [~ 2000000] (imputed)	N	handedness	http://www.ebi.ac.uk/efo/EFO_0009902	GCST000868	Genome-wide genotyping array
2013-05-17	23423138	Ludwig KU	2013-02-19	Transl Psychiatry	www.ncbi.nlm.nih.gov/pubmed/23423138	A common variant in myosin-18B contributes to mathematical abilities in children with dyslexia and intraparietal sulcus variability in adults.	Mathematical ability in children with dyslexia	200 European ancestry cases	510 European ancestry cases	22q12.1	22	25763322	MYO18B	MYO18B			ENSG00000133454			rs133885-?	rs133885	0	133885	missense_variant	0	NR	8e-10	9.09691		4.87	% increase	Illumina [NR]	N	mathematical ability	http://www.ebi.ac.uk/efo/EFO_0004875	GCST001866	Genome-wide genotyping array
2014-10-28	24571439	Nudel R	2014-02-26	Genes Brain Behav	www.ncbi.nlm.nih.gov/pubmed/24571439	Genome-wide association analyses of child genotype effects and parent-of-origin effects in specific language impairment.	Parent of origin effect on language impairment (paternal)	153 European ancestry case-parent trios, 54 European ancestry case-mother duos, 12 European ancestry case-father duos, 18 European ancestry cases	NA	14q12	14	24302079	C14orf21, DHRS1, CIDEB, ADCY4, LTB4R	NOP9			ENSG00000196943			rs4280164-G	rs4280164	0	4280164	missense_variant	0	0.767	4e-08	7.39794		3.872	[NR] unit increase	Illumina [614937]	N	language impairment	http://www.ebi.ac.uk/efo/EFO_0005425	GCST002371	Genome-wide genotyping array
2014-10-28	24571439	Nudel R	2014-02-26	Genes Brain Behav	www.ncbi.nlm.nih.gov/pubmed/24571439	Genome-wide association analyses of child genotype effects and parent-of-origin effects in specific language impairment.	Parent of origin effect on language impairment (paternal)	153 European ancestry case-parent trios, 54 European ancestry case-mother duos, 12 European ancestry case-father duos, 18 European ancestry cases	NA	7p14.1	7	40878471	C7orf10, INHBA	SUGCT - LINC01450	ENSG00000175600	ENSG00000232458		17708	86196	rs7801303-?	rs7801303	0	7801303	intergenic_variant	1		4e-07	6.39794				Illumina [614937]	N	language impairment	http://www.ebi.ac.uk/efo/EFO_0005425	GCST002371	Genome-wide genotyping array
2014-10-28	24571439	Nudel R	2014-02-26	Genes Brain Behav	www.ncbi.nlm.nih.gov/pubmed/24571439	Genome-wide association analyses of child genotype effects and parent-of-origin effects in specific language impairment.	Parent of origin effect on language impairment (paternal)	153 European ancestry case-parent trios, 54 European ancestry case-mother duos, 12 European ancestry case-father duos, 18 European ancestry cases	NA	9q22.33	9	97749049	KRT18P13, FOXE1	PTCSC2			ENSG00000236130			rs16924016-?	rs16924016	0	16924016	intron_variant	0		5e-06	5.30103				Illumina [614937]	N	language impairment	http://www.ebi.ac.uk/efo/EFO_0005425	GCST002371	Genome-wide genotyping array
2014-10-28	24571439	Nudel R	2014-02-26	Genes Brain Behav	www.ncbi.nlm.nih.gov/pubmed/24571439	Genome-wide association analyses of child genotype effects and parent-of-origin effects in specific language impairment.	Parent of origin effect on language impairment (paternal)	153 European ancestry case-parent trios, 54 European ancestry case-mother duos, 12 European ancestry case-father duos, 18 European ancestry cases	NA	13q32.1	13	94865368	LOC100129259, ABCC4	SOX21-AS1 - LINC00557	ENSG00000227640	ENSG00000260962		61938	94673	rs2209852-?	rs2209852	0	2209852	intergenic_variant	1		6e-06	5.22185				Illumina [614937]	N	language impairment	http://www.ebi.ac.uk/efo/EFO_0005425	GCST002371	Genome-wide genotyping array
2015-06-05	25226531	St Pourcain B	2014-09-16	Nat Commun	www.ncbi.nlm.nih.gov/pubmed/25226531	Common variation near ROBO2 is associated with expressive vocabulary in infancy.	Expressive vocabulary in infants	6,851 European ancestry 15-18-month-old children, 6,299 European ancestry 24-30-month-old children	2,038 European ancestry 15-18-month-old children, 4,520 European ancestry 24-30-month-old children	3p12.3	3	77668605	ROBO2	ROBO2 - NA	ENSG00000185008			18641		rs7642482-G	rs7642482	0	7642482	regulatory_region_variant	1	0.19	1e-08	8	(15-18 months)	0.11	[0.073-0.147] unit decrease	Illumina [2449665] (imputed)	N	infant expressive language ability	http://www.ebi.ac.uk/efo/EFO_0006316	GCST002611	Genome-wide genotyping array
2015-06-05	25226531	St Pourcain B	2014-09-16	Nat Commun	www.ncbi.nlm.nih.gov/pubmed/25226531	Common variation near ROBO2 is associated with expressive vocabulary in infancy.	Expressive vocabulary in infants	6,851 European ancestry 15-18-month-old children, 6,299 European ancestry 24-30-month-old children	2,038 European ancestry 15-18-month-old children, 4,520 European ancestry 24-30-month-old children	11p15.2	11	15444314	INSC							rs10734234-T	rs10734234	0	10734234	intergenic_variant	1	0.9	2e-07	6.69897	(15-18 months)	0.15	[0.095-0.205] unit decrease	Illumina [2449665] (imputed)	N	infant expressive language ability	http://www.ebi.ac.uk/efo/EFO_0006316	GCST002611	Genome-wide genotyping array
2015-06-05	25226531	St Pourcain B	2014-09-16	Nat Commun	www.ncbi.nlm.nih.gov/pubmed/25226531	Common variation near ROBO2 is associated with expressive vocabulary in infancy.	Expressive vocabulary in infants	6,851 European ancestry 15-18-month-old children, 6,299 European ancestry 24-30-month-old children	2,038 European ancestry 15-18-month-old children, 4,520 European ancestry 24-30-month-old children	12q15	12	67459004	CAND1	LINC02408			ENSG00000203585			rs11176749-T	rs11176749	0	11176749	intron_variant	0	0.11	7e-07	6.1549	(15-18 months)	0.12	[0.073-0.167] unit decrease	Illumina [2449665] (imputed)	N	infant expressive language ability	http://www.ebi.ac.uk/efo/EFO_0006316	GCST002611	Genome-wide genotyping array
2015-06-05	25226531	St Pourcain B	2014-09-16	Nat Commun	www.ncbi.nlm.nih.gov/pubmed/25226531	Common variation near ROBO2 is associated with expressive vocabulary in infancy.	Expressive vocabulary in infants	6,851 European ancestry 15-18-month-old children, 6,299 European ancestry 24-30-month-old children	2,038 European ancestry 15-18-month-old children, 4,520 European ancestry 24-30-month-old children	12q21.33	12	91502635	NR							rs11106179-A	rs11106179	0	11106179	intergenic_variant	1	0.2	3e-06	5.52288	(15-18 months)	0.087	[0.05-0.124] unit decrease	Illumina [2449665] (imputed)	N	infant expressive language ability	http://www.ebi.ac.uk/efo/EFO_0006316	GCST002611	Genome-wide genotyping array
2015-06-05	25226531	St Pourcain B	2014-09-16	Nat Commun	www.ncbi.nlm.nih.gov/pubmed/25226531	Common variation near ROBO2 is associated with expressive vocabulary in infancy.	Expressive vocabulary in infants	6,851 European ancestry 15-18-month-old children, 6,299 European ancestry 24-30-month-old children	2,038 European ancestry 15-18-month-old children, 4,520 European ancestry 24-30-month-old children	19p13.3	19	3970685	DAPK3	DAPK3			ENSG00000167657			rs1654584-G	rs1654584	0	1654584	intron_variant	0	0.23	3e-07	6.52288	(15-18 months)	0.091	[0.056-0.126] unit decrease	Illumina [2449665] (imputed)	N	infant expressive language ability	http://www.ebi.ac.uk/efo/EFO_0006316	GCST002611	Genome-wide genotyping array
2015-06-05	25226531	St Pourcain B	2014-09-16	Nat Commun	www.ncbi.nlm.nih.gov/pubmed/25226531	Common variation near ROBO2 is associated with expressive vocabulary in infancy.	Expressive vocabulary in infants	6,851 European ancestry 15-18-month-old children, 6,299 European ancestry 24-30-month-old children	2,038 European ancestry 15-18-month-old children, 4,520 European ancestry 24-30-month-old children	21q22.2	21	40830505	NR	DSCAM			ENSG00000171587			rs4818184-A	rs4818184	0	4818184	intron_variant	0	0.13	7e-06	5.1549	(15-18 months)	0.1	[0.057-0.143] unit decrease	Illumina [2449665] (imputed)	N	infant expressive language ability	http://www.ebi.ac.uk/efo/EFO_0006316	GCST002611	Genome-wide genotyping array
2015-06-05	25226531	St Pourcain B	2014-09-16	Nat Commun	www.ncbi.nlm.nih.gov/pubmed/25226531	Common variation near ROBO2 is associated with expressive vocabulary in infancy.	Expressive vocabulary in infants	6,851 European ancestry 15-18-month-old children, 6,299 European ancestry 24-30-month-old children	2,038 European ancestry 15-18-month-old children, 4,520 European ancestry 24-30-month-old children	5q22.1	5	111260794	NR	CAMK4			ENSG00000152495			rs11742977-C	rs11742977	0	11742977	intron_variant	0	0.59	4e-06	5.39794	(24-30 months)	0.065	[0.038-0.092] unit increase	Illumina [2449665] (imputed)	N	infant expressive language ability	http://www.ebi.ac.uk/efo/EFO_0006316	GCST002611	Genome-wide genotyping array
2015-06-05	25226531	St Pourcain B	2014-09-16	Nat Commun	www.ncbi.nlm.nih.gov/pubmed/25226531	Common variation near ROBO2 is associated with expressive vocabulary in infancy.	Expressive vocabulary in infants	6,851 European ancestry 15-18-month-old children, 6,299 European ancestry 24-30-month-old children	2,038 European ancestry 15-18-month-old children, 4,520 European ancestry 24-30-month-old children	11q23.2	11	112771909	NR							rs7113211-A	rs7113211	0	7113211	intergenic_variant	1	0.5	9e-06	5.04576	(15-18 months)	0.073	[0.04-0.106] unit decrease	Illumina [2449665] (imputed)	N	infant expressive language ability	http://www.ebi.ac.uk/efo/EFO_0006316	GCST002611	Genome-wide genotyping array
2016-12-01	27016271	Kornilov SA	2016-03-25	Pediatrics	www.ncbi.nlm.nih.gov/pubmed/27016271	Genome-Wide Association and Exome Sequencing Study of Language Disorder in an Isolated Population.	Developmental language disorder (linguistic errors)	149 isolated population cases, 210 isolated population controls	NA	8q12.1	8	57283936	LINC00588	LINC00588			ENSG00000215117			rs10504229-A	rs10504229	0	10504229	intron_variant	0	0.16	6e-06	5.22185		0.5	[NR] unit increase	Illumina [223580]	N	linguistic error measurement, specific language impairment	http://www.ebi.ac.uk/efo/EFO_0007798, http://www.ebi.ac.uk/efo/EFO_1001510	GCST003397	Genome-wide genotyping array
2016-12-01	27016271	Kornilov SA	2016-03-25	Pediatrics	www.ncbi.nlm.nih.gov/pubmed/27016271	Genome-Wide Association and Exome Sequencing Study of Language Disorder in an Isolated Population.	Developmental language disorder (linguistic errors)	149 isolated population cases, 210 isolated population controls	NA	8q12.1	8	57283936	LINC00588	LINC00588			ENSG00000215117			rs10504229-?	rs10504229	0	10504229	intron_variant	0	0.162	4e-07	6.39794	(Semantic/pragmatic)	0.508	[0.31-0.7] unit increase	Illumina [223580]	N	linguistic error measurement, specific language impairment	http://www.ebi.ac.uk/efo/EFO_0007798, http://www.ebi.ac.uk/efo/EFO_1001510	GCST003397	Genome-wide genotyping array
2016-12-01	27016271	Kornilov SA	2016-03-25	Pediatrics	www.ncbi.nlm.nih.gov/pubmed/27016271	Genome-Wide Association and Exome Sequencing Study of Language Disorder in an Isolated Population.	Developmental language disorder	149 isolated population cases, 210 isolated population controls	NA	6q25.1	6	152001750	ESR1	ESR1			ENSG00000091831			rs722208-G	rs722208	0	722208	intron_variant	0	0.35	3e-06	5.52288		0.22	[NR] unit increase	Illumina [223580]	N	specific language impairment	http://www.ebi.ac.uk/efo/EFO_1001510	GCST003396	Genome-wide genotyping array
2016-12-01	27016271	Kornilov SA	2016-03-25	Pediatrics	www.ncbi.nlm.nih.gov/pubmed/27016271	Genome-Wide Association and Exome Sequencing Study of Language Disorder in an Isolated Population.	Developmental language disorder	149 isolated population cases, 210 isolated population controls	NA	15q14	15	38844103	intergenic	LINC02694			ENSG00000175779			rs1559831-T	rs1559831	0	1559831	intron_variant	0	0.06	4e-06	5.39794		0.34	[NR] unit decrease	Illumina [223580]	N	specific language impairment	http://www.ebi.ac.uk/efo/EFO_1001510	GCST003396	Genome-wide genotyping array
2016-12-01	27016271	Kornilov SA	2016-03-25	Pediatrics	www.ncbi.nlm.nih.gov/pubmed/27016271	Genome-Wide Association and Exome Sequencing Study of Language Disorder in an Isolated Population.	Developmental language disorder	149 isolated population cases, 210 isolated population controls	NA	15q14	15	38858723	intergenic	LINC02694			ENSG00000175779			rs6496012-G	rs6496012	0	6496012	intron_variant	0	0.06	4e-06	5.39794		0.34	[NR] unit decrease	Illumina [223580]	N	specific language impairment	http://www.ebi.ac.uk/efo/EFO_1001510	GCST003396	Genome-wide genotyping array
2016-12-01	27016271	Kornilov SA	2016-03-25	Pediatrics	www.ncbi.nlm.nih.gov/pubmed/27016271	Genome-Wide Association and Exome Sequencing Study of Language Disorder in an Isolated Population.	Developmental language disorder (linguistic errors)	149 isolated population cases, 210 isolated population controls	NA	14q32.2	14	100898928	MEG8	MEG8, RTL1			ENSG00000225746, ENSG00000254656			rs2180386-A	rs2180386	0	2180386	intron_variant	0	0.38	7e-06	5.1549		0.21	[NR] unit decrease	Illumina [223580]	N	linguistic error measurement, specific language impairment	http://www.ebi.ac.uk/efo/EFO_0007798, http://www.ebi.ac.uk/efo/EFO_1001510	GCST003397	Genome-wide genotyping array
2016-12-01	27016271	Kornilov SA	2016-03-25	Pediatrics	www.ncbi.nlm.nih.gov/pubmed/27016271	Genome-Wide Association and Exome Sequencing Study of Language Disorder in an Isolated Population.	Developmental language disorder (linguistic errors)	149 isolated population cases, 210 isolated population controls	NA	22q12.1	22	26597742	NR	TPST2 - CRYBB1	ENSG00000128294	ENSG00000100122		1025	1536	rs5761618-?	rs5761618	0	5761618	intron_variant	1	0.494	2e-06	5.69897	(Well-formedness)	0.349	[0.21-0.49] unit increase	Illumina [223580]	N	linguistic error measurement, specific language impairment	http://www.ebi.ac.uk/efo/EFO_0007798, http://www.ebi.ac.uk/efo/EFO_1001510	GCST003397	Genome-wide genotyping array
2016-12-01	27016271	Kornilov SA	2016-03-25	Pediatrics	www.ncbi.nlm.nih.gov/pubmed/27016271	Genome-Wide Association and Exome Sequencing Study of Language Disorder in an Isolated Population.	Developmental language disorder (linguistic errors)	149 isolated population cases, 210 isolated population controls	NA	6q23.2	6	133543112	NR	TARID			ENSG00000227954			rs4895970-?	rs4895970	0	4895970	intron_variant	0	0.497	5e-06	5.30103	(Phonetic/prosodic)	0.355	[0.2-0.51] unit increase	Illumina [223580]	N	linguistic error measurement, specific language impairment	http://www.ebi.ac.uk/efo/EFO_0007798, http://www.ebi.ac.uk/efo/EFO_1001510	GCST003397	Genome-wide genotyping array
2016-12-01	27016271	Kornilov SA	2016-03-25	Pediatrics	www.ncbi.nlm.nih.gov/pubmed/27016271	Genome-Wide Association and Exome Sequencing Study of Language Disorder in an Isolated Population.	Developmental language disorder (syntactic complexity)	149 isolated population cases, 210 isolated population controls	NA	9q33.1	9	115113402	TNC	TNC, DELEC1			ENSG00000041982, ENSG00000173077			rs3789868-G	rs3789868	0	3789868	intron_variant	0	0.47	4e-06	5.39794				Illumina [223580]	N	syntactic complexity measurement, specific language impairment	http://www.ebi.ac.uk/efo/EFO_0007799, http://www.ebi.ac.uk/efo/EFO_1001510	GCST003398	Genome-wide genotyping array
2016-12-01	27016271	Kornilov SA	2016-03-25	Pediatrics	www.ncbi.nlm.nih.gov/pubmed/27016271	Genome-Wide Association and Exome Sequencing Study of Language Disorder in an Isolated Population.	Developmental language disorder (syntactic complexity)	149 isolated population cases, 210 isolated population controls	NA	9q33.1	9	115113409	TNC	DELEC1, TNC			ENSG00000173077, ENSG00000041982			rs3789867-?	rs3789867	0	3789867	intron_variant	0	0.469	3e-06	5.52288	(Mean utterance length)	0.345	[0.2-0.49] unit decrease	Illumina [223580]	N	syntactic complexity measurement, specific language impairment	http://www.ebi.ac.uk/efo/EFO_0007799, http://www.ebi.ac.uk/efo/EFO_1001510	GCST003398	Genome-wide genotyping array
2016-12-01	27016271	Kornilov SA	2016-03-25	Pediatrics	www.ncbi.nlm.nih.gov/pubmed/27016271	Genome-Wide Association and Exome Sequencing Study of Language Disorder in an Isolated Population.	Developmental language disorder (linguistic errors)	149 isolated population cases, 210 isolated population controls	NA	1p36.22	1	9145273	intergenic	GPR157 - MIR34AHG	ENSG00000180758	ENSG00000228526		16171	2738	rs12121864-C	rs12121864	0	12121864	TF_binding_site_variant	1	0.09	8e-06	5.09691		0.28	[NR] unit increase	Illumina [223580]	N	linguistic error measurement, specific language impairment	http://www.ebi.ac.uk/efo/EFO_0007798, http://www.ebi.ac.uk/efo/EFO_1001510	GCST003397	Genome-wide genotyping array
2016-12-01	27016271	Kornilov SA	2016-03-25	Pediatrics	www.ncbi.nlm.nih.gov/pubmed/27016271	Genome-Wide Association and Exome Sequencing Study of Language Disorder in an Isolated Population.	Developmental language disorder (linguistic errors)	149 isolated population cases, 210 isolated population controls	NA	1p36.22	1	9145273	NR	GPR157 - MIR34AHG	ENSG00000180758	ENSG00000228526		16171	2738	rs12121864-?	rs12121864	0	12121864	TF_binding_site_variant	1	0.088	7e-07	6.1549	(Phonetic/prosodic)	0.642	[0.39-0.89] unit increase	Illumina [223580]	N	linguistic error measurement, specific language impairment	http://www.ebi.ac.uk/efo/EFO_0007798, http://www.ebi.ac.uk/efo/EFO_1001510	GCST003397	Genome-wide genotyping array
2016-12-01	27016271	Kornilov SA	2016-03-25	Pediatrics	www.ncbi.nlm.nih.gov/pubmed/27016271	Genome-Wide Association and Exome Sequencing Study of Language Disorder in an Isolated Population.	Developmental language disorder	149 isolated population cases, 210 isolated population controls	NA	21q22.13	21	36787862	HLCS	HLCS			ENSG00000159267			rs3787751-C	rs3787751	0	3787751	intron_variant	0	0.05	5e-06	5.30103		0.07	[NR] unit decrease	Illumina [223580]	N	specific language impairment	http://www.ebi.ac.uk/efo/EFO_1001510	GCST003396	Genome-wide genotyping array
2016-12-01	27016271	Kornilov SA	2016-03-25	Pediatrics	www.ncbi.nlm.nih.gov/pubmed/27016271	Genome-Wide Association and Exome Sequencing Study of Language Disorder in an Isolated Population.	Developmental language disorder (linguistic errors)	149 isolated population cases, 210 isolated population controls	NA	21q22.13	21	36787862	HLCS	HLCS			ENSG00000159267			rs3787751-C	rs3787751	0	3787751	intron_variant	0	0.45	5e-07	6.30103		0.07	[NR] unit decrease	Illumina [223580]	N	linguistic error measurement, specific language impairment	http://www.ebi.ac.uk/efo/EFO_0007798, http://www.ebi.ac.uk/efo/EFO_1001510	GCST003397	Genome-wide genotyping array
2016-12-01	27016271	Kornilov SA	2016-03-25	Pediatrics	www.ncbi.nlm.nih.gov/pubmed/27016271	Genome-Wide Association and Exome Sequencing Study of Language Disorder in an Isolated Population.	Developmental language disorder (linguistic errors)	149 isolated population cases, 210 isolated population controls	NA	21q22.13	21	36787862	HLCS	HLCS			ENSG00000159267			rs3787751-?	rs3787751	0	3787751	intron_variant	0	0.448	2e-07	6.69897	(Well-formedness)	0.385	[0.24-0.53] unit decrease	Illumina [223580]	N	linguistic error measurement, specific language impairment	http://www.ebi.ac.uk/efo/EFO_0007798, http://www.ebi.ac.uk/efo/EFO_1001510	GCST003397	Genome-wide genotyping array
2016-12-01	27016271	Kornilov SA	2016-03-25	Pediatrics	www.ncbi.nlm.nih.gov/pubmed/27016271	Genome-Wide Association and Exome Sequencing Study of Language Disorder in an Isolated Population.	Developmental language disorder (syntactic complexity)	149 isolated population cases, 210 isolated population controls	NA	17q21.2	17	41734624	HAP1	HAP1			ENSG00000173805			rs4796604-?	rs4796604	0	4796604	missense_variant	0	0.444	5e-06	5.30103	(Complex structures)	0.358	[0.21-0.51] unit increase	Illumina [223580]	N	syntactic complexity measurement, specific language impairment	http://www.ebi.ac.uk/efo/EFO_0007799, http://www.ebi.ac.uk/efo/EFO_1001510	GCST003398	Genome-wide genotyping array
2017-07-21	28577822	Deters KD	2017-05-31	Brain Lang	www.ncbi.nlm.nih.gov/pubmed/28577822	Genome-wide association study of language performance in Alzheimer's disease.	Language performance in older adults (adjusted for episodic memory)	310 European ancestry Alzheimer's disease individuals, 511 European ancestry individuals with late mild cognitive impairment, 280 European ancestry individuals with early mild cognitive impairment, 94 European ancestry individuals with significant memory concern, 365 European ancestry individuals with normal cognition	NA	7p14.1	7	42148801	GLI3	GLI3			ENSG00000106571			rs3801203-A	rs3801203	0	3801203	intron_variant	0	0.19	3e-09	8.52288		0.261	[0.17-0.35] unit decrease	Illumina [5574300] (imputed)	N	cognitive decline measurement, memory performance, language measurement	http://www.ebi.ac.uk/efo/EFO_0007710, http://www.ebi.ac.uk/efo/EFO_0004874, http://www.ebi.ac.uk/efo/EFO_0007797	GCST004372	Genome-wide genotyping array
2017-07-21	28577822	Deters KD	2017-05-31	Brain Lang	www.ncbi.nlm.nih.gov/pubmed/28577822	Genome-wide association study of language performance in Alzheimer's disease.	Language performance in older adults (adjusted for episodic memory)	310 European ancestry Alzheimer's disease individuals, 511 European ancestry individuals with late mild cognitive impairment, 280 European ancestry individuals with early mild cognitive impairment, 94 European ancestry individuals with significant memory concern, 365 European ancestry individuals with normal cognition	NA	22q12.3	22	36286661	MYH9	MYH9			ENSG00000100345			rs13053731-?	rs13053731	0	13053731	intron_variant	0	NR	5e-07	6.30103		0.301	[0.18-0.42] unit decrease	Illumina [5574300] (imputed)	N	cognitive decline measurement, memory performance, language measurement	http://www.ebi.ac.uk/efo/EFO_0007710, http://www.ebi.ac.uk/efo/EFO_0004874, http://www.ebi.ac.uk/efo/EFO_0007797	GCST004372	Genome-wide genotyping array
2017-07-21	28577822	Deters KD	2017-05-31	Brain Lang	www.ncbi.nlm.nih.gov/pubmed/28577822	Genome-wide association study of language performance in Alzheimer's disease.	Language performance in older adults (adjusted for episodic memory)	310 European ancestry Alzheimer's disease individuals, 511 European ancestry individuals with late mild cognitive impairment, 280 European ancestry individuals with early mild cognitive impairment, 94 European ancestry individuals with significant memory concern, 365 European ancestry individuals with normal cognition	NA	8q21.11	8	73264813	C8orf89	C8orf89 - PRXL2AP2	ENSG00000274443	ENSG00000254213		5311	12551	rs11775026-?	rs11775026	0	11775026	intergenic_variant	1	NR	9e-07	6.04576		0.379	[0.23-0.53] unit decrease	Illumina [5574300] (imputed)	N	cognitive decline measurement, memory performance, language measurement	http://www.ebi.ac.uk/efo/EFO_0007710, http://www.ebi.ac.uk/efo/EFO_0004874, http://www.ebi.ac.uk/efo/EFO_0007797	GCST004372	Genome-wide genotyping array
2017-07-21	28577822	Deters KD	2017-05-31	Brain Lang	www.ncbi.nlm.nih.gov/pubmed/28577822	Genome-wide association study of language performance in Alzheimer's disease.	Language performance in older adults (adjusted for episodic memory)	310 European ancestry Alzheimer's disease individuals, 511 European ancestry individuals with late mild cognitive impairment, 280 European ancestry individuals with early mild cognitive impairment, 94 European ancestry individuals with significant memory concern, 365 European ancestry individuals with normal cognition	NA	13q21.33	13	70129083	ATXN8OS	ATXN8OS			ENSG00000230223			rs9564655-?	rs9564655	0	9564655	intron_variant	0	NR	2e-06	5.69897		0.3	[0.18-0.42] unit decrease	Illumina [5574300] (imputed)	N	cognitive decline measurement, memory performance, language measurement	http://www.ebi.ac.uk/efo/EFO_0007710, http://www.ebi.ac.uk/efo/EFO_0004874, http://www.ebi.ac.uk/efo/EFO_0007797	GCST004372	Genome-wide genotyping array
2017-07-21	28577822	Deters KD	2017-05-31	Brain Lang	www.ncbi.nlm.nih.gov/pubmed/28577822	Genome-wide association study of language performance in Alzheimer's disease.	Language performance in older adults (adjusted for episodic memory)	310 European ancestry Alzheimer's disease individuals, 511 European ancestry individuals with late mild cognitive impairment, 280 European ancestry individuals with early mild cognitive impairment, 94 European ancestry individuals with significant memory concern, 365 European ancestry individuals with normal cognition	NA	14q32.32	14	103122045	LOC105370683	TNFAIP2, LINC00677			ENSG00000185215, ENSG00000259717			rs62007496-?	rs62007496	0	62007496	intron_variant	0	NR	3e-06	5.52288		0.262	[0.15-0.37] unit decrease	Illumina [5574300] (imputed)	N	cognitive decline measurement, memory performance, language measurement	http://www.ebi.ac.uk/efo/EFO_0007710, http://www.ebi.ac.uk/efo/EFO_0004874, http://www.ebi.ac.uk/efo/EFO_0007797	GCST004372	Genome-wide genotyping array
2017-07-21	28577822	Deters KD	2017-05-31	Brain Lang	www.ncbi.nlm.nih.gov/pubmed/28577822	Genome-wide association study of language performance in Alzheimer's disease.	Language performance in older adults (adjusted for episodic memory)	310 European ancestry Alzheimer's disease individuals, 511 European ancestry individuals with late mild cognitive impairment, 280 European ancestry individuals with early mild cognitive impairment, 94 European ancestry individuals with significant memory concern, 365 European ancestry individuals with normal cognition	NA	8q24.13	8	125568924	LOC105375745							rs897148-?	rs897148	0	897148	regulatory_region_variant	1	NR	3e-06	5.52288		0.175	[0.1-0.25] unit decrease	Illumina [5574300] (imputed)	N	cognitive decline measurement, memory performance, language measurement	http://www.ebi.ac.uk/efo/EFO_0007710, http://www.ebi.ac.uk/efo/EFO_0004874, http://www.ebi.ac.uk/efo/EFO_0007797	GCST004372	Genome-wide genotyping array
2017-07-21	28577822	Deters KD	2017-05-31	Brain Lang	www.ncbi.nlm.nih.gov/pubmed/28577822	Genome-wide association study of language performance in Alzheimer's disease.	Language performance in older adults (adjusted for episodic memory)	310 European ancestry Alzheimer's disease individuals, 511 European ancestry individuals with late mild cognitive impairment, 280 European ancestry individuals with early mild cognitive impairment, 94 European ancestry individuals with significant memory concern, 365 European ancestry individuals with normal cognition	NA	22q13.31	22	47625916	LINC00898	LINC00898			ENSG00000205634			rs6008312-?	rs6008312	0	6008312	intron_variant	0	NR	3e-06	5.52288		0.241	[0.14-0.34] unit decrease	Illumina [5574300] (imputed)	N	cognitive decline measurement, memory performance, language measurement	http://www.ebi.ac.uk/efo/EFO_0007710, http://www.ebi.ac.uk/efo/EFO_0004874, http://www.ebi.ac.uk/efo/EFO_0007797	GCST004372	Genome-wide genotyping array
2017-07-21	28577822	Deters KD	2017-05-31	Brain Lang	www.ncbi.nlm.nih.gov/pubmed/28577822	Genome-wide association study of language performance in Alzheimer's disease.	Language performance in older adults (adjusted for episodic memory)	310 European ancestry Alzheimer's disease individuals, 511 European ancestry individuals with late mild cognitive impairment, 280 European ancestry individuals with early mild cognitive impairment, 94 European ancestry individuals with significant memory concern, 365 European ancestry individuals with normal cognition	NA	8p21.3	8	19449107	CSGALNACT1	CSGALNACT1			ENSG00000147408			rs7818345-?	rs7818345	0	7818345	intron_variant	0	NR	4e-06	5.39794		0.162	[0.093-0.231] unit decrease	Illumina [5574300] (imputed)	N	cognitive decline measurement, memory performance, language measurement	http://www.ebi.ac.uk/efo/EFO_0007710, http://www.ebi.ac.uk/efo/EFO_0004874, http://www.ebi.ac.uk/efo/EFO_0007797	GCST004372	Genome-wide genotyping array
2017-08-02	25065397	Gialluisi A	2014-07-28	Genes Brain Behav	www.ncbi.nlm.nih.gov/pubmed/25065397	Genome-wide screening for DNA variants associated with reading and language traits.	Reading disability or specific language impairment (pleiotropy)	548 children from 288 families, 749 children from 343 unrelated twinships/sibliships, 959 children	NA	13q32.2	13	98570168	STK24	STK24			ENSG00000102572			rs141994868-T	rs141994868	0	141994868	intron_variant	0	0.027	7e-06	5.1549		4.508	z score increase	Illumina [at least 6190549] (imputed)	N	specific language impairment, dyslexia	http://www.ebi.ac.uk/efo/EFO_1001510, http://www.ebi.ac.uk/efo/EFO_0005424	GCST004401	Genome-wide genotyping array
2017-08-02	25065397	Gialluisi A	2014-07-28	Genes Brain Behav	www.ncbi.nlm.nih.gov/pubmed/25065397	Genome-wide screening for DNA variants associated with reading and language traits.	Reading disability or specific language impairment (pleiotropy)	548 children from 288 families, 749 children from 343 unrelated twinships/sibliships, 959 children	NA	22q12.3	22	35913505	RBFOX2	RBFOX2			ENSG00000100320			rs5995177-A	rs5995177	0	5995177	intron_variant	0	0.08049	5e-07	6.30103		5.026	z score decrease	Illumina [at least 6190549] (imputed)	N	specific language impairment, dyslexia	http://www.ebi.ac.uk/efo/EFO_1001510, http://www.ebi.ac.uk/efo/EFO_0005424	GCST004401	Genome-wide genotyping array
2017-08-02	25065397	Gialluisi A	2014-07-28	Genes Brain Behav	www.ncbi.nlm.nih.gov/pubmed/25065397	Genome-wide screening for DNA variants associated with reading and language traits.	Reading disability or specific language impairment (pleiotropy)	548 children from 288 families, 749 children from 343 unrelated twinships/sibliships, 959 children	NA	2q36.1	2	221346292	Intergenic	NA - EPHA4		ENSG00000116106			71735	rs6737417-A	rs1025370	0	1025370	intergenic_variant	1	0.5384	3e-06	5.52288		4.672	z score increase	Illumina [at least 6190549] (imputed)	N	specific language impairment, dyslexia	http://www.ebi.ac.uk/efo/EFO_1001510, http://www.ebi.ac.uk/efo/EFO_0005424	GCST004401	Genome-wide genotyping array
2017-08-02	25065397	Gialluisi A	2014-07-28	Genes Brain Behav	www.ncbi.nlm.nih.gov/pubmed/25065397	Genome-wide screening for DNA variants associated with reading and language traits.	Reading disability or specific language impairment (pleiotropy)	548 children from 288 families, 749 children from 343 unrelated twinships/sibliships, 959 children	NA	20q13.2	20	52166910	ZFP64	ZFP64			ENSG00000020256			rs72626581-T	rs72626581	0	72626581	intron_variant	0	0.7458	6e-06	5.22185		4.531	z score decrease	Illumina [at least 6190549] (imputed)	N	specific language impairment, dyslexia	http://www.ebi.ac.uk/efo/EFO_1001510, http://www.ebi.ac.uk/efo/EFO_0005424	GCST004401	Genome-wide genotyping array
2017-08-02	25065397	Gialluisi A	2014-07-28	Genes Brain Behav	www.ncbi.nlm.nih.gov/pubmed/25065397	Genome-wide screening for DNA variants associated with reading and language traits.	Reading disability or specific language impairment (pleiotropy)	548 children from 288 families, 749 children from 343 unrelated twinships/sibliships, 959 children	NA	2p25.1	2	7509390	Intergenic	NA - RNU6ATAC37P		ENSG00000221255			67451	rs13384469-T	rs13384469	0	13384469	intergenic_variant	1	0.1183	9e-06	5.04576		4.45	z score increase	Illumina [at least 6190549] (imputed)	N	specific language impairment, dyslexia	http://www.ebi.ac.uk/efo/EFO_1001510, http://www.ebi.ac.uk/efo/EFO_0005424	GCST004401	Genome-wide genotyping array
2017-08-02	25065397	Gialluisi A	2014-07-28	Genes Brain Behav	www.ncbi.nlm.nih.gov/pubmed/25065397	Genome-wide screening for DNA variants associated with reading and language traits.	Reading disability or specific language impairment (pleiotropy)	548 children from 288 families, 749 children from 343 unrelated twinships/sibliships, 959 children	NA	12q24.31	12	120424913	TRIAP1, SFRS9, GATC, DYNLL1, COX6A1	RPS27P25 - COX6A1	ENSG00000239881	ENSG00000111775		53225	13177	rs10774547-T	rs10774547	0	10774547	intergenic_variant	1	0.6702	4e-06	5.39794		4.632	z score increase	Illumina [at least 6190549] (imputed)	N	specific language impairment, dyslexia	http://www.ebi.ac.uk/efo/EFO_1001510, http://www.ebi.ac.uk/efo/EFO_0005424	GCST004401	Genome-wide genotyping array
2017-08-02	25065397	Gialluisi A	2014-07-28	Genes Brain Behav	www.ncbi.nlm.nih.gov/pubmed/25065397	Genome-wide screening for DNA variants associated with reading and language traits.	Reading disability or specific language impairment adjusted for intelligence quotient (pleiotropy)	1,826 children	NA	2q36.1	2	221348323	Intergenic	NA - EPHA4		ENSG00000116106			69704	rs6737417-A	rs6737417	0	6737417	intergenic_variant	1	0.5384	9e-06	5.04576		4.452	z score increase	Illumina [at least 6190549] (imputed)	N	intelligence, specific language impairment, dyslexia	http://www.ebi.ac.uk/efo/EFO_0004337, http://www.ebi.ac.uk/efo/EFO_1001510, http://www.ebi.ac.uk/efo/EFO_0005424	GCST004402	Genome-wide genotyping array
2017-08-02	25065397	Gialluisi A	2014-07-28	Genes Brain Behav	www.ncbi.nlm.nih.gov/pubmed/25065397	Genome-wide screening for DNA variants associated with reading and language traits.	Reading disability or specific language impairment adjusted for intelligence quotient (pleiotropy)	1,826 children	NA	12q24.31	12	120424913	TRIAP1, SFRS9, GATC, DYNLL1, COX6A1	RPS27P25 - COX6A1	ENSG00000239881	ENSG00000111775		53225	13177	rs10774547-T	rs10774547	0	10774547	intergenic_variant	1	0.6702	1e-06	6		4.852	z score increase	Illumina [at least 6190549] (imputed)	N	intelligence, specific language impairment, dyslexia	http://www.ebi.ac.uk/efo/EFO_0004337, http://www.ebi.ac.uk/efo/EFO_1001510, http://www.ebi.ac.uk/efo/EFO_0005424	GCST004402	Genome-wide genotyping array
2017-08-02	25065397	Gialluisi A	2014-07-28	Genes Brain Behav	www.ncbi.nlm.nih.gov/pubmed/25065397	Genome-wide screening for DNA variants associated with reading and language traits.	Reading disability or specific language impairment adjusted for intelligence quotient (pleiotropy)	1,826 children	NA	9q32	9	112690629	KIAA1958, INIP	INIP			ENSG00000148153			rs1711745-A	rs1711745	0	1711745	intron_variant	0	0.09122	1e-06	6		4.888	z score increase	Illumina [at least 6190549] (imputed)	N	intelligence, specific language impairment, dyslexia	http://www.ebi.ac.uk/efo/EFO_0004337, http://www.ebi.ac.uk/efo/EFO_1001510, http://www.ebi.ac.uk/efo/EFO_0005424	GCST004402	Genome-wide genotyping array
2017-08-02	25065397	Gialluisi A	2014-07-28	Genes Brain Behav	www.ncbi.nlm.nih.gov/pubmed/25065397	Genome-wide screening for DNA variants associated with reading and language traits.	Reading disability or specific language impairment (pleiotropy)	548 children from 288 families, 749 children from 343 unrelated twinships/sibliships, 959 children	NA	16q22.2	16	72225293	intergenic	PMFBP1 - LINC01572	ENSG00000118557	ENSG00000261008		48415	10988	rs28655387-T	rs28655387	0	28655387	regulatory_region_variant	1	0.9457	3e-06	5.52288		4.649	z score decrease	Illumina [at least 6190549] (imputed)	N	specific language impairment, dyslexia	http://www.ebi.ac.uk/efo/EFO_1001510, http://www.ebi.ac.uk/efo/EFO_0005424	GCST004401	Genome-wide genotyping array
2017-08-02	25065397	Gialluisi A	2014-07-28	Genes Brain Behav	www.ncbi.nlm.nih.gov/pubmed/25065397	Genome-wide screening for DNA variants associated with reading and language traits.	Reading disability or specific language impairment adjusted for intelligence quotient (pleiotropy)	1,826 children	NA	16q22.2	16	72225293	Intergenic	PMFBP1 - LINC01572	ENSG00000118557	ENSG00000261008		48415	10988	rs28655387-T	rs28655387	0	28655387	regulatory_region_variant	1	0.9457	8e-06	5.09691		4.478	z score decrease	Illumina [at least 6190549] (imputed)	N	intelligence, specific language impairment, dyslexia	http://www.ebi.ac.uk/efo/EFO_0004337, http://www.ebi.ac.uk/efo/EFO_1001510, http://www.ebi.ac.uk/efo/EFO_0005424	GCST004402	Genome-wide genotyping array
2017-08-02	25065397	Gialluisi A	2014-07-28	Genes Brain Behav	www.ncbi.nlm.nih.gov/pubmed/25065397	Genome-wide screening for DNA variants associated with reading and language traits.	Reading disability or specific language impairment (pleiotropy)	548 children from 288 families, 749 children from 343 unrelated twinships/sibliships, 959 children	NA	7q32.1	7	128820702	FLNC, CCDC136, OPN1SW, CALU, ATP6V1F	CCDC136			ENSG00000128596			rs59197085-A	rs59197085	0	59197085	intron_variant	0	0.07971	4e-07	6.39794		5.076	z score decrease	Illumina [at least 6190549] (imputed)	N	specific language impairment, dyslexia	http://www.ebi.ac.uk/efo/EFO_1001510, http://www.ebi.ac.uk/efo/EFO_0005424	GCST004401	Genome-wide genotyping array
2017-08-02	25065397	Gialluisi A	2014-07-28	Genes Brain Behav	www.ncbi.nlm.nih.gov/pubmed/25065397	Genome-wide screening for DNA variants associated with reading and language traits.	Reading disability or specific language impairment adjusted for intelligence quotient (pleiotropy)	1,826 children	NA	7q32.1	7	128820702	OPN1SW, FLNC, CCDC136, CALU, ATP6V1F	CCDC136			ENSG00000128596			rs59197085-A	rs59197085	0	59197085	intron_variant	0	0.07971	3e-07	6.52288		5.123	z score decrease	Illumina [at least 6190549] (imputed)	N	intelligence, specific language impairment, dyslexia	http://www.ebi.ac.uk/efo/EFO_0004337, http://www.ebi.ac.uk/efo/EFO_1001510, http://www.ebi.ac.uk/efo/EFO_0005424	GCST004402	Genome-wide genotyping array
2018-08-24	29724592	Pottier C	2018-04-30	Lancet Neurol	www.ncbi.nlm.nih.gov/pubmed/29724592	Potential genetic modifiers of disease risk and age at onset in patients with frontotemporal lobar degeneration and GRN mutations: a genome-wide association study.	Language impairment in frontotemporal lobe dementia	169 European ancestry cases, 213 European ancestry controls	NA	7q36.3	7	157088226	UBE3C	MNX1-AS1 - UBE3C	ENSG00000243479	ENSG00000009335		71800	50690	rs12671090-G	rs12671090	0	12671090	non_coding_transcript_exon_variant	1	0.6	4e-06	5.39794		2.27273	[1.27-11.11]	Illumina [7033776] (imputed)	N	language impairment	http://www.ebi.ac.uk/efo/EFO_0005425	GCST006152	Genome-wide genotyping array
2018-08-24	29724592	Pottier C	2018-04-30	Lancet Neurol	www.ncbi.nlm.nih.gov/pubmed/29724592	Potential genetic modifiers of disease risk and age at onset in patients with frontotemporal lobar degeneration and GRN mutations: a genome-wide association study.	Language impairment in frontotemporal lobe dementia	169 European ancestry cases, 213 European ancestry controls	NA	9p24.3	9	1121085	DMRT2	DMRT2 - RPS27AP14	ENSG00000173253	ENSG00000236594		63533	43329	rs10959548-T	rs10959548	0	10959548	intergenic_variant	1	0.3	6e-06	5.22185		2.12	[1.79-2.45]	Illumina [7033776] (imputed)	N	language impairment	http://www.ebi.ac.uk/efo/EFO_0005425	GCST006152	Genome-wide genotyping array
2020-09-21	32635940	Nudel R	2020-07-07	BMC Neurosci	www.ncbi.nlm.nih.gov/pubmed/32635940	Quantitative genome-wide association analyses of receptive language in the Danish High Risk and Resilience Study.	Receptive language ability	400 European ancestry children	NA	12p11.22	12	30407912	intergenic							rs12297354-A	rs12297354	0	12297354	intergenic_variant	1	NR	7e-06	5.1549		10.25	NR unit decrease	Illumina [299604]	N	receptive language perception	http://www.ebi.ac.uk/efo/EFO_0005686	GCST010606	Genome-wide genotyping array
2020-09-21	32635940	Nudel R	2020-07-07	BMC Neurosci	www.ncbi.nlm.nih.gov/pubmed/32635940	Quantitative genome-wide association analyses of receptive language in the Danish High Risk and Resilience Study.	Receptive language ability	400 European ancestry children	NA	12q24.21	12	114394555	TBX5	TBX5			ENSG00000089225			rs2236018-A	rs2236018	0	2236018	intron_variant	0	NR	8e-06	5.09691		4.92	NR unit decrease	Illumina [299604]	N	receptive language perception	http://www.ebi.ac.uk/efo/EFO_0005686	GCST010606	Genome-wide genotyping array
2020-09-21	32635940	Nudel R	2020-07-07	BMC Neurosci	www.ncbi.nlm.nih.gov/pubmed/32635940	Quantitative genome-wide association analyses of receptive language in the Danish High Risk and Resilience Study.	Parent of origin effect on receptive language ability (paternal)	400 European ancestry children	NA	2p13.1	2	73899330	ACTG2	ACTG2			ENSG00000163017			rs2249441-G	rs2249441	0	2249441	intron_variant	0	NR	5e-06	5.30103		10.88	NR unit decrease	Illumina [up to 299604]	N	receptive language perception, parental genotype effect measurement	http://www.ebi.ac.uk/efo/EFO_0005686, http://www.ebi.ac.uk/efo/EFO_0005939	GCST010605	Genome-wide genotyping array
2020-09-21	32635940	Nudel R	2020-07-07	BMC Neurosci	www.ncbi.nlm.nih.gov/pubmed/32635940	Quantitative genome-wide association analyses of receptive language in the Danish High Risk and Resilience Study.	Parent of origin effect on receptive language ability (paternal)	400 European ancestry children	NA	4p15.1	4	30458389	intergenic							rs16883593-G	rs16883593	0	16883593	intergenic_variant	1	NR	1e-06	6		10.64	NR unit decrease	Illumina [up to 299604]	N	receptive language perception, parental genotype effect measurement	http://www.ebi.ac.uk/efo/EFO_0005686, http://www.ebi.ac.uk/efo/EFO_0005939	GCST010605	Genome-wide genotyping array
2020-09-21	32635940	Nudel R	2020-07-07	BMC Neurosci	www.ncbi.nlm.nih.gov/pubmed/32635940	Quantitative genome-wide association analyses of receptive language in the Danish High Risk and Resilience Study.	Parent of origin effect on receptive language ability (paternal)	400 European ancestry children	NA	6q14.1	6	78503240	intergenic	NOTCH4 - NA	ENSG00000238196			46279173		rs4632856-A	rs4632856	0	4632856	intergenic_variant	1	NR	4e-06	5.39794		15.46	NR unit decrease	Illumina [up to 299604]	N	receptive language perception, parental genotype effect measurement	http://www.ebi.ac.uk/efo/EFO_0005686, http://www.ebi.ac.uk/efo/EFO_0005939	GCST010605	Genome-wide genotyping array
2020-09-21	32635940	Nudel R	2020-07-07	BMC Neurosci	www.ncbi.nlm.nih.gov/pubmed/32635940	Quantitative genome-wide association analyses of receptive language in the Danish High Risk and Resilience Study.	Parent of origin effect on receptive language ability (paternal)	400 European ancestry children	NA	6q22.31	6	120188045	intergenic							rs155162-T	rs155162	0	155162	intergenic_variant	1	NR	4e-06	5.39794		8.7	NR unit decrease	Illumina [up to 299604]	N	receptive language perception, parental genotype effect measurement	http://www.ebi.ac.uk/efo/EFO_0005686, http://www.ebi.ac.uk/efo/EFO_0005939	GCST010605	Genome-wide genotyping array
2020-09-21	32635940	Nudel R	2020-07-07	BMC Neurosci	www.ncbi.nlm.nih.gov/pubmed/32635940	Quantitative genome-wide association analyses of receptive language in the Danish High Risk and Resilience Study.	Parent of origin effect on receptive language ability (paternal)	400 European ancestry children	NA				intergenic							psy_rs112842770-A	psy_rs112842770	0			1	NR	3e-06	5.52288		21.95	NR unit decrease	Illumina [up to 299604]	N	receptive language perception, parental genotype effect measurement	http://www.ebi.ac.uk/efo/EFO_0005686, http://www.ebi.ac.uk/efo/EFO_0005939	GCST010605	Genome-wide genotyping array
2020-09-21	32635940	Nudel R	2020-07-07	BMC Neurosci	www.ncbi.nlm.nih.gov/pubmed/32635940	Quantitative genome-wide association analyses of receptive language in the Danish High Risk and Resilience Study.	Parent of origin effect on receptive language ability (paternal)	400 European ancestry children	NA	12q12	12	40446523	MUC19	MUC19			ENSG00000205592			rs10878597-C	rs10878597	0	10878597	non_coding_transcript_exon_variant	0	NR	5e-06	5.30103		3.35	NR unit decrease	Illumina [up to 299604]	N	receptive language perception, parental genotype effect measurement	http://www.ebi.ac.uk/efo/EFO_0005686, http://www.ebi.ac.uk/efo/EFO_0005939	GCST010605	Genome-wide genotyping array
2020-09-21	32635940	Nudel R	2020-07-07	BMC Neurosci	www.ncbi.nlm.nih.gov/pubmed/32635940	Quantitative genome-wide association analyses of receptive language in the Danish High Risk and Resilience Study.	Parent of origin effect on receptive language ability (paternal)	400 European ancestry children	NA	13q14.11	13	43217323	ENOX1	ENOX1			ENSG00000120658			rs895040-G	rs895040	0	895040	intron_variant	0	NR	5e-06	5.30103		12.19	NR unit decrease	Illumina [up to 299604]	N	receptive language perception, parental genotype effect measurement	http://www.ebi.ac.uk/efo/EFO_0005686, http://www.ebi.ac.uk/efo/EFO_0005939	GCST010605	Genome-wide genotyping array
2020-09-21	32635940	Nudel R	2020-07-07	BMC Neurosci	www.ncbi.nlm.nih.gov/pubmed/32635940	Quantitative genome-wide association analyses of receptive language in the Danish High Risk and Resilience Study.	Parent of origin effect on receptive language ability (paternal)	400 European ancestry children	NA	16p12.2	16	23184325	SCNN1G	SCNN1G			ENSG00000166828			rs4073930-C	rs4073930	0	4073930	intron_variant	0	NR	1e-07	7		12.72	NR unit decrease	Illumina [up to 299604]	N	receptive language perception, parental genotype effect measurement	http://www.ebi.ac.uk/efo/EFO_0005686, http://www.ebi.ac.uk/efo/EFO_0005939	GCST010605	Genome-wide genotyping array
2020-09-21	32635940	Nudel R	2020-07-07	BMC Neurosci	www.ncbi.nlm.nih.gov/pubmed/32635940	Quantitative genome-wide association analyses of receptive language in the Danish High Risk and Resilience Study.	Parent of origin effect on receptive language ability (maternal)	400 European ancestry children	NA	6q25.1	6	150592392	intergenic	NA - PLEKHG1		ENSG00000120278			7491	rs9397338-G	rs9397338	0	9397338	intergenic_variant	1	NR	8e-06	5.09691		9.95	NR unit decrease	Illumina [up to 299604]	N	receptive language perception, parental genotype effect measurement	http://www.ebi.ac.uk/efo/EFO_0005686, http://www.ebi.ac.uk/efo/EFO_0005939	GCST010604	Genome-wide genotyping array
2020-09-21	32635940	Nudel R	2020-07-07	BMC Neurosci	www.ncbi.nlm.nih.gov/pubmed/32635940	Quantitative genome-wide association analyses of receptive language in the Danish High Risk and Resilience Study.	Receptive language ability	400 European ancestry children	NA	9q21.31	9	80173921	intergenic							rs11787922-T	rs11787922	0	11787922	intergenic_variant	1	NR	9e-06	5.04576		9.46	NR unit decrease	Illumina [299604]	N	receptive language perception	http://www.ebi.ac.uk/efo/EFO_0005686	GCST010606	Genome-wide genotyping array
2020-09-21	32635940	Nudel R	2020-07-07	BMC Neurosci	www.ncbi.nlm.nih.gov/pubmed/32635940	Quantitative genome-wide association analyses of receptive language in the Danish High Risk and Resilience Study.	Parent of origin effect on receptive language ability (paternal)	400 European ancestry children	NA	9q21.31	9	80173921	intergenic							rs11787922-T	rs11787922	0	11787922	intergenic_variant	1	NR	1e-08	8		23.05	NR unit decrease	Illumina [up to 299604]	N	receptive language perception, parental genotype effect measurement	http://www.ebi.ac.uk/efo/EFO_0005686, http://www.ebi.ac.uk/efo/EFO_0005939	GCST010605	Genome-wide genotyping array
2022-02-02	34929384	Mekki Y	2021-12-17	Neuroimage	www.ncbi.nlm.nih.gov/pubmed/34929384	The genetic architecture of language functional connectivity.	Language functional connectivity	32,186 British ancestry individuals	NA	10q23.33	10	94278929	PLCE1	PLCE1-AS1, PLCE1			ENSG00000268894, ENSG00000138193			rs11187838-G	rs11187838	0	11187838	non_coding_transcript_exon_variant	0	0.435	4e-14	13.3979		7.55183	unit increase (z-stat)	Affymetrix [9812367] (imputed)	N	functional brain measurement, language measurement	http://www.ebi.ac.uk/efo/EFO_0007849, http://www.ebi.ac.uk/efo/EFO_0007797	GCST90093325	Genome-wide genotyping array
2022-02-02	34929384	Mekki Y	2021-12-17	Neuroimage	www.ncbi.nlm.nih.gov/pubmed/34929384	The genetic architecture of language functional connectivity.	Language functional connectivity	32,186 British ancestry individuals	NA	15q14	15	39342923	RP11, 624L4.1	LINC02915 - THBS1	ENSG00000175746	ENSG00000137801		88078	238156	rs1440802-T	rs1440802	0	1440802	intron_variant	1	0.09	1e-31	31		11.7203	unit increase (z-stat)	Affymetrix [9812367] (imputed)	N	functional brain measurement, language measurement	http://www.ebi.ac.uk/efo/EFO_0007849, http://www.ebi.ac.uk/efo/EFO_0007797	GCST90093325	Genome-wide genotyping array
2022-02-02	34929384	Mekki Y	2021-12-17	Neuroimage	www.ncbi.nlm.nih.gov/pubmed/34929384	The genetic architecture of language functional connectivity.	Language functional connectivity	32,186 British ancestry individuals	NA	14q23.1	14	58605508	DACT1	RPL9P5 - DACT1	ENSG00000239510	ENSG00000165617		40892	28459	rs186347-G	rs186347	0	186347	intergenic_variant	1	0.458	2e-11	10.699		6.69968	unit increase (z-stat)	Affymetrix [9812367] (imputed)	N	functional brain measurement, language measurement	http://www.ebi.ac.uk/efo/EFO_0007849, http://www.ebi.ac.uk/efo/EFO_0007797	GCST90093325	Genome-wide genotyping array
2022-02-02	34929384	Mekki Y	2021-12-17	Neuroimage	www.ncbi.nlm.nih.gov/pubmed/34929384	The genetic architecture of language functional connectivity.	Language functional connectivity	32,186 British ancestry individuals	NA	3q24	3	147388532	ZIC4	ZIC4			ENSG00000174963			rs2279829-C	rs2279829	0	2279829	3_prime_UTR_variant	0	0.212	8e-21	20.0969		9.36544	unit increase (z-stat)	Affymetrix [9812367] (imputed)	N	functional brain measurement, language measurement	http://www.ebi.ac.uk/efo/EFO_0007849, http://www.ebi.ac.uk/efo/EFO_0007797	GCST90093325	Genome-wide genotyping array
2022-02-02	34929384	Mekki Y	2021-12-17	Neuroimage	www.ncbi.nlm.nih.gov/pubmed/34929384	The genetic architecture of language functional connectivity.	Language functional connectivity	32,186 British ancestry individuals	NA	2p16.3	2	47987078	AC079807.4	PPIAP62 - VN1R18P	ENSG00000226473	ENSG00000275423		46860	2547	rs62141276-G	rs62141276	0	62141276	intron_variant	1	0.367	3e-09	8.52288		5.91792	unit increase (z-stat)	Affymetrix [9812367] (imputed)	N	functional brain measurement, language measurement	http://www.ebi.ac.uk/efo/EFO_0007849, http://www.ebi.ac.uk/efo/EFO_0007797	GCST90093325	Genome-wide genotyping array
2022-02-02	34929384	Mekki Y	2021-12-17	Neuroimage	www.ncbi.nlm.nih.gov/pubmed/34929384	The genetic architecture of language functional connectivity.	Language functional connectivity	32,186 British ancestry individuals	NA	5q15	5	93839059	FAM172A	FAM172A			ENSG00000113391			rs145120402-A	rs145120402	0	145120402	intron_variant	0	0.0433	2e-09	8.69897		6.01184	unit increase (z-stat)	Affymetrix [9812367] (imputed)	N	functional brain measurement, language measurement	http://www.ebi.ac.uk/efo/EFO_0007849, http://www.ebi.ac.uk/efo/EFO_0007797	GCST90093325	Genome-wide genotyping array
2022-02-02	34929384	Mekki Y	2021-12-17	Neuroimage	www.ncbi.nlm.nih.gov/pubmed/34929384	The genetic architecture of language functional connectivity.	Language functional connectivity	32,186 British ancestry individuals	NA				ANKRD32, MCTP1							chr5:94068140-AC	chr5:94068140	0			1	0.209	7e-09	8.1549		5.79581	unit increase (z-stat)	Affymetrix [9812367] (imputed)	N	functional brain measurement, language measurement	http://www.ebi.ac.uk/efo/EFO_0007849, http://www.ebi.ac.uk/efo/EFO_0007797	GCST90093325	Genome-wide genotyping array
2022-02-02	34929384	Mekki Y	2021-12-17	Neuroimage	www.ncbi.nlm.nih.gov/pubmed/34929384	The genetic architecture of language functional connectivity.	Language functional connectivity	32,186 British ancestry individuals	NA	6q16.1	6	96481599	UFL1, AS1	UFL1-AS1			ENSG00000233797			rs4262195-T	rs4262195	0	4262195	intron_variant	0	0.181	7e-09	8.1549		5.78626	unit increase (z-stat)	Affymetrix [9812367] (imputed)	N	functional brain measurement, language measurement	http://www.ebi.ac.uk/efo/EFO_0007849, http://www.ebi.ac.uk/efo/EFO_0007797	GCST90093325	Genome-wide genotyping array
2022-02-02	34929384	Mekki Y	2021-12-17	Neuroimage	www.ncbi.nlm.nih.gov/pubmed/34929384	The genetic architecture of language functional connectivity.	Language functional connectivity	32,186 British ancestry individuals	NA	10q26.3	10	132494975	RP11, 432J24.5	LINC02870 - LINC01165	ENSG00000180066	ENSG00000229081		45567	25852	rs11146399-C	rs11146399	0	11146399	regulatory_region_variant	1	0.457	6e-16	15.2218		8.09983	unit increase (z-stat)	Affymetrix [9812367] (imputed)	N	functional brain measurement, language measurement	http://www.ebi.ac.uk/efo/EFO_0007849, http://www.ebi.ac.uk/efo/EFO_0007797	GCST90093325	Genome-wide genotyping array
2022-02-02	34929384	Mekki Y	2021-12-17	Neuroimage	www.ncbi.nlm.nih.gov/pubmed/34929384	The genetic architecture of language functional connectivity.	Language functional connectivity	32,186 British ancestry individuals	NA	11q24.1	11	122229131	RP11, 820L6.1	MIR100HG			ENSG00000255248			rs11218557-T	rs11218557	0	11218557	intron_variant	0	0.4579	1e-08	8		5.69325	unit increase (z-stat)	Affymetrix [9812367] (imputed)	N	functional brain measurement, language measurement	http://www.ebi.ac.uk/efo/EFO_0007849, http://www.ebi.ac.uk/efo/EFO_0007797	GCST90093325	Genome-wide genotyping array
2022-02-02	34929384	Mekki Y	2021-12-17	Neuroimage	www.ncbi.nlm.nih.gov/pubmed/34929384	The genetic architecture of language functional connectivity.	Language functional connectivity	32,186 British ancestry individuals	NA				KANSL1							chr17:44270659-G	chr17:44270659	0			1	0.399	5e-16	15.301		8.10284	unit increase (z-stat)	Affymetrix [9812367] (imputed)	N	functional brain measurement, language measurement	http://www.ebi.ac.uk/efo/EFO_0007849, http://www.ebi.ac.uk/efo/EFO_0007797	GCST90093325	Genome-wide genotyping array
2022-02-02	34929384	Mekki Y	2021-12-17	Neuroimage	www.ncbi.nlm.nih.gov/pubmed/34929384	The genetic architecture of language functional connectivity.	Language functional connectivity	32,186 British ancestry individuals	NA	22q13.31	22	46800627	TBC1D22A	TBC1D22A			ENSG00000054611			rs2542028-A	rs2542028	0	2542028	intron_variant	0	0.268	3e-12	11.5229		6.97482	unit increase (z-stat)	Affymetrix [9812367] (imputed)	N	functional brain measurement, language measurement	http://www.ebi.ac.uk/efo/EFO_0007849, http://www.ebi.ac.uk/efo/EFO_0007797	GCST90093325	Genome-wide genotyping array
2022-02-02	34929384	Mekki Y	2021-12-17	Neuroimage	www.ncbi.nlm.nih.gov/pubmed/34929384	The genetic architecture of language functional connectivity.	Language functional connectivity	32,186 British ancestry individuals	NA	2p16.1	2	57814801	CTD, 2026C7.1	ACTG1P22 - VRK2	ENSG00000271615	ENSG00000028116		48749	92828	rs2717046-C	rs2717046	0	2717046	intergenic_variant	1	0.38	8e-14	13.0969		7.47865	unit increase (z-stat)	Affymetrix [9812367] (imputed)	N	functional brain measurement, language measurement	http://www.ebi.ac.uk/efo/EFO_0007849, http://www.ebi.ac.uk/efo/EFO_0007797	GCST90093325	Genome-wide genotyping array
2022-02-02	34929384	Mekki Y	2021-12-17	Neuroimage	www.ncbi.nlm.nih.gov/pubmed/34929384	The genetic architecture of language functional connectivity.	Language functional connectivity	32,186 British ancestry individuals	NA	17q11.2	17	28993214	PIPOX, SEZ6	SEZ6, PIPOX			ENSG00000063015, ENSG00000179761			rs34039488-G	rs34039488	0	34039488	intron_variant	0	0.162	5e-08	7.30103		5.46071	unit increase (z-stat)	Affymetrix [9812367] (imputed)	N	functional brain measurement, language measurement	http://www.ebi.ac.uk/efo/EFO_0007849, http://www.ebi.ac.uk/efo/EFO_0007797	GCST90093325	Genome-wide genotyping array
2022-02-02	34929384	Mekki Y	2021-12-17	Neuroimage	www.ncbi.nlm.nih.gov/pubmed/34929384	The genetic architecture of language functional connectivity.	Language functional connectivity	32,186 British ancestry individuals	NA	3p11.1	3	89472543	EPHA3	EPHA3			ENSG00000044524			rs35124509-T	rs35124509	0	35124509	missense_variant	0	0.401	9e-59	58.0458		16.1647	unit increase (z-stat)	Affymetrix [9812367] (imputed)	N	functional brain measurement, language measurement	http://www.ebi.ac.uk/efo/EFO_0007849, http://www.ebi.ac.uk/efo/EFO_0007797	GCST90093325	Genome-wide genotyping array
2022-02-02	34929384	Mekki Y	2021-12-17	Neuroimage	www.ncbi.nlm.nih.gov/pubmed/34929384	The genetic architecture of language functional connectivity.	Language functional connectivity	32,186 British ancestry individuals	NA	15q26.1	15	90883330	FURIN	FURIN			ENSG00000140564			rs4702-G	rs4702	0	4702	3_prime_UTR_variant	0	0.442	4e-13	12.3979		7.26355	unit increase (z-stat)	Affymetrix [9812367] (imputed)	N	functional brain measurement, language measurement	http://www.ebi.ac.uk/efo/EFO_0007849, http://www.ebi.ac.uk/efo/EFO_0007797	GCST90093325	Genome-wide genotyping array
2022-02-02	34929384	Mekki Y	2021-12-17	Neuroimage	www.ncbi.nlm.nih.gov/pubmed/34929384	The genetic architecture of language functional connectivity.	Language functional connectivity	32,186 British ancestry individuals	NA	2q14.1	2	113319641	PAX8	PAX8 - IGKV1OR2-108	ENSG00000125618	ENSG00000231292		40720	86755	rs62158166-G	rs62158166	0	62158166	intergenic_variant	1	0.223	9e-10	9.04576		6.13166	unit increase (z-stat)	Affymetrix [9812367] (imputed)	N	functional brain measurement, language measurement	http://www.ebi.ac.uk/efo/EFO_0007849, http://www.ebi.ac.uk/efo/EFO_0007797	GCST90093325	Genome-wide genotyping array
2022-02-02	34929384	Mekki Y	2021-12-17	Neuroimage	www.ncbi.nlm.nih.gov/pubmed/34929384	The genetic architecture of language functional connectivity.	Language functional connectivity	32,186 British ancestry individuals	NA	3q11.1	3	93819079	RNU6, 488P	HSPE1P19 - RNU6-488P	ENSG00000271024	ENSG00000251727		3557371	24685	rs62266110-G	rs62266110	0	62266110	intergenic_variant	1	0.319	1e-09	9		6.08336	unit increase (z-stat)	Affymetrix [9812367] (imputed)	N	functional brain measurement, language measurement	http://www.ebi.ac.uk/efo/EFO_0007849, http://www.ebi.ac.uk/efo/EFO_0007797	GCST90093325	Genome-wide genotyping array
2022-02-02	34929384	Mekki Y	2021-12-17	Neuroimage	www.ncbi.nlm.nih.gov/pubmed/34929384	The genetic architecture of language functional connectivity.	Language functional connectivity	32,186 British ancestry individuals	NA	3p24.3	3	17513368	TBC1D5	TBC1D5			ENSG00000131374			rs67851870-A	rs67851870	0	67851870	intron_variant	0	0.322	7e-16	15.1549		8.07819	unit increase (z-stat)	Affymetrix [9812367] (imputed)	N	functional brain measurement, language measurement	http://www.ebi.ac.uk/efo/EFO_0007849, http://www.ebi.ac.uk/efo/EFO_0007797	GCST90093325	Genome-wide genotyping array
2022-02-02	34929384	Mekki Y	2021-12-17	Neuroimage	www.ncbi.nlm.nih.gov/pubmed/34929384	The genetic architecture of language functional connectivity.	Language functional connectivity	32,186 British ancestry individuals	NA	18q23	18	75402385	RP11, 321M21.3	TSHZ1 - SMIM21	ENSG00000179981	ENSG00000206026		112435	7091	rs7234875-T	rs7234875	0	7234875	upstream_gene_variant	1	0.399	6e-14	13.2218		7.51434	unit increase (z-stat)	Affymetrix [9812367] (imputed)	N	functional brain measurement, language measurement	http://www.ebi.ac.uk/efo/EFO_0007849, http://www.ebi.ac.uk/efo/EFO_0007797	GCST90093325	Genome-wide genotyping array
2022-02-04	35047858	Polikowsky HG	2021-12-02	HGG Adv	www.ncbi.nlm.nih.gov/pubmed/35047858	Population-based genetic effects for developmental stuttering.	Developmental stuttering	250 锘緼frican ancestry cases, 1,910 锘緼frican ancestry controls, 160 锘縃ispanic ancestry cases, 1,186 锘縃ispanic ancestry controls, 42 East Asian ancestry cases, 113 East Asian ancestry controls, 1,565 锘縀uropean ancestry cases, 10,434 锘縀uropean ancestry controls, 44 South Asian ancestry cases, 143 South Asian ancestry controls, 4 Native American ancestry cases, 32 Native American ancestry controls, 4…	NA											rs10779884-A	rs10779884	0	10779884		1	0.4826	4e-06	5.39794		4.62	z score increase	Illumina [7275796] (imputed)	N	Stuttering	http://purl.obolibrary.org/obo/HP_0025268	GCST90085698	Genome-wide genotyping array
2022-02-04	35047858	Polikowsky HG	2021-12-02	HGG Adv	www.ncbi.nlm.nih.gov/pubmed/35047858	Population-based genetic effects for developmental stuttering.	Developmental stuttering	250 锘緼frican ancestry cases, 1,910 锘緼frican ancestry controls, 160 锘縃ispanic ancestry cases, 1,186 锘縃ispanic ancestry controls, 42 East Asian ancestry cases, 113 East Asian ancestry controls, 1,565 锘縀uropean ancestry cases, 10,434 锘縀uropean ancestry controls, 44 South Asian ancestry cases, 143 South Asian ancestry controls, 4 Native American ancestry cases, 32 Native American ancestry controls, 4…	NA	3p25.3	3	8683501		SSUH2, OR7E122P			ENSG00000125046, ENSG00000215160			rs113284510-T	rs113284510	0	113284510	non_coding_transcript_exon_variant	0	0.0749	2e-08	7.69897		5.576	z score decrease	Illumina [7275796] (imputed)	N	Stuttering	http://purl.obolibrary.org/obo/HP_0025268	GCST90085698	Genome-wide genotyping array
2022-02-04	35047858	Polikowsky HG	2021-12-02	HGG Adv	www.ncbi.nlm.nih.gov/pubmed/35047858	Population-based genetic effects for developmental stuttering.	Developmental stuttering	250 锘緼frican ancestry cases, 1,910 锘緼frican ancestry controls, 160 锘縃ispanic ancestry cases, 1,186 锘縃ispanic ancestry controls, 42 East Asian ancestry cases, 113 East Asian ancestry controls, 1,565 锘縀uropean ancestry cases, 10,434 锘縀uropean ancestry controls, 44 South Asian ancestry cases, 143 South Asian ancestry controls, 4 Native American ancestry cases, 32 Native American ancestry controls, 4…	NA	1q41	1	217480104		GPATCH2			ENSG00000092978			rs34919320-G	rs34919320	0	34919320	intron_variant	0	0.2602	3e-07	6.52288		5.128	z score increase	Illumina [7275796] (imputed)	N	Stuttering	http://purl.obolibrary.org/obo/HP_0025268	GCST90085698	Genome-wide genotyping array
2022-02-04	35047858	Polikowsky HG	2021-12-02	HGG Adv	www.ncbi.nlm.nih.gov/pubmed/35047858	Population-based genetic effects for developmental stuttering.	Developmental stuttering	250 锘緼frican ancestry cases, 1,910 锘緼frican ancestry controls, 160 锘縃ispanic ancestry cases, 1,186 锘縃ispanic ancestry controls, 42 East Asian ancestry cases, 113 East Asian ancestry controls, 1,565 锘縀uropean ancestry cases, 10,434 锘縀uropean ancestry controls, 44 South Asian ancestry cases, 143 South Asian ancestry controls, 4 Native American ancestry cases, 32 Native American ancestry controls, 4…	NA	4p15.32	4	17105854		MTND5P4 - LINC02493	ENSG00000251212	ENSG00000250819		43689	65903	rs58528263-G	rs58528263	0	58528263	intergenic_variant	1	0.249	3e-07	6.52288		5.102	z score increase	Illumina [7275796] (imputed)	N	Stuttering	http://purl.obolibrary.org/obo/HP_0025268	GCST90085698	Genome-wide genotyping array
2022-02-04	35047858	Polikowsky HG	2021-12-02	HGG Adv	www.ncbi.nlm.nih.gov/pubmed/35047858	Population-based genetic effects for developmental stuttering.	Developmental stuttering	250 锘緼frican ancestry cases, 1,910 锘緼frican ancestry controls, 160 锘縃ispanic ancestry cases, 1,186 锘縃ispanic ancestry controls, 42 East Asian ancestry cases, 113 East Asian ancestry controls, 1,565 锘縀uropean ancestry cases, 10,434 锘縀uropean ancestry controls, 44 South Asian ancestry cases, 143 South Asian ancestry controls, 4 Native American ancestry cases, 32 Native American ancestry controls, 4…	NA	9q21.2	9	78480092		PSAT1 - MTND2P8	ENSG00000135069	ENSG00000237257		149999	261628	rs2938894-A	rs2938894	0	2938894	intergenic_variant	1	0.03	6e-07	6.22185		5.004	z score decrease	Illumina [7275796] (imputed)	N	Stuttering	http://purl.obolibrary.org/obo/HP_0025268	GCST90085698	Genome-wide genotyping array
2022-02-04	35047858	Polikowsky HG	2021-12-02	HGG Adv	www.ncbi.nlm.nih.gov/pubmed/35047858	Population-based genetic effects for developmental stuttering.	Developmental stuttering	250 锘緼frican ancestry cases, 1,910 锘緼frican ancestry controls, 160 锘縃ispanic ancestry cases, 1,186 锘縃ispanic ancestry controls, 42 East Asian ancestry cases, 113 East Asian ancestry controls, 1,565 锘縀uropean ancestry cases, 10,434 锘縀uropean ancestry controls, 44 South Asian ancestry cases, 143 South Asian ancestry controls, 4 Native American ancestry cases, 32 Native American ancestry controls, 4…	NA	2p16.2	2	53611701		ASB3			ENSG00000115239			rs1011275-G	rs1011275	0	1011275	intron_variant	0	0.2393	2e-06	5.69897		4.804	z score increase	Illumina [7275796] (imputed)	N	Stuttering	http://purl.obolibrary.org/obo/HP_0025268	GCST90085698	Genome-wide genotyping array
2022-02-04	35047858	Polikowsky HG	2021-12-02	HGG Adv	www.ncbi.nlm.nih.gov/pubmed/35047858	Population-based genetic effects for developmental stuttering.	Developmental stuttering	250 锘緼frican ancestry cases, 1,910 锘緼frican ancestry controls, 160 锘縃ispanic ancestry cases, 1,186 锘縃ispanic ancestry controls, 42 East Asian ancestry cases, 113 East Asian ancestry controls, 1,565 锘縀uropean ancestry cases, 10,434 锘縀uropean ancestry controls, 44 South Asian ancestry cases, 143 South Asian ancestry controls, 4 Native American ancestry cases, 32 Native American ancestry controls, 4…	NA	5q11.2	5	54451477		LINC01033 - HSPB3	ENSG00000249069	ENSG00000169271		36239	4222	rs4282275-A	rs4282275	0	4282275	upstream_gene_variant	1	0.1347	2e-06	5.69897		4.783	z score increase	Illumina [7275796] (imputed)	N	Stuttering	http://purl.obolibrary.org/obo/HP_0025268	GCST90085698	Genome-wide genotyping array
2022-02-04	35047858	Polikowsky HG	2021-12-02	HGG Adv	www.ncbi.nlm.nih.gov/pubmed/35047858	Population-based genetic effects for developmental stuttering.	Developmental stuttering	250 锘緼frican ancestry cases, 1,910 锘緼frican ancestry controls, 160 锘縃ispanic ancestry cases, 1,186 锘縃ispanic ancestry controls, 42 East Asian ancestry cases, 113 East Asian ancestry controls, 1,565 锘縀uropean ancestry cases, 10,434 锘縀uropean ancestry controls, 44 South Asian ancestry cases, 143 South Asian ancestry controls, 4 Native American ancestry cases, 32 Native American ancestry controls, 4…	NA	2p12	2	76410210		USP21P2 - RN7SKP203	ENSG00000271356	ENSG00000200488		148549	34869	rs6547085-G	rs6547085	0	6547085	intergenic_variant	1	0.0532	2e-06	5.69897		4.752	z score increase	Illumina [7275796] (imputed)	N	Stuttering	http://purl.obolibrary.org/obo/HP_0025268	GCST90085698	Genome-wide genotyping array
2022-02-04	35047858	Polikowsky HG	2021-12-02	HGG Adv	www.ncbi.nlm.nih.gov/pubmed/35047858	Population-based genetic effects for developmental stuttering.	Developmental stuttering	250 锘緼frican ancestry cases, 1,910 锘緼frican ancestry controls, 160 锘縃ispanic ancestry cases, 1,186 锘縃ispanic ancestry controls, 42 East Asian ancestry cases, 113 East Asian ancestry controls, 1,565 锘縀uropean ancestry cases, 10,434 锘縀uropean ancestry controls, 44 South Asian ancestry cases, 143 South Asian ancestry controls, 4 Native American ancestry cases, 32 Native American ancestry controls, 4…	NA	4p13	4	43363575		GRXCR1 - LINC02383	ENSG00000215203	ENSG00000248143		332917	93952	rs16855942-A	rs16855942	0	16855942	intergenic_variant	1	0.3616	3e-06	5.52288		4.685	z score decrease	Illumina [7275796] (imputed)	N	Stuttering	http://purl.obolibrary.org/obo/HP_0025268	GCST90085698	Genome-wide genotyping array
2022-02-04	35047858	Polikowsky HG	2021-12-02	HGG Adv	www.ncbi.nlm.nih.gov/pubmed/35047858	Population-based genetic effects for developmental stuttering.	Developmental stuttering	250 锘緼frican ancestry cases, 1,910 锘緼frican ancestry controls, 160 锘縃ispanic ancestry cases, 1,186 锘縃ispanic ancestry controls, 42 East Asian ancestry cases, 113 East Asian ancestry controls, 1,565 锘縀uropean ancestry cases, 10,434 锘縀uropean ancestry controls, 44 South Asian ancestry cases, 143 South Asian ancestry controls, 4 Native American ancestry cases, 32 Native American ancestry controls, 4…	NA	10q11.22	10	46038901		MSMB			ENSG00000263639			rs10994385-C	rs10994385	0	10994385	intron_variant	0	0.3678	3e-06	5.52288		4.661	z score decrease	Illumina [7275796] (imputed)	N	Stuttering	http://purl.obolibrary.org/obo/HP_0025268	GCST90085698	Genome-wide genotyping array
2022-02-04	35047858	Polikowsky HG	2021-12-02	HGG Adv	www.ncbi.nlm.nih.gov/pubmed/35047858	Population-based genetic effects for developmental stuttering.	Developmental stuttering	250 锘緼frican ancestry cases, 1,910 锘緼frican ancestry controls, 160 锘縃ispanic ancestry cases, 1,186 锘縃ispanic ancestry controls, 42 East Asian ancestry cases, 113 East Asian ancestry controls, 1,565 锘縀uropean ancestry cases, 10,434 锘縀uropean ancestry controls, 44 South Asian ancestry cases, 143 South Asian ancestry controls, 4 Native American ancestry cases, 32 Native American ancestry controls, 4…	NA											rs35612603-A	rs35612603	0	35612603		1	0.1321	3e-06	5.52288		4.659	z score increase	Illumina [7275796] (imputed)	N	Stuttering	http://purl.obolibrary.org/obo/HP_0025268	GCST90085698	Genome-wide genotyping array
2022-02-04	35047858	Polikowsky HG	2021-12-02	HGG Adv	www.ncbi.nlm.nih.gov/pubmed/35047858	Population-based genetic effects for developmental stuttering.	Developmental stuttering	250 锘緼frican ancestry cases, 1,910 锘緼frican ancestry controls, 160 锘縃ispanic ancestry cases, 1,186 锘縃ispanic ancestry controls, 42 East Asian ancestry cases, 113 East Asian ancestry controls, 1,565 锘縀uropean ancestry cases, 10,434 锘縀uropean ancestry controls, 44 South Asian ancestry cases, 143 South Asian ancestry controls, 4 Native American ancestry cases, 32 Native American ancestry controls, 4…	NA											rs16954038-G	rs16954038	0	16954038		1	0.0371	3e-06	5.52288		4.64	z score increase	Illumina [7275796] (imputed)	N	Stuttering	http://purl.obolibrary.org/obo/HP_0025268	GCST90085698	Genome-wide genotyping array
2022-02-04	35047858	Polikowsky HG	2021-12-02	HGG Adv	www.ncbi.nlm.nih.gov/pubmed/35047858	Population-based genetic effects for developmental stuttering.	Developmental stuttering	250 锘緼frican ancestry cases, 1,910 锘緼frican ancestry controls, 160 锘縃ispanic ancestry cases, 1,186 锘縃ispanic ancestry controls, 42 East Asian ancestry cases, 113 East Asian ancestry controls, 1,565 锘縀uropean ancestry cases, 10,434 锘縀uropean ancestry controls, 44 South Asian ancestry cases, 143 South Asian ancestry controls, 4 Native American ancestry cases, 32 Native American ancestry controls, 4…	NA											rs11158418-T	rs11158418	0	11158418		1	0.4699	4e-06	5.39794		4.633	z score increase	Illumina [7275796] (imputed)	N	Stuttering	http://purl.obolibrary.org/obo/HP_0025268	GCST90085698	Genome-wide genotyping array
2022-02-04	35047858	Polikowsky HG	2021-12-02	HGG Adv	www.ncbi.nlm.nih.gov/pubmed/35047858	Population-based genetic effects for developmental stuttering.	Developmental stuttering	250 锘緼frican ancestry cases, 1,910 锘緼frican ancestry controls, 160 锘縃ispanic ancestry cases, 1,186 锘縃ispanic ancestry controls, 42 East Asian ancestry cases, 113 East Asian ancestry controls, 1,565 锘縀uropean ancestry cases, 10,434 锘縀uropean ancestry controls, 44 South Asian ancestry cases, 143 South Asian ancestry controls, 4 Native American ancestry cases, 32 Native American ancestry controls, 4…	NA											rs1446110-C	rs1446110	0	1446110		1	0.3264	4e-06	5.39794		4.622	z score decrease	Illumina [7275796] (imputed)	N	Stuttering	http://purl.obolibrary.org/obo/HP_0025268	GCST90085698	Genome-wide genotyping array
2022-02-04	35047858	Polikowsky HG	2021-12-02	HGG Adv	www.ncbi.nlm.nih.gov/pubmed/35047858	Population-based genetic effects for developmental stuttering.	Developmental stuttering	250 锘緼frican ancestry cases, 1,910 锘緼frican ancestry controls, 160 锘縃ispanic ancestry cases, 1,186 锘縃ispanic ancestry controls, 42 East Asian ancestry cases, 113 East Asian ancestry controls, 1,565 锘縀uropean ancestry cases, 10,434 锘縀uropean ancestry controls, 44 South Asian ancestry cases, 143 South Asian ancestry controls, 4 Native American ancestry cases, 32 Native American ancestry controls, 4…	NA											rs115327327-T	rs115327327	0	115327327		1	0.2722	5e-06	5.30103		4.574	z score increase	Illumina [7275796] (imputed)	N	Stuttering	http://purl.obolibrary.org/obo/HP_0025268	GCST90085698	Genome-wide genotyping array
2022-02-04	35047858	Polikowsky HG	2021-12-02	HGG Adv	www.ncbi.nlm.nih.gov/pubmed/35047858	Population-based genetic effects for developmental stuttering.	Developmental stuttering	250 锘緼frican ancestry cases, 1,910 锘緼frican ancestry controls, 160 锘縃ispanic ancestry cases, 1,186 锘縃ispanic ancestry controls, 42 East Asian ancestry cases, 113 East Asian ancestry controls, 1,565 锘縀uropean ancestry cases, 10,434 锘縀uropean ancestry controls, 44 South Asian ancestry cases, 143 South Asian ancestry controls, 4 Native American ancestry cases, 32 Native American ancestry controls, 4…	NA											rs111962436-A	rs111962436	0	111962436		1	0.0261	5e-06	5.30103		4.571	z score decrease	Illumina [7275796] (imputed)	N	Stuttering	http://purl.obolibrary.org/obo/HP_0025268	GCST90085698	Genome-wide genotyping array
2022-04-08	34861174	Shaw DM	2021-12-01	Am J Hum Genet	www.ncbi.nlm.nih.gov/pubmed/34861174	Phenome risk classification enables phenotypic imputation and gene discovery in developmental stuttering.	Predicted developmental stuttering	6,339 European ancestry cases, 33,172 European ancestry controls	NA	7q21.2	7	92644264		CDK6			ENSG00000105810			rs10225965-?	rs10225965	0	10225965	intron_variant	0	NR	3e-06	5.52288		0.12	[0.07-0.17] unit decrease	Illumina [7751954] (imputed)	N	Stuttering	http://purl.obolibrary.org/obo/HP_0025268	GCST90100563	Genome-wide genotyping array
2022-04-08	34861174	Shaw DM	2021-12-01	Am J Hum Genet	www.ncbi.nlm.nih.gov/pubmed/34861174	Phenome risk classification enables phenotypic imputation and gene discovery in developmental stuttering.	Predicted developmental stuttering	6,339 European ancestry cases, 33,172 European ancestry controls	NA	6q23.2	6	131385517		AKAP7 - RPL21P67	ENSG00000118507	ENSG00000219776		101982	83542	rs10872381-?	rs10872381	0	10872381	intergenic_variant	1	NR	5e-07	6.30103		0.346	[0.21-0.48] unit increase	Illumina [7751954] (imputed)	N	Stuttering	http://purl.obolibrary.org/obo/HP_0025268	GCST90100563	Genome-wide genotyping array
2022-04-08	34861174	Shaw DM	2021-12-01	Am J Hum Genet	www.ncbi.nlm.nih.gov/pubmed/34861174	Phenome risk classification enables phenotypic imputation and gene discovery in developmental stuttering.	Predicted developmental stuttering	124 East Asian ancestry cases, 592 East Asian ancestry controls	NA	6q23.2	6	131385517		AKAP7 - RPL21P67	ENSG00000118507	ENSG00000219776		101982	83542	rs10872381-?	rs10872381	0	10872381	intergenic_variant	1	NR	6e-08	7.22185		0.803	[0.51-1.09] unit increase	Illumina [6922517] (imputed)	N	Stuttering	http://purl.obolibrary.org/obo/HP_0025268	GCST90100565	Genome-wide genotyping array
2022-04-08	34861174	Shaw DM	2021-12-01	Am J Hum Genet	www.ncbi.nlm.nih.gov/pubmed/34861174	Phenome risk classification enables phenotypic imputation and gene discovery in developmental stuttering.	Predicted developmental stuttering	6,339 European ancestry cases, 33,172 European ancestry controls	NA	2p24.3	2	16446918		GACAT3 - CYRIA	ENSG00000236289	ENSG00000197872		359717	102541	rs12613255-?	rs12613255	0	12613255	intergenic_variant	1	NR	1e-08	8		0.323	[0.21-0.43] unit increase	Illumina [7751954] (imputed)	N	Stuttering	http://purl.obolibrary.org/obo/HP_0025268	GCST90100563	Genome-wide genotyping array
2022-04-08	34861174	Shaw DM	2021-12-01	Am J Hum Genet	www.ncbi.nlm.nih.gov/pubmed/34861174	Phenome risk classification enables phenotypic imputation and gene discovery in developmental stuttering.	Predicted developmental stuttering	6,339 European ancestry cases, 33,172 European ancestry controls	NA	2p24.3	2	16446918		GACAT3 - CYRIA	ENSG00000236289	ENSG00000197872		359717	102541	rs12613255-?	rs12613255	0	12613255	intergenic_variant	1	NR	5e-07	6.30103		0.187	[0.11-0.26] unit decrease	Illumina [7751954] (imputed)	N	Stuttering	http://purl.obolibrary.org/obo/HP_0025268	GCST90100563	Genome-wide genotyping array
2022-04-08	34861174	Shaw DM	2021-12-01	Am J Hum Genet	www.ncbi.nlm.nih.gov/pubmed/34861174	Phenome risk classification enables phenotypic imputation and gene discovery in developmental stuttering.	Predicted developmental stuttering	6,339 European ancestry cases, 33,172 European ancestry controls	NA	5q31.1	5	134570139		JADE2			ENSG00000043143			rs13178130-?	rs13178130	0	13178130	intron_variant	0	NR	1e-06	6		0.0987	[0.059-0.139] unit increase	Illumina [7751954] (imputed)	N	Stuttering	http://purl.obolibrary.org/obo/HP_0025268	GCST90100563	Genome-wide genotyping array
2022-04-08	34861174	Shaw DM	2021-12-01	Am J Hum Genet	www.ncbi.nlm.nih.gov/pubmed/34861174	Phenome risk classification enables phenotypic imputation and gene discovery in developmental stuttering.	Predicted developmental stuttering	6,339 European ancestry cases, 33,172 European ancestry controls	NA	1p36.21	1	12565055		LINC02766 - DHRS3	ENSG00000229484	ENSG00000162496		34593	2855	rs145766860-?	rs145766860	0	145766860	downstream_gene_variant	1	NR	8e-07	6.09691		0.319	[0.19-0.45] unit increase	Illumina [7751954] (imputed)	N	Stuttering	http://purl.obolibrary.org/obo/HP_0025268	GCST90100563	Genome-wide genotyping array
2022-04-08	34861174	Shaw DM	2021-12-01	Am J Hum Genet	www.ncbi.nlm.nih.gov/pubmed/34861174	Phenome risk classification enables phenotypic imputation and gene discovery in developmental stuttering.	Predicted developmental stuttering	6,339 European ancestry cases, 33,172 European ancestry controls	NA	3p24.1	3	29891472		RBMS3			ENSG00000144642			rs17553695-?	rs17553695	0	17553695	intron_variant	0	NR	2e-06	5.69897		0.187	[0.11-0.26] unit decrease	Illumina [7751954] (imputed)	N	Stuttering	http://purl.obolibrary.org/obo/HP_0025268	GCST90100563	Genome-wide genotyping array
2022-04-08	34861174	Shaw DM	2021-12-01	Am J Hum Genet	www.ncbi.nlm.nih.gov/pubmed/34861174	Phenome risk classification enables phenotypic imputation and gene discovery in developmental stuttering.	Predicted developmental stuttering	6,339 European ancestry cases, 33,172 European ancestry controls	NA	3q29	3	192700698		FGF12			ENSG00000114279			rs111784586-?	rs111784586	0	111784586	intron_variant	0	NR	2e-06	5.69897		0.389	[0.23-0.55] unit increase	Illumina [7751954] (imputed)	N	Stuttering	http://purl.obolibrary.org/obo/HP_0025268	GCST90100563	Genome-wide genotyping array
2022-04-08	34861174	Shaw DM	2021-12-01	Am J Hum Genet	www.ncbi.nlm.nih.gov/pubmed/34861174	Phenome risk classification enables phenotypic imputation and gene discovery in developmental stuttering.	Predicted developmental stuttering	6,339 European ancestry cases, 33,172 European ancestry controls	NA	5p14.2	5	23909810		PRDM9 - LINC02899	ENSG00000164256	ENSG00000248874		381717	41538	rs10036373-?	rs10036373	0	10036373	intergenic_variant	1	NR	2e-06	5.69897		0.0969	[0.057-0.137] unit increase	Illumina [7751954] (imputed)	N	Stuttering	http://purl.obolibrary.org/obo/HP_0025268	GCST90100563	Genome-wide genotyping array
2022-04-08	34861174	Shaw DM	2021-12-01	Am J Hum Genet	www.ncbi.nlm.nih.gov/pubmed/34861174	Phenome risk classification enables phenotypic imputation and gene discovery in developmental stuttering.	Predicted developmental stuttering	6,339 European ancestry cases, 33,172 European ancestry controls	NA	12p12.1	12	21734401		LDHB			ENSG00000111716			rs117623285-?	rs117623285	1	111405381	intron_variant	0	NR	5e-06	5.30103		0.13	[0.075-0.185] unit increase	Illumina [7751954] (imputed)	N	Stuttering	http://purl.obolibrary.org/obo/HP_0025268	GCST90100563	Genome-wide genotyping array
2022-04-08	34861174	Shaw DM	2021-12-01	Am J Hum Genet	www.ncbi.nlm.nih.gov/pubmed/34861174	Phenome risk classification enables phenotypic imputation and gene discovery in developmental stuttering.	Predicted developmental stuttering	6,339 European ancestry cases, 33,172 European ancestry controls	NA	14q13.2	14	35956311		BRMS1L - ILF2P2	ENSG00000100916	ENSG00000257720		23986	97886	rs8013614-?	rs8013614	0	8013614	intron_variant	1	NR	2e-06	5.69897		0.12	[0.071-0.169] unit decrease	Illumina [7751954] (imputed)	N	Stuttering	http://purl.obolibrary.org/obo/HP_0025268	GCST90100563	Genome-wide genotyping array
2022-04-08	34861174	Shaw DM	2021-12-01	Am J Hum Genet	www.ncbi.nlm.nih.gov/pubmed/34861174	Phenome risk classification enables phenotypic imputation and gene discovery in developmental stuttering.	Predicted developmental stuttering	6,339 European ancestry cases, 33,172 European ancestry controls	NA	15q25.3	15	86224436		AGBL1			ENSG00000273540			rs75405049-?	rs75405049	0	75405049	intron_variant	0	NR	1e-06	6		0.297	[0.18-0.42] unit increase	Illumina [7751954] (imputed)	N	Stuttering	http://purl.obolibrary.org/obo/HP_0025268	GCST90100563	Genome-wide genotyping array
2022-04-08	34861174	Shaw DM	2021-12-01	Am J Hum Genet	www.ncbi.nlm.nih.gov/pubmed/34861174	Phenome risk classification enables phenotypic imputation and gene discovery in developmental stuttering.	Predicted developmental stuttering	1,853 African ancestry cases, 8,372 African ancestry controls	NA	1p35.2	1	30271905		LINC01648 - MATN1	ENSG00000233399	ENSG00000162510		234293	439372	rs75060953-?	rs75060953	0	75060953	intergenic_variant	1	NR	1e-06	6		0.449	[0.27-0.63] unit decrease	Illumina [13643593] (imputed)	N	Stuttering	http://purl.obolibrary.org/obo/HP_0025268	GCST90100564	Genome-wide genotyping array
2022-04-08	34861174	Shaw DM	2021-12-01	Am J Hum Genet	www.ncbi.nlm.nih.gov/pubmed/34861174	Phenome risk classification enables phenotypic imputation and gene discovery in developmental stuttering.	Predicted developmental stuttering	1,853 African ancestry cases, 8,372 African ancestry controls	NA	1p35.2	1	32171716		KPNA6			ENSG00000025800			rs56039103-?	rs56039103	0	56039103	3_prime_UTR_variant	0	NR	4e-06	5.39794		0.279	[0.16-0.4] unit increase	Illumina [13643593] (imputed)	N	Stuttering	http://purl.obolibrary.org/obo/HP_0025268	GCST90100564	Genome-wide genotyping array
2022-04-08	34861174	Shaw DM	2021-12-01	Am J Hum Genet	www.ncbi.nlm.nih.gov/pubmed/34861174	Phenome risk classification enables phenotypic imputation and gene discovery in developmental stuttering.	Predicted developmental stuttering	1,853 African ancestry cases, 8,372 African ancestry controls	NA	1p34.3	1	34564955		C1orf94 - MIR552	ENSG00000142698	ENSG00000207941		345824	104644	rs7535754-?	rs7535754	0	7535754	intergenic_variant	1	NR	4e-06	5.39794		0.509	[0.29-0.72] unit increase	Illumina [13643593] (imputed)	N	Stuttering	http://purl.obolibrary.org/obo/HP_0025268	GCST90100564	Genome-wide genotyping array
2022-04-08	34861174	Shaw DM	2021-12-01	Am J Hum Genet	www.ncbi.nlm.nih.gov/pubmed/34861174	Phenome risk classification enables phenotypic imputation and gene discovery in developmental stuttering.	Predicted developmental stuttering	1,853 African ancestry cases, 8,372 African ancestry controls	NA	1q25.2	1	179523657		AXDND1			ENSG00000162779			rs115809878-?	rs115809878	0	115809878	intron_variant	0	NR	3e-06	5.52288		0.417	[0.24-0.59] unit increase	Illumina [13643593] (imputed)	N	Stuttering	http://purl.obolibrary.org/obo/HP_0025268	GCST90100564	Genome-wide genotyping array
2022-04-08	34861174	Shaw DM	2021-12-01	Am J Hum Genet	www.ncbi.nlm.nih.gov/pubmed/34861174	Phenome risk classification enables phenotypic imputation and gene discovery in developmental stuttering.	Predicted developmental stuttering	1,853 African ancestry cases, 8,372 African ancestry controls	NA	1q43	1	237519633		RYR2			ENSG00000198626			rs78072807-?	rs78072807	0	78072807	intron_variant	0	NR	9e-08	7.04576		0.371	[0.24-0.51] unit increase	Illumina [13643593] (imputed)	N	Stuttering	http://purl.obolibrary.org/obo/HP_0025268	GCST90100564	Genome-wide genotyping array
2022-04-08	34861174	Shaw DM	2021-12-01	Am J Hum Genet	www.ncbi.nlm.nih.gov/pubmed/34861174	Phenome risk classification enables phenotypic imputation and gene discovery in developmental stuttering.	Predicted developmental stuttering	1,853 African ancestry cases, 8,372 African ancestry controls	NA	2p25.2	2	5913458		LINC01810 - SILC1	ENSG00000237266	ENSG00000232044		100788	19085	rs4392226-?	rs4392226	0	4392226	intergenic_variant	1	NR	2e-06	5.69897		0.202	[0.12-0.29] unit increase	Illumina [13643593] (imputed)	N	Stuttering	http://purl.obolibrary.org/obo/HP_0025268	GCST90100564	Genome-wide genotyping array
2022-04-08	34861174	Shaw DM	2021-12-01	Am J Hum Genet	www.ncbi.nlm.nih.gov/pubmed/34861174	Phenome risk classification enables phenotypic imputation and gene discovery in developmental stuttering.	Predicted developmental stuttering	1,853 African ancestry cases, 8,372 African ancestry controls	NA	2p12	2	80146688		CTNNA2			ENSG00000066032			rs12997174-?	rs12997174	0	12997174	intron_variant	0	NR	2e-07	6.69897		0.197	[0.12-0.27] unit increase	Illumina [13643593] (imputed)	N	Stuttering	http://purl.obolibrary.org/obo/HP_0025268	GCST90100564	Genome-wide genotyping array
2022-04-08	34861174	Shaw DM	2021-12-01	Am J Hum Genet	www.ncbi.nlm.nih.gov/pubmed/34861174	Phenome risk classification enables phenotypic imputation and gene discovery in developmental stuttering.	Predicted developmental stuttering	1,853 African ancestry cases, 8,372 African ancestry controls	NA	2q34	2	209380907		MEAF6P1 - MAP2	ENSG00000240286	ENSG00000078018		198889	43140	rs73060582-?	rs73060582	0	73060582	intron_variant	1	NR	5e-06	5.30103		0.199	[0.11-0.28] unit increase	Illumina [13643593] (imputed)	N	Stuttering	http://purl.obolibrary.org/obo/HP_0025268	GCST90100564	Genome-wide genotyping array
2022-04-08	34861174	Shaw DM	2021-12-01	Am J Hum Genet	www.ncbi.nlm.nih.gov/pubmed/34861174	Phenome risk classification enables phenotypic imputation and gene discovery in developmental stuttering.	Predicted developmental stuttering	1,853 African ancestry cases, 8,372 African ancestry controls	NA	3q26.1	3	161910637		OTOL1 - TOMM22P6	ENSG00000182447	ENSG00000241874		406695	575904	rs13084838-?	rs13084838	0	13084838	intergenic_variant	1	NR	3e-06	5.52288		0.256	[0.15-0.36] unit increase	Illumina [13643593] (imputed)	N	Stuttering	http://purl.obolibrary.org/obo/HP_0025268	GCST90100564	Genome-wide genotyping array
2022-04-08	34861174	Shaw DM	2021-12-01	Am J Hum Genet	www.ncbi.nlm.nih.gov/pubmed/34861174	Phenome risk classification enables phenotypic imputation and gene discovery in developmental stuttering.	Predicted developmental stuttering	1,853 African ancestry cases, 8,372 African ancestry controls	NA	3q26.31	3	172869904		ATP5MC1P4 - SPATA16	ENSG00000227440	ENSG00000144962		40728	19453	rs114565565-?	rs114565565	0	114565565	regulatory_region_variant	1	NR	2e-06	5.69897		0.485	[0.29-0.68] unit increase	Illumina [13643593] (imputed)	N	Stuttering	http://purl.obolibrary.org/obo/HP_0025268	GCST90100564	Genome-wide genotyping array
2022-04-08	34861174	Shaw DM	2021-12-01	Am J Hum Genet	www.ncbi.nlm.nih.gov/pubmed/34861174	Phenome risk classification enables phenotypic imputation and gene discovery in developmental stuttering.	Predicted developmental stuttering	1,853 African ancestry cases, 8,372 African ancestry controls	NA	3q26.31	3	174743544		NAALADL2			ENSG00000177694			rs144308975-?	rs144308975	0	144308975	intron_variant	0	NR	5e-06	5.30103		0.824	[0.47-1.18] unit increase	Illumina [13643593] (imputed)	N	Stuttering	http://purl.obolibrary.org/obo/HP_0025268	GCST90100564	Genome-wide genotyping array
2022-04-08	34861174	Shaw DM	2021-12-01	Am J Hum Genet	www.ncbi.nlm.nih.gov/pubmed/34861174	Phenome risk classification enables phenotypic imputation and gene discovery in developmental stuttering.	Predicted developmental stuttering	1,853 African ancestry cases, 8,372 African ancestry controls	NA	4p14	4	38534628		LINC01258 - LINC02278	ENSG00000249534	ENSG00000251635		11448	29375	rs6811764-?	rs6811764	0	6811764	intergenic_variant	1	NR	1e-06	6		0.558	[0.33-0.79] unit increase	Illumina [13643593] (imputed)	N	Stuttering	http://purl.obolibrary.org/obo/HP_0025268	GCST90100564	Genome-wide genotyping array
2022-04-08	34861174	Shaw DM	2021-12-01	Am J Hum Genet	www.ncbi.nlm.nih.gov/pubmed/34861174	Phenome risk classification enables phenotypic imputation and gene discovery in developmental stuttering.	Predicted developmental stuttering	1,853 African ancestry cases, 8,372 African ancestry controls	NA	4q28.3	4	134870592		LINC02462 - LINC02485	ENSG00000251291	ENSG00000248456		324944	242313	rs72968258-?	rs72968258	0	72968258	intergenic_variant	1	NR	3e-06	5.52288		0.346	[0.2-0.49] unit increase	Illumina [13643593] (imputed)	N	Stuttering	http://purl.obolibrary.org/obo/HP_0025268	GCST90100564	Genome-wide genotyping array
2022-04-08	34861174	Shaw DM	2021-12-01	Am J Hum Genet	www.ncbi.nlm.nih.gov/pubmed/34861174	Phenome risk classification enables phenotypic imputation and gene discovery in developmental stuttering.	Predicted developmental stuttering	1,853 African ancestry cases, 8,372 African ancestry controls	NA	4q34.1	4	171741372		LINC02174 - GALNTL6	ENSG00000249297	ENSG00000174473		102609	70882	rs72978031-?	rs72978031	0	72978031	intergenic_variant	1	NR	6e-07	6.22185		0.42	[0.25-0.59] unit increase	Illumina [13643593] (imputed)	N	Stuttering	http://purl.obolibrary.org/obo/HP_0025268	GCST90100564	Genome-wide genotyping array
2022-04-08	34861174	Shaw DM	2021-12-01	Am J Hum Genet	www.ncbi.nlm.nih.gov/pubmed/34861174	Phenome risk classification enables phenotypic imputation and gene discovery in developmental stuttering.	Predicted developmental stuttering	1,853 African ancestry cases, 8,372 African ancestry controls	NA	4q35.2	4	189092691		LINC02508 - HSP90AA4P	ENSG00000251619	ENSG00000281610		307180	380274	rs7689186-?	rs7689186	0	7689186	intergenic_variant	1	NR	1e-06	6		0.21	[0.13-0.29] unit increase	Illumina [13643593] (imputed)	N	Stuttering	http://purl.obolibrary.org/obo/HP_0025268	GCST90100564	Genome-wide genotyping array
2022-04-08	34861174	Shaw DM	2021-12-01	Am J Hum Genet	www.ncbi.nlm.nih.gov/pubmed/34861174	Phenome risk classification enables phenotypic imputation and gene discovery in developmental stuttering.	Predicted developmental stuttering	1,853 African ancestry cases, 8,372 African ancestry controls	NA	4q35.2	4	189431070		LINC02508 - HSP90AA4P	ENSG00000251619	ENSG00000281610		645559	41895	rs187530166-?	rs187530166	0	187530166	regulatory_region_variant	1	NR	4e-06	5.39794		0.796	[0.46-1.14] unit increase	Illumina [13643593] (imputed)	N	Stuttering	http://purl.obolibrary.org/obo/HP_0025268	GCST90100564	Genome-wide genotyping array
2022-04-08	34861174	Shaw DM	2021-12-01	Am J Hum Genet	www.ncbi.nlm.nih.gov/pubmed/34861174	Phenome risk classification enables phenotypic imputation and gene discovery in developmental stuttering.	Predicted developmental stuttering	1,853 African ancestry cases, 8,372 African ancestry controls	NA	5q35.2	5	173345150		STC2 - MIR8056	ENSG00000113739	ENSG00000274994		16703	2305	rs11743880-?	rs11743880	0	11743880	upstream_gene_variant	1	NR	1e-06	6		0.185	[0.11-0.26] unit decrease	Illumina [13643593] (imputed)	N	Stuttering	http://purl.obolibrary.org/obo/HP_0025268	GCST90100564	Genome-wide genotyping array
2022-04-08	34861174	Shaw DM	2021-12-01	Am J Hum Genet	www.ncbi.nlm.nih.gov/pubmed/34861174	Phenome risk classification enables phenotypic imputation and gene discovery in developmental stuttering.	Predicted developmental stuttering	1,853 African ancestry cases, 8,372 African ancestry controls	NA	6q11.1	6	61470200		RBBP4P3 - MTRNR2L9	ENSG00000276290	ENSG00000255633		595558	104128	rs181244539-?	rs181244539	0	181244539	intergenic_variant	1	NR	1e-06	6		0.813	[0.48-1.14] unit increase	Illumina [13643593] (imputed)	N	Stuttering	http://purl.obolibrary.org/obo/HP_0025268	GCST90100564	Genome-wide genotyping array
2022-04-08	34861174	Shaw DM	2021-12-01	Am J Hum Genet	www.ncbi.nlm.nih.gov/pubmed/34861174	Phenome risk classification enables phenotypic imputation and gene discovery in developmental stuttering.	Predicted developmental stuttering	1,853 African ancestry cases, 8,372 African ancestry controls	NA	7p22.1	7	6589813		ZDHHC4 - C7orf26	ENSG00000136247	ENSG00000146576		439	208	rs13312180-?	rs13312180	0	13312180	upstream_gene_variant	1	NR	3e-06	5.52288		0.191	[0.11-0.27] unit decrease	Illumina [13643593] (imputed)	N	Stuttering	http://purl.obolibrary.org/obo/HP_0025268	GCST90100564	Genome-wide genotyping array
2022-04-08	34861174	Shaw DM	2021-12-01	Am J Hum Genet	www.ncbi.nlm.nih.gov/pubmed/34861174	Phenome risk classification enables phenotypic imputation and gene discovery in developmental stuttering.	Predicted developmental stuttering	1,853 African ancestry cases, 8,372 African ancestry controls	NA	7p15.3	7	21194723		LINC01162 - RN7SL542P	ENSG00000232790	ENSG00000243633		171361	20814	rs73685046-?	rs73685046	0	73685046	intergenic_variant	1	NR	1e-06	6		1.02	[0.61-1.43] unit decrease	Illumina [13643593] (imputed)	N	Stuttering	http://purl.obolibrary.org/obo/HP_0025268	GCST90100564	Genome-wide genotyping array
2022-04-08	34861174	Shaw DM	2021-12-01	Am J Hum Genet	www.ncbi.nlm.nih.gov/pubmed/34861174	Phenome risk classification enables phenotypic imputation and gene discovery in developmental stuttering.	Predicted developmental stuttering	1,853 African ancestry cases, 8,372 African ancestry controls	NA	7q11.22	7	68293807		MTND4P3 - RNA5SP231	ENSG00000225959	ENSG00000222428		26948	430104	rs6973919-?	rs6973919	0	6973919	intron_variant	1	NR	3e-06	5.52288		0.251	[0.15-0.36] unit increase	Illumina [13643593] (imputed)	N	Stuttering	http://purl.obolibrary.org/obo/HP_0025268	GCST90100564	Genome-wide genotyping array
2022-04-08	34861174	Shaw DM	2021-12-01	Am J Hum Genet	www.ncbi.nlm.nih.gov/pubmed/34861174	Phenome risk classification enables phenotypic imputation and gene discovery in developmental stuttering.	Predicted developmental stuttering	1,853 African ancestry cases, 8,372 African ancestry controls	NA	7q36.1	7	148391081		CNTNAP2			ENSG00000174469			rs60064516-?	rs60064516	0	60064516	intron_variant	0	NR	2e-06	5.69897		0.353	[0.21-0.5] unit increase	Illumina [13643593] (imputed)	N	Stuttering	http://purl.obolibrary.org/obo/HP_0025268	GCST90100564	Genome-wide genotyping array
2022-04-08	34861174	Shaw DM	2021-12-01	Am J Hum Genet	www.ncbi.nlm.nih.gov/pubmed/34861174	Phenome risk classification enables phenotypic imputation and gene discovery in developmental stuttering.	Predicted developmental stuttering	1,853 African ancestry cases, 8,372 African ancestry controls	NA	8p22	8	15994028		RPL32P19 - MSR1	ENSG00000226836	ENSG00000038945		50496	113850	rs79166378-?	rs79166378	0	79166378	intron_variant	1	NR	2e-06	5.69897		0.554	[0.32-0.78] unit decrease	Illumina [13643593] (imputed)	N	Stuttering	http://purl.obolibrary.org/obo/HP_0025268	GCST90100564	Genome-wide genotyping array
2022-04-08	34861174	Shaw DM	2021-12-01	Am J Hum Genet	www.ncbi.nlm.nih.gov/pubmed/34861174	Phenome risk classification enables phenotypic imputation and gene discovery in developmental stuttering.	Predicted developmental stuttering	1,853 African ancestry cases, 8,372 African ancestry controls	NA	8q12.1	8	59296877		TOX - RNA5SP267	ENSG00000198846	ENSG00000201763		177730	159008	rs10464899-?	rs10464899	0	10464899	intergenic_variant	1	NR	2e-07	6.69897		0.216	[0.14-0.3] unit increase	Illumina [13643593] (imputed)	N	Stuttering	http://purl.obolibrary.org/obo/HP_0025268	GCST90100564	Genome-wide genotyping array
2022-04-08	34861174	Shaw DM	2021-12-01	Am J Hum Genet	www.ncbi.nlm.nih.gov/pubmed/34861174	Phenome risk classification enables phenotypic imputation and gene discovery in developmental stuttering.	Predicted developmental stuttering	1,853 African ancestry cases, 8,372 African ancestry controls	NA	8q24.3	8	141185921		DENND3			ENSG00000105339			rs4324959-?	rs4324959	0	4324959	intron_variant	0	NR	2e-06	5.69897		0.203	[0.12-0.29] unit decrease	Illumina [13643593] (imputed)	N	Stuttering	http://purl.obolibrary.org/obo/HP_0025268	GCST90100564	Genome-wide genotyping array
2022-04-08	34861174	Shaw DM	2021-12-01	Am J Hum Genet	www.ncbi.nlm.nih.gov/pubmed/34861174	Phenome risk classification enables phenotypic imputation and gene discovery in developmental stuttering.	Predicted developmental stuttering	1,853 African ancestry cases, 8,372 African ancestry controls	NA	9q21.2	9	78443488		PSAT1 - MTND2P8	ENSG00000135069	ENSG00000237257		113395	298232	rs181106092-?	rs181106092	0	181106092	intergenic_variant	1	NR	9e-07	6.04576		0.433	[0.26-0.61] unit increase	Illumina [13643593] (imputed)	N	Stuttering	http://purl.obolibrary.org/obo/HP_0025268	GCST90100564	Genome-wide genotyping array
2022-04-08	34861174	Shaw DM	2021-12-01	Am J Hum Genet	www.ncbi.nlm.nih.gov/pubmed/34861174	Phenome risk classification enables phenotypic imputation and gene discovery in developmental stuttering.	Predicted developmental stuttering	1,853 African ancestry cases, 8,372 African ancestry controls	NA	9q22.31	9	91823681		ROR2			ENSG00000169071			rs73651561-?	rs73651561	0	73651561	intron_variant	0	NR	3e-06	5.52288		1.17	[0.68-1.66] unit decrease	Illumina [13643593] (imputed)	N	Stuttering	http://purl.obolibrary.org/obo/HP_0025268	GCST90100564	Genome-wide genotyping array
2022-04-08	34861174	Shaw DM	2021-12-01	Am J Hum Genet	www.ncbi.nlm.nih.gov/pubmed/34861174	Phenome risk classification enables phenotypic imputation and gene discovery in developmental stuttering.	Predicted developmental stuttering	1,853 African ancestry cases, 8,372 African ancestry controls	NA	9q34.11	9	128837032		KYAT1			ENSG00000171097			rs2997903-?	rs2997903	0	2997903	intron_variant	0	NR	5e-07	6.30103		0.308	[0.19-0.43] unit increase	Illumina [13643593] (imputed)	N	Stuttering	http://purl.obolibrary.org/obo/HP_0025268	GCST90100564	Genome-wide genotyping array
2022-04-08	34861174	Shaw DM	2021-12-01	Am J Hum Genet	www.ncbi.nlm.nih.gov/pubmed/34861174	Phenome risk classification enables phenotypic imputation and gene discovery in developmental stuttering.	Predicted developmental stuttering	1,853 African ancestry cases, 8,372 African ancestry controls	NA	10q25.3	10	115105215		ATRNL1			ENSG00000107518			rs116755646-?	rs116755646	0	116755646	intron_variant	0	NR	2e-06	5.69897		0.495	[0.29-0.7] unit increase	Illumina [13643593] (imputed)	N	Stuttering	http://purl.obolibrary.org/obo/HP_0025268	GCST90100564	Genome-wide genotyping array
2022-04-08	34861174	Shaw DM	2021-12-01	Am J Hum Genet	www.ncbi.nlm.nih.gov/pubmed/34861174	Phenome risk classification enables phenotypic imputation and gene discovery in developmental stuttering.	Predicted developmental stuttering	1,853 African ancestry cases, 8,372 African ancestry controls	NA	11q13.3	11	68951752		IGHMBP2 - MRGPRD	ENSG00000132740	ENSG00000172938		11150	28269	rs11603827-?	rs11603827	0	11603827	intergenic_variant	1	NR	2e-06	5.69897		0.273	[0.16-0.39] unit increase	Illumina [13643593] (imputed)	N	Stuttering	http://purl.obolibrary.org/obo/HP_0025268	GCST90100564	Genome-wide genotyping array
2022-04-08	34861174	Shaw DM	2021-12-01	Am J Hum Genet	www.ncbi.nlm.nih.gov/pubmed/34861174	Phenome risk classification enables phenotypic imputation and gene discovery in developmental stuttering.	Predicted developmental stuttering	1,853 African ancestry cases, 8,372 African ancestry controls	NA	11q23.1	11	111395811		POU2AF1			ENSG00000110777			rs17112747-?	rs17112747	0	17112747	intron_variant	0	NR	4e-06	5.39794		0.701	[0.4-1] unit increase	Illumina [13643593] (imputed)	N	Stuttering	http://purl.obolibrary.org/obo/HP_0025268	GCST90100564	Genome-wide genotyping array
2022-04-08	34861174	Shaw DM	2021-12-01	Am J Hum Genet	www.ncbi.nlm.nih.gov/pubmed/34861174	Phenome risk classification enables phenotypic imputation and gene discovery in developmental stuttering.	Predicted developmental stuttering	1,853 African ancestry cases, 8,372 African ancestry controls	NA	11q23.3	11	120557397		GRIK4			ENSG00000149403			rs10160371-?	rs10160371	0	10160371	intron_variant	0	NR	5e-06	5.30103		0.344	[0.2-0.49] unit increase	Illumina [13643593] (imputed)	N	Stuttering	http://purl.obolibrary.org/obo/HP_0025268	GCST90100564	Genome-wide genotyping array
2022-04-08	34861174	Shaw DM	2021-12-01	Am J Hum Genet	www.ncbi.nlm.nih.gov/pubmed/34861174	Phenome risk classification enables phenotypic imputation and gene discovery in developmental stuttering.	Predicted developmental stuttering	1,853 African ancestry cases, 8,372 African ancestry controls	NA	12q21.33	12	91579901		LINC02823 - LINC02404	ENSG00000258100	ENSG00000257893		211294	297023	rs115024493-?	rs115024493	0	115024493	intron_variant	1	NR	7e-08	7.1549		0.376	[0.24-0.51] unit increase	Illumina [13643593] (imputed)	N	Stuttering	http://purl.obolibrary.org/obo/HP_0025268	GCST90100564	Genome-wide genotyping array
2022-04-08	34861174	Shaw DM	2021-12-01	Am J Hum Genet	www.ncbi.nlm.nih.gov/pubmed/34861174	Phenome risk classification enables phenotypic imputation and gene discovery in developmental stuttering.	Predicted developmental stuttering	1,853 African ancestry cases, 8,372 African ancestry controls	NA	12q21.33	12	91612038		LINC02823 - LINC02404	ENSG00000258100	ENSG00000257893		243431	264886	rs115203714-?	rs115203714	0	115203714	intron_variant	1	NR	1e-07	7		0.373	[0.24-0.51] unit increase	Illumina [13643593] (imputed)	N	Stuttering	http://purl.obolibrary.org/obo/HP_0025268	GCST90100564	Genome-wide genotyping array
2022-04-08	34861174	Shaw DM	2021-12-01	Am J Hum Genet	www.ncbi.nlm.nih.gov/pubmed/34861174	Phenome risk classification enables phenotypic imputation and gene discovery in developmental stuttering.	Predicted developmental stuttering	1,853 African ancestry cases, 8,372 African ancestry controls	NA	12q24.31	12	120990376		HNF1A			ENSG00000135100			rs12297718-?	rs12297718	0	12297718	intron_variant	0	NR	4e-06	5.39794		0.453	[0.26-0.64] unit increase	Illumina [13643593] (imputed)	N	Stuttering	http://purl.obolibrary.org/obo/HP_0025268	GCST90100564	Genome-wide genotyping array
2022-04-08	34861174	Shaw DM	2021-12-01	Am J Hum Genet	www.ncbi.nlm.nih.gov/pubmed/34861174	Phenome risk classification enables phenotypic imputation and gene discovery in developmental stuttering.	Predicted developmental stuttering	1,853 African ancestry cases, 8,372 African ancestry controls	NA	14q13.1	14	33476045		NPAS3			ENSG00000151322			rs11850646-?	rs11850646	0	11850646	intron_variant	0	NR	9e-07	6.04576		0.217	[0.13-0.3] unit increase	Illumina [13643593] (imputed)	N	Stuttering	http://purl.obolibrary.org/obo/HP_0025268	GCST90100564	Genome-wide genotyping array
2022-04-08	34861174	Shaw DM	2021-12-01	Am J Hum Genet	www.ncbi.nlm.nih.gov/pubmed/34861174	Phenome risk classification enables phenotypic imputation and gene discovery in developmental stuttering.	Predicted developmental stuttering	397 Hispanic cases, 1,395 Hispanic controls	NA	2q33.3	2	207583823		CREB1, METTL21A			ENSG00000118260, ENSG00000144401			rs10199872-?	rs10199872	0	10199872	intron_variant	0	NR	1e-06	6		1.45	[0.87-2.03] unit increase	Illumina [8147169] (imputed)	N	Stuttering	http://purl.obolibrary.org/obo/HP_0025268	GCST90100567	Genome-wide genotyping array
2022-04-08	34861174	Shaw DM	2021-12-01	Am J Hum Genet	www.ncbi.nlm.nih.gov/pubmed/34861174	Phenome risk classification enables phenotypic imputation and gene discovery in developmental stuttering.	Predicted developmental stuttering	397 Hispanic cases, 1,395 Hispanic controls	NA	5q21.3	5	109993849		PGAM5P1 - TMEM232	ENSG00000253224	ENSG00000186952		108426	295384	rs77554371-?	rs77554371	0	77554371	intergenic_variant	1	NR	3e-07	6.52288		1.63	[1.01-2.25] unit increase	Illumina [8147169] (imputed)	N	Stuttering	http://purl.obolibrary.org/obo/HP_0025268	GCST90100567	Genome-wide genotyping array
2022-04-08	34861174	Shaw DM	2021-12-01	Am J Hum Genet	www.ncbi.nlm.nih.gov/pubmed/34861174	Phenome risk classification enables phenotypic imputation and gene discovery in developmental stuttering.	Predicted developmental stuttering	397 Hispanic cases, 1,395 Hispanic controls	NA	9p22.3	9	16247631		C9orf92			ENSG00000205549			rs6415726-?	rs6415726	0	6415726	intron_variant	0	NR	1e-06	6		0.73	[0.44-1.02] unit increase	Illumina [8147169] (imputed)	N	Stuttering	http://purl.obolibrary.org/obo/HP_0025268	GCST90100567	Genome-wide genotyping array
2022-04-08	34861174	Shaw DM	2021-12-01	Am J Hum Genet	www.ncbi.nlm.nih.gov/pubmed/34861174	Phenome risk classification enables phenotypic imputation and gene discovery in developmental stuttering.	Predicted developmental stuttering	397 Hispanic cases, 1,395 Hispanic controls	NA	10q21.1	10	54627198		PCDH15			ENSG00000150275			rs12570816-?	rs12570816	0	12570816	intron_variant	0	NR	5e-07	6.30103		0.507	[0.31-0.7] unit increase	Illumina [8147169] (imputed)	N	Stuttering	http://purl.obolibrary.org/obo/HP_0025268	GCST90100567	Genome-wide genotyping array
2022-04-08	34861174	Shaw DM	2021-12-01	Am J Hum Genet	www.ncbi.nlm.nih.gov/pubmed/34861174	Phenome risk classification enables phenotypic imputation and gene discovery in developmental stuttering.	Predicted developmental stuttering	397 Hispanic cases, 1,395 Hispanic controls	NA	10q22.2	10	73164605		ECD			ENSG00000122882			rs145098039-?	rs145098039	0	145098039	intron_variant	0	NR	1e-06	6		0.687	[0.41-0.96] unit increase	Illumina [8147169] (imputed)	N	Stuttering	http://purl.obolibrary.org/obo/HP_0025268	GCST90100567	Genome-wide genotyping array
2022-04-08	34861174	Shaw DM	2021-12-01	Am J Hum Genet	www.ncbi.nlm.nih.gov/pubmed/34861174	Phenome risk classification enables phenotypic imputation and gene discovery in developmental stuttering.	Predicted developmental stuttering	397 Hispanic cases, 1,395 Hispanic controls	NA	10q22.2	10	73318298		CFAP70			ENSG00000156042			rs117970585-?	rs117970585	0	117970585	intron_variant	0	NR	7e-07	6.1549		0.704	[0.43-0.98] unit increase	Illumina [8147169] (imputed)	N	Stuttering	http://purl.obolibrary.org/obo/HP_0025268	GCST90100567	Genome-wide genotyping array
2022-04-08	34861174	Shaw DM	2021-12-01	Am J Hum Genet	www.ncbi.nlm.nih.gov/pubmed/34861174	Phenome risk classification enables phenotypic imputation and gene discovery in developmental stuttering.	Predicted developmental stuttering	397 Hispanic cases, 1,395 Hispanic controls	NA	10q22.2	10	73772187		SEC24C - FUT11	ENSG00000176986	ENSG00000196968		26	89	rs149787867-?	rs149787867	0	149787867	non_coding_transcript_exon_variant	1	NR	2e-06	5.69897		0.725	[0.43-1.02] unit increase	Illumina [8147169] (imputed)	N	Stuttering	http://purl.obolibrary.org/obo/HP_0025268	GCST90100567	Genome-wide genotyping array
2022-04-08	34861174	Shaw DM	2021-12-01	Am J Hum Genet	www.ncbi.nlm.nih.gov/pubmed/34861174	Phenome risk classification enables phenotypic imputation and gene discovery in developmental stuttering.	Predicted developmental stuttering	397 Hispanic cases, 1,395 Hispanic controls	NA	11q12.1	11	60078356		MS4A3 - MS4A2	ENSG00000149516	ENSG00000149534		7241	9905	rs543695-?	rs543695	0	543695	non_coding_transcript_exon_variant	1	NR	3e-06	5.52288		0.446	[0.26-0.63] unit increase	Illumina [8147169] (imputed)	N	Stuttering	http://purl.obolibrary.org/obo/HP_0025268	GCST90100567	Genome-wide genotyping array
2022-04-08	34861174	Shaw DM	2021-12-01	Am J Hum Genet	www.ncbi.nlm.nih.gov/pubmed/34861174	Phenome risk classification enables phenotypic imputation and gene discovery in developmental stuttering.	Predicted developmental stuttering	397 Hispanic cases, 1,395 Hispanic controls	NA	17p13.1	17	9164880		NTN1			ENSG00000065320			rs188251800-?	rs188251800	0	188251800	intron_variant	0	NR	4e-06	5.39794		0.774	[0.44-1.1] unit increase	Illumina [8147169] (imputed)	N	Stuttering	http://purl.obolibrary.org/obo/HP_0025268	GCST90100567	Genome-wide genotyping array
2022-04-08	34861174	Shaw DM	2021-12-01	Am J Hum Genet	www.ncbi.nlm.nih.gov/pubmed/34861174	Phenome risk classification enables phenotypic imputation and gene discovery in developmental stuttering.	Predicted developmental stuttering	397 Hispanic cases, 1,395 Hispanic controls	NA	20p12.1	20	13854391		SEL1L2			ENSG00000101251			rs6042391-?	rs6042391	0	6042391	intron_variant	0	NR	3e-06	5.52288		0.679	[0.39-0.97] unit increase	Illumina [8147169] (imputed)	N	Stuttering	http://purl.obolibrary.org/obo/HP_0025268	GCST90100567	Genome-wide genotyping array
2022-04-08	34861174	Shaw DM	2021-12-01	Am J Hum Genet	www.ncbi.nlm.nih.gov/pubmed/34861174	Phenome risk classification enables phenotypic imputation and gene discovery in developmental stuttering.	Predicted developmental stuttering	397 Hispanic cases, 1,395 Hispanic controls	NA	20p12.1	20	16307752		KIF16B			ENSG00000089177			rs34543355-?	rs34543355	0	34543355	intron_variant	0	NR	3e-06	5.52288		1.09	[0.64-1.54] unit increase	Illumina [8147169] (imputed)	N	Stuttering	http://purl.obolibrary.org/obo/HP_0025268	GCST90100567	Genome-wide genotyping array
2022-04-08	34861174	Shaw DM	2021-12-01	Am J Hum Genet	www.ncbi.nlm.nih.gov/pubmed/34861174	Phenome risk classification enables phenotypic imputation and gene discovery in developmental stuttering.	Predicted developmental stuttering	1,853 African ancestry cases, 8,372 African ancestry controls	NA	14q22.1	14	51545046		FRMD6-AS2, FRMD6			ENSG00000258537, ENSG00000139926			rs35253123-?	rs35253123	0	35253123	intron_variant	0	NR	4e-06	5.39794		0.471	[0.27-0.67] unit increase	Illumina [13643593] (imputed)	N	Stuttering	http://purl.obolibrary.org/obo/HP_0025268	GCST90100564	Genome-wide genotyping array
2022-04-08	34861174	Shaw DM	2021-12-01	Am J Hum Genet	www.ncbi.nlm.nih.gov/pubmed/34861174	Phenome risk classification enables phenotypic imputation and gene discovery in developmental stuttering.	Predicted developmental stuttering	1,853 African ancestry cases, 8,372 African ancestry controls	NA	14q23.2	14	61928189		SYT16			ENSG00000139973			rs17256492-?	rs17256492	0	17256492	intron_variant	0	NR	1e-06	6		0.318	[0.19-0.45] unit increase	Illumina [13643593] (imputed)	N	Stuttering	http://purl.obolibrary.org/obo/HP_0025268	GCST90100564	Genome-wide genotyping array
2022-04-08	34861174	Shaw DM	2021-12-01	Am J Hum Genet	www.ncbi.nlm.nih.gov/pubmed/34861174	Phenome risk classification enables phenotypic imputation and gene discovery in developmental stuttering.	Predicted developmental stuttering	1,853 African ancestry cases, 8,372 African ancestry controls	NA	15q21.3	15	56540285		MNS1 - ZNF280D	ENSG00000138587	ENSG00000137871		75148	89891	rs28498090-?	rs28498090	0	28498090	downstream_gene_variant	1	NR	4e-06	5.39794		0.387	[0.22-0.55] unit increase	Illumina [13643593] (imputed)	N	Stuttering	http://purl.obolibrary.org/obo/HP_0025268	GCST90100564	Genome-wide genotyping array
2022-04-08	34861174	Shaw DM	2021-12-01	Am J Hum Genet	www.ncbi.nlm.nih.gov/pubmed/34861174	Phenome risk classification enables phenotypic imputation and gene discovery in developmental stuttering.	Predicted developmental stuttering	1,853 African ancestry cases, 8,372 African ancestry controls	NA	15q21.3	15	57102418		TCF12			ENSG00000140262			rs2733307-?	rs2733307	0	2733307	intron_variant	0	NR	3e-07	6.52288		0.199	[0.12-0.27] unit decrease	Illumina [13643593] (imputed)	N	Stuttering	http://purl.obolibrary.org/obo/HP_0025268	GCST90100564	Genome-wide genotyping array
2022-04-08	34861174	Shaw DM	2021-12-01	Am J Hum Genet	www.ncbi.nlm.nih.gov/pubmed/34861174	Phenome risk classification enables phenotypic imputation and gene discovery in developmental stuttering.	Predicted developmental stuttering	1,853 African ancestry cases, 8,372 African ancestry controls	NA	15q26.1	15	89384284		MIR9-3HG			ENSG00000255571			rs114048863-?	rs114048863	0	114048863	intron_variant	0	NR	2e-06	5.69897		0.501	[0.3-0.71] unit increase	Illumina [13643593] (imputed)	N	Stuttering	http://purl.obolibrary.org/obo/HP_0025268	GCST90100564	Genome-wide genotyping array
2022-04-08	34861174	Shaw DM	2021-12-01	Am J Hum Genet	www.ncbi.nlm.nih.gov/pubmed/34861174	Phenome risk classification enables phenotypic imputation and gene discovery in developmental stuttering.	Predicted developmental stuttering	1,853 African ancestry cases, 8,372 African ancestry controls	NA	16p13.3	16	76220		RHBDF1			ENSG00000007384			rs34456770-?	rs34456770	0	34456770	intron_variant	0	NR	2e-06	5.69897		0.256	[0.15-0.36] unit increase	Illumina [13643593] (imputed)	N	Stuttering	http://purl.obolibrary.org/obo/HP_0025268	GCST90100564	Genome-wide genotyping array
2022-04-08	34861174	Shaw DM	2021-12-01	Am J Hum Genet	www.ncbi.nlm.nih.gov/pubmed/34861174	Phenome risk classification enables phenotypic imputation and gene discovery in developmental stuttering.	Predicted developmental stuttering	1,853 African ancestry cases, 8,372 African ancestry controls	NA	17q21.31	17	46022766		MAPT, MAPT, MAPT			ENSG00000277956, ENSG00000276155, ENSG00000186868			rs141279120-?	rs141279120	0	141279120	intron_variant	0	NR	4e-06	5.39794		0.823	[0.47-1.17] unit increase	Illumina [13643593] (imputed)	N	Stuttering	http://purl.obolibrary.org/obo/HP_0025268	GCST90100564	Genome-wide genotyping array
2022-04-08	34861174	Shaw DM	2021-12-01	Am J Hum Genet	www.ncbi.nlm.nih.gov/pubmed/34861174	Phenome risk classification enables phenotypic imputation and gene discovery in developmental stuttering.	Predicted developmental stuttering	1,853 African ancestry cases, 8,372 African ancestry controls	NA	19q12	19	30162948		TAF9P3 - ZNF536	ENSG00000267692	ENSG00000198597		125537	65342	rs10411448-?	rs10411448	0	10411448	intergenic_variant	1	NR	2e-06	5.69897		0.237	[0.14-0.33] unit increase	Illumina [13643593] (imputed)	N	Stuttering	http://purl.obolibrary.org/obo/HP_0025268	GCST90100564	Genome-wide genotyping array
2022-04-08	34861174	Shaw DM	2021-12-01	Am J Hum Genet	www.ncbi.nlm.nih.gov/pubmed/34861174	Phenome risk classification enables phenotypic imputation and gene discovery in developmental stuttering.	Predicted developmental stuttering	1,853 African ancestry cases, 8,372 African ancestry controls	NA	19q13.31	19	44513895		CEACAM20			ENSG00000273777			rs1235378-?	rs1235378	0	1235378	intron_variant	0	NR	3e-06	5.52288		0.176	[0.1-0.25] unit increase	Illumina [13643593] (imputed)	N	Stuttering	http://purl.obolibrary.org/obo/HP_0025268	GCST90100564	Genome-wide genotyping array
2022-04-08	34861174	Shaw DM	2021-12-01	Am J Hum Genet	www.ncbi.nlm.nih.gov/pubmed/34861174	Phenome risk classification enables phenotypic imputation and gene discovery in developmental stuttering.	Predicted developmental stuttering	1,853 African ancestry cases, 8,372 African ancestry controls	NA	20p12.3	20	8520071		PLCB1			ENSG00000182621			rs7265253-?	rs7265253	0	7265253	intron_variant	0	NR	1e-06	6		0.501	[0.3-0.7] unit increase	Illumina [13643593] (imputed)	N	Stuttering	http://purl.obolibrary.org/obo/HP_0025268	GCST90100564	Genome-wide genotyping array
2022-04-08	34861174	Shaw DM	2021-12-01	Am J Hum Genet	www.ncbi.nlm.nih.gov/pubmed/34861174	Phenome risk classification enables phenotypic imputation and gene discovery in developmental stuttering.	Predicted developmental stuttering	1,853 African ancestry cases, 8,372 African ancestry controls	NA	20p12.2	20	10490255		SLX4IP			ENSG00000149346			rs35846616-?	rs35846616	0	35846616	intron_variant	0	NR	5e-06	5.30103		0.191	[0.11-0.27] unit increase	Illumina [13643593] (imputed)	N	Stuttering	http://purl.obolibrary.org/obo/HP_0025268	GCST90100564	Genome-wide genotyping array
2022-04-08	34861174	Shaw DM	2021-12-01	Am J Hum Genet	www.ncbi.nlm.nih.gov/pubmed/34861174	Phenome risk classification enables phenotypic imputation and gene discovery in developmental stuttering.	Predicted developmental stuttering	1,853 African ancestry cases, 8,372 African ancestry controls	NA	20q13.12	20	44060870		TOX2			ENSG00000124191			rs6073302-?	rs6073302	0	6073302	intron_variant	0	NR	2e-06	5.69897		0.191	[0.11-0.27] unit increase	Illumina [13643593] (imputed)	N	Stuttering	http://purl.obolibrary.org/obo/HP_0025268	GCST90100564	Genome-wide genotyping array
2022-04-08	34861174	Shaw DM	2021-12-01	Am J Hum Genet	www.ncbi.nlm.nih.gov/pubmed/34861174	Phenome risk classification enables phenotypic imputation and gene discovery in developmental stuttering.	Predicted developmental stuttering	1,853 African ancestry cases, 8,372 African ancestry controls	NA	20q13.31	20	57032873		RNU6-929P - BMP7	ENSG00000207158	ENSG00000101144		246786	135880	rs6099399-?	rs6099399	0	6099399	intergenic_variant	1	NR	2e-06	5.69897		0.516	[0.3-0.73] unit increase	Illumina [13643593] (imputed)	N	Stuttering	http://purl.obolibrary.org/obo/HP_0025268	GCST90100564	Genome-wide genotyping array
2022-04-08	34861174	Shaw DM	2021-12-01	Am J Hum Genet	www.ncbi.nlm.nih.gov/pubmed/34861174	Phenome risk classification enables phenotypic imputation and gene discovery in developmental stuttering.	Predicted developmental stuttering	124 East Asian ancestry cases, 592 East Asian ancestry controls	NA	12q21.1	12	71259214		TSPAN8			ENSG00000127324			rs7312940-?	rs7312940	0	7312940	intron_variant	0	NR	3e-06	5.52288		0.718	[0.42-1.02] unit increase	Illumina [6922517] (imputed)	N	Stuttering	http://purl.obolibrary.org/obo/HP_0025268	GCST90100565	Genome-wide genotyping array
2022-04-08	34861174	Shaw DM	2021-12-01	Am J Hum Genet	www.ncbi.nlm.nih.gov/pubmed/34861174	Phenome risk classification enables phenotypic imputation and gene discovery in developmental stuttering.	Predicted developmental stuttering	124 East Asian ancestry cases, 592 East Asian ancestry controls	NA	16p13.11	16	15643548		NDE1, NDE1			ENSG00000072864, ENSG00000275911			rs77774475-?	rs77774475	0	77774475	5_prime_UTR_variant	0	NR	6e-07	6.22185		2.13	[1.29-2.97] unit increase	Illumina [6922517] (imputed)	N	Stuttering	http://purl.obolibrary.org/obo/HP_0025268	GCST90100565	Genome-wide genotyping array
2022-04-08	34861174	Shaw DM	2021-12-01	Am J Hum Genet	www.ncbi.nlm.nih.gov/pubmed/34861174	Phenome risk classification enables phenotypic imputation and gene discovery in developmental stuttering.	Predicted developmental stuttering	124 East Asian ancestry cases, 592 East Asian ancestry controls	NA	17q11.2	17	27988333		LINC01992			ENSG00000260019			rs57775649-?	rs57775649	0	57775649	intron_variant	0	NR	2e-06	5.69897		0.746	[0.44-1.06] unit increase	Illumina [6922517] (imputed)	N	Stuttering	http://purl.obolibrary.org/obo/HP_0025268	GCST90100565	Genome-wide genotyping array
2022-04-08	34861174	Shaw DM	2021-12-01	Am J Hum Genet	www.ncbi.nlm.nih.gov/pubmed/34861174	Phenome risk classification enables phenotypic imputation and gene discovery in developmental stuttering.	Predicted developmental stuttering	124 East Asian ancestry cases, 592 East Asian ancestry controls	NA	18q12.1	18	29692155		RNU6-408P - MIR302F	ENSG00000251719	ENSG00000283218		643436	606755	rs78183713-?	rs78183713	0	78183713	intergenic_variant	1	NR	2e-06	5.69897		0.948	[0.55-1.34] unit increase	Illumina [6922517] (imputed)	N	Stuttering	http://purl.obolibrary.org/obo/HP_0025268	GCST90100565	Genome-wide genotyping array
2022-04-08	34861174	Shaw DM	2021-12-01	Am J Hum Genet	www.ncbi.nlm.nih.gov/pubmed/34861174	Phenome risk classification enables phenotypic imputation and gene discovery in developmental stuttering.	Predicted developmental stuttering	124 East Asian ancestry cases, 592 East Asian ancestry controls	NA	20p12.1	20	13760486		ESF1			ENSG00000089048			rs370907517-?	rs370907517	0	370907517	intron_variant	0	NR	1e-06	6		1.52	[0.91-2.13] unit increase	Illumina [6922517] (imputed)	N	Stuttering	http://purl.obolibrary.org/obo/HP_0025268	GCST90100565	Genome-wide genotyping array
2022-04-08	34861174	Shaw DM	2021-12-01	Am J Hum Genet	www.ncbi.nlm.nih.gov/pubmed/34861174	Phenome risk classification enables phenotypic imputation and gene discovery in developmental stuttering.	Predicted developmental stuttering	124 East Asian ancestry cases, 592 East Asian ancestry controls	NA	22q12.3	22	34009849		LARGE1 - LINC01643	ENSG00000133424	ENSG00000236052		87008	7573	rs4821206-?	rs4821206	0	4821206	intergenic_variant	1	NR	1e-07	7		0.895	[0.56-1.23] unit increase	Illumina [6922517] (imputed)	N	Stuttering	http://purl.obolibrary.org/obo/HP_0025268	GCST90100565	Genome-wide genotyping array
2022-04-08	34861174	Shaw DM	2021-12-01	Am J Hum Genet	www.ncbi.nlm.nih.gov/pubmed/34861174	Phenome risk classification enables phenotypic imputation and gene discovery in developmental stuttering.	Predicted developmental stuttering	51 South Asian ancestry cases, 228 South Asian ancestry controls	NA	12p12.3	12	19184136		PLEKHA5			ENSG00000052126			rs58663385-?	rs58663385	0	58663385	intron_variant	0	NR	2e-06	5.69897		1.31	[0.77-1.85] unit increase	Illumina [7058354] (imputed)	N	Stuttering	http://purl.obolibrary.org/obo/HP_0025268	GCST90100566	Genome-wide genotyping array
2022-04-08	34861174	Shaw DM	2021-12-01	Am J Hum Genet	www.ncbi.nlm.nih.gov/pubmed/34861174	Phenome risk classification enables phenotypic imputation and gene discovery in developmental stuttering.	Predicted developmental stuttering	397 Hispanic cases, 1,395 Hispanic controls	NA	1p36.11	1	23868280		FUCA1			ENSG00000179163			rs61996282-?	rs61996282	0	61996282	missense_variant	0	NR	4e-06	5.39794		1.03	[0.59-1.47] unit increase	Illumina [8147169] (imputed)	N	Stuttering	http://purl.obolibrary.org/obo/HP_0025268	GCST90100567	Genome-wide genotyping array
2022-04-08	34861174	Shaw DM	2021-12-01	Am J Hum Genet	www.ncbi.nlm.nih.gov/pubmed/34861174	Phenome risk classification enables phenotypic imputation and gene discovery in developmental stuttering.	Predicted developmental stuttering	397 Hispanic cases, 1,395 Hispanic controls	NA	2q32.2	2	191041855		STAT4			ENSG00000138378			rs72913147-?	rs72913147	0	72913147	intron_variant	0	NR	4e-06	5.39794		0.871	[0.5-1.24] unit increase	Illumina [8147169] (imputed)	N	Stuttering	http://purl.obolibrary.org/obo/HP_0025268	GCST90100567	Genome-wide genotyping array
2022-04-08	34861174	Shaw DM	2021-12-01	Am J Hum Genet	www.ncbi.nlm.nih.gov/pubmed/34861174	Phenome risk classification enables phenotypic imputation and gene discovery in developmental stuttering.	Predicted developmental stuttering	1,853 African ancestry cases, 8,372 African ancestry controls	NA	15q21.3	15	58387979		ALDH1A2			ENSG00000128918			rs261291-?	rs261291	0	261291	intron_variant	0	NR	4e-06	5.39794		0.17	[0.098-0.242] unit increase	Illumina [13643593] (imputed)	N	Stuttering	http://purl.obolibrary.org/obo/HP_0025268	GCST90100564	Genome-wide genotyping array
2022-04-08	34861174	Shaw DM	2021-12-01	Am J Hum Genet	www.ncbi.nlm.nih.gov/pubmed/34861174	Phenome risk classification enables phenotypic imputation and gene discovery in developmental stuttering.	Predicted developmental stuttering	1,853 African ancestry cases, 8,372 African ancestry controls	NA	20p12.3	20	8645624		PLCB1			ENSG00000182621			rs6108168-?	rs6108168	0	6108168	intron_variant	0	NR	5e-06	5.30103		0.169	[0.096-0.242] unit decrease	Illumina [13643593] (imputed)	N	Stuttering	http://purl.obolibrary.org/obo/HP_0025268	GCST90100564	Genome-wide genotyping array
2022-04-08	34861174	Shaw DM	2021-12-01	Am J Hum Genet	www.ncbi.nlm.nih.gov/pubmed/34861174	Phenome risk classification enables phenotypic imputation and gene discovery in developmental stuttering.	Predicted developmental stuttering	1,853 African ancestry cases, 8,372 African ancestry controls	NA	8p11.21	8	40767023		ZMAT4			ENSG00000165061			rs7837758-?	rs7837758	0	7837758	intron_variant	0	NR	5e-08	7.30103		0.518	[0.33-0.7] unit increase	Illumina [13643593] (imputed)	N	Stuttering	http://purl.obolibrary.org/obo/HP_0025268	GCST90100564	Genome-wide genotyping array
2022-04-08	34861174	Shaw DM	2021-12-01	Am J Hum Genet	www.ncbi.nlm.nih.gov/pubmed/34861174	Phenome risk classification enables phenotypic imputation and gene discovery in developmental stuttering.	Predicted developmental stuttering	1,853 African ancestry cases, 8,372 African ancestry controls	NA	8p11.21	8	40767023		ZMAT4			ENSG00000165061			rs7837758-?	rs7837758	0	7837758	intron_variant	0	NR	5e-07	6.30103		0.204	[0.12-0.28] unit increase	Illumina [13643593] (imputed)	N	Stuttering	http://purl.obolibrary.org/obo/HP_0025268	GCST90100564	Genome-wide genotyping array
