# Supplementary material for: Transcriptomics and functional genomics implicate WNT3 in hemispheric lateralization of speech production
Source: iScience. 2026 Jan 14;29(2):114692. doi: 10.1016/j.isci.2026.114692 (PMC12876320; doi:10.1016/j.isci.2026.114692)
Supplement: Table S6. Colocalization of 2,793 imputed SNPs with cis-eQTLs in GTEx brain tissues [file mmc7.xlsx]

## Sheet: Sheet1
Table S6. Colocalization of 2,793 imputed SNPs with cis-eQTLs in GTEx brain tissues.
GTEx-V8 tissue type	cis-eQTL number	eGene number	eGene
Brain Amygdala	416	13	ATXN8OS,CSGALNACT1,DHRS1,FOXN2,GATC,IGHMBP2,LINC00588,LINC02210,LRRC37A,LRRC37A2,LRRC37A4P,MRPL21,RP11-247A12.7
Brain Anterior cingulate cortex BA24	462	19	ATXN8OS,CSGALNACT1,CTA-29F11.1,DHRS1,GATC,IGHMBP2,LINC00588,LINC01165,LINC02210,LINC02701,LRRC37A,LRRC37A2,LRRC37A4P,MAPK8IP1P2,MRPL21,NSFP1,POP5,RP11-247A12.7,RP11-259G18.3
Brain Caudate basal ganglia	295	27	ATP6V1FNB,CSGALNACT1,CTA-29F11.1,DHRS1,DND1P1,FOXN2,GATC,IGHMBP2,KANSL1-AS1,LINC00926,LINC01165,LINC02210,LINC02701,LRRC37A,LRRC37A2,LRRC37A4P,LTB4R,MAPK8IP1P1,MAPK8IP1P2,MAPT-AS1,MRPL21,NSFP1,RN7SL399P,RP11-259G18.3,RPL7P18,TMEM234,TXLNA
Brain Cerebellar Hemisphere	760	51	AC091132.1,ADCY4,AGAP14P,AGAP4,ARL17A,CAMK4,CCDC136,CSGALNACT1,CTA-29F11.1,DND1P1,FAM167B,FBLN7,FMNL1,IGHMBP2,KANSL1-AS1,KIAA0825,KPNA6,LINC00926,LINC02210,LRRC37A,LRRC37A2,LRRC37A4P,MAPK8IP1P1,MAPK8IP1P2,MRGPRD,MRGPRF,MRGPRF-AS1,MRPL21,MTMR9LP,NOC3L,NSFP1,PLCE1,PLEKHM1,RP11-247A12.7,RP11-259G18.1,RP11-259G18.3,RP11-399B17.1,RP11-554A11.4,RP11-671E7.1,RP11-707O23.1,RP11-798G7.6,RPL7P18,SCNN1G,SH3…
Brain Cerebellum	959	54	AC091132.1,ADCY4,AP000704.5,ARL17A,C11orf24,CAMK4,CCDC136,COL16A1,CSGALNACT1,CTA-29F11.1,DND1P1,EPHA3,FBLN7,FMNL1,FOXN2,FUT9,IGHMBP2,KIAA0825,LINC00926,LINC01165,LINC01606,LINC02210,LRRC37A,LRRC37A2,LRRC37A4P,LTB4R,MAP3K14,MAPK8IP1P1,MAPK8IP1P2,MRGPRD,MRGPRF,MRGPRF-AS1,MRPL21,MTMR9LP,NSFP1,PLEKHM1,PROCA1,RP11-247A12.7,RP11-259G18.1,RP11-259G18.3,RP11-344B5.4,RP11-399B17.1,RP11-554A11.4,RP11-798G7…
Brain Cortex	636	38	AP000704.5,ARL17A,ATP6V1FNB,COX6A1,CSGALNACT1,CTA-29F11.1,DAPK3,DHRS1,DND1P1,FBLN7,FOXN2,GATC,IGHMBP2,KANSL1,KANSL1-AS1,LINC00588,LINC00926,LINC01165,LINC02210,LINC02611,LRRC37A,LRRC37A2,LRRC37A4P,MAPK8IP1P1,MAPK8IP1P2,MRPL21,MTMR9LP,NSFP1,PLEKHM1,RP11-247A12.7,RP11-259G18.1,RP11-259G18.3,RP11-399B17.1,RP11-554A11.4,TGM1,TMEM234,TXLNA,USP31
Brain Frontal Cortex BA9	641	32	AL022341.3,ARL17A,CSGALNACT1,CTA-204B4.2,CTA-29F11.1,DND1P1,FBLN7,FOXN2,FURIN,GATC,HBZ,IGHMBP2,KANSL1-AS1,KPNA6,LINC00588,LINC01165,LINC02210,LRRC37A,LRRC37A2,LRRC37A4P,MAPK8IP1P1,MAPK8IP1P2,MRPL21,NSFP1,PEF1-AS1,RP11-20G6.2,RP11-247A12.7,RP11-259G18.3,RP11-344B5.4,RP11-716H6.2,RPL7P18,ZNF180
Brain Hippocampus	463	24	CSGALNACT1,CTA-29F11.1,DHRS1,DND1P1,GATC,IGHMBP2,KANSL1-AS1,LINC00588,LINC01165,LINC02210,LRRC37A,LRRC37A2,LRRC37A4P,LTB4R,MAPK8IP1P1,MAPK8IP1P2,MRPL21,NOC3L,NSFP1,POP5,RP11-247A12.7,RP11-259G18.3,RP11-344B5.4,RP11-716H6.2
Brain Hypothalamus	519	23	CSGALNACT1,CTA-29F11.1,DHRS1,DND1P1,GATC,IGHMBP2,LINC00588,LINC02210,LRRC37A,LRRC37A2,LRRC37A4P,LTB4R,MAPK8IP1P1,MAPK8IP1P2,MAPT-AS1,MRPL21,MTMR9LP,NSFP1,RP11-247A12.7,RP11-259G18.3,RPL7P18,TMEM234,WNT3
Brain Nucleus accumbens basal ganglia	513	37	ARHGAP27,ARL17A,CSGALNACT1,CTA-29F11.1,DHRS1,DND1P1,FOXN2,GATC,GLRX3,IGHMBP2,INPP5A,KANSL1-AS1,KPNA6,LINC00588,LINC01165,LINC02210,LINC02701,LRRC37A,LRRC37A2,LRRC37A4P,LTB4R,MAPK8IP1P1,MAPK8IP1P2,MAPT-AS1,MRPL21,MTMR9LP,NOC3L,NSFP1,PLEKHM1,RP11-259G18.1,RP11-259G18.3,RPL7P18,SLF1,STX19,TXLNA,ZNF180,ZNF853
Brain Putamen basal ganglia	304	29	COX6A1,CSGALNACT1,CTA-29F11.1,DHRS1,DND1P1,FHL5,FOXN2,GATC,IGHMBP2,KANSL1-AS1,KPNA6,LINC01165,LINC02210,LRRC37A,LRRC37A2,LRRC37A4P,LTB4R2,MAPK8IP1P1,MAPK8IP1P2,MAPT-IT1,MRPL21,NSFP1,POP5,PROCA1,RP11-259G18.3,RP11-545E17.3,RP11-716H6.2,SLF1,ZNF853
Brain Spinal cord cervical c-1	122	19	CSGALNACT1,DHRS1,DND1P1,GATC,IGHMBP2,KANSL1,LINC02210,LRRC37A,LRRC37A4P,LTB4R,MAPK8IP1P1,MAPK8IP1P2,MFSD6,MRPL21,MTMR9LP,NSFP1,RP11-259G18.3,RP11-707O23.1,STX19
Brain Substantia nigra	66	7	DHRS1,GATC,IGHMBP2,LINC02210,LRRC37A4P,MRPL21,RP11-798G7.8
