# Supplementary material for: Transcriptomics and functional genomics implicate WNT3 in hemispheric lateralization of speech production
Source: iScience. 2026 Jan 14;29(2):114692. doi: 10.1016/j.isci.2026.114692 (PMC12876320; doi:10.1016/j.isci.2026.114692)
Supplement: Table S7. eGenes validated as differentially expressed in this dataset, with P less than 0.05 and absolute fold change at least 1.5 [file mmc8.xlsx]

## Sheet: Sheet1
Table S7. eGenes validated as differentially expressed in this dataset, with P less than 0.05 and absolute fold change at least 1.5.
gene	n_LR	n_WH_L	n_WH_R	comps_LR	comps_WH_L	comps_WH_R	total_hits
DAPK3	6	22	26	BA21_R_vs_L;BA37_R_vs_L;BA41_R_vs_L;BA42_R_vs_L;BA45_R_vs_L;BA9_R_vs_L	L_BA3/1/2_vs_BA39;L_BA3/1/2_vs_BA4;L_BA3/1/2_vs_BA40;L_BA3/1/2_vs_BA45;L_BA3/1/2_vs_BA6;L_BA21_vs_BA37;L_BA22_vs_BA37;L_BA22_vs_BA41;L_BA22_vs_BA42;L_BA37_vs_BA39;L_BA37_vs_BA4;L_BA37_vs_BA45;L_BA37_vs_BA9;L_BA39_vs_BA41;L_BA39_vs_BA42;L_BA4_vs_BA41;L_BA4_vs_BA42;L_BA4_vs_BA6;L_BA41_vs_BA45;L_BA42_vs_BA45;L_BA45_vs_BA6;L_BA45_vs_BA9	R_BA3/1/2_vs_BA21;R_BA3/1/2_vs_BA39;R_BA3/1/2_vs_BA4;R_BA3/1/2_vs_BA41;R_BA3/1/2_vs_BA42;R_BA3/1/2_vs_BA9;R_BA21_vs_BA44;R_BA21_vs_BA6;R_BA22_vs_BA6;R_BA39_vs_BA40;R_BA39_vs_BA44;R_BA39_vs_BA6;R_BA4_vs_BA40;R_BA4_vs_BA44;R_BA4_vs_BA6;R_BA40_vs_BA41;R_BA40_vs_BA42;R_BA40_vs_BA9;R_BA41_vs_BA44;R_BA41_vs_BA6;R_BA42_vs_BA44;R_BA42_vs_BA45;R_BA42_vs_BA6;R_BA44_vs_BA9;R_BA45_vs_BA9;R_BA6_vs_BA9	54
NSFP1	4	21	18	BA4_R_vs_L;BA41_R_vs_L;BA42_R_vs_L;BA44_R_vs_L	L_BA3/1/2_vs_BA37;L_BA3/1/2_vs_BA40;L_BA3/1/2_vs_BA41;L_BA3/1/2_vs_BA6;L_BA21_vs_BA37;L_BA21_vs_BA41;L_BA21_vs_BA42;L_BA21_vs_BA44;L_BA21_vs_BA45;L_BA21_vs_BA6;L_BA37_vs_BA39;L_BA39_vs_BA41;L_BA39_vs_BA42;L_BA39_vs_BA45;L_BA39_vs_BA6;L_BA4_vs_BA41;L_BA4_vs_BA42;L_BA4_vs_BA44;L_BA4_vs_BA45;L_BA40_vs_BA41;L_BA41_vs_BA9	R_BA3/1/2_vs_BA22;R_BA3/1/2_vs_BA39;R_BA21_vs_BA4;R_BA22_vs_BA4;R_BA22_vs_BA40;R_BA22_vs_BA45;R_BA22_vs_BA6;R_BA39_vs_BA4;R_BA39_vs_BA40;R_BA39_vs_BA45;R_BA39_vs_BA6;R_BA4_vs_BA44;R_BA40_vs_BA42;R_BA40_vs_BA44;R_BA41_vs_BA45;R_BA41_vs_BA6;R_BA42_vs_BA6;R_BA44_vs_BA45	43
EPHA3	1	13	17	BA6_R_vs_L	L_BA21_vs_BA44;L_BA22_vs_BA4;L_BA22_vs_BA40;L_BA22_vs_BA44;L_BA22_vs_BA6;L_BA22_vs_BA9;L_BA39_vs_BA4;L_BA39_vs_BA40;L_BA39_vs_BA44;L_BA39_vs_BA6;L_BA40_vs_BA45;L_BA45_vs_BA6;L_BA45_vs_BA9	R_BA3/1/2_vs_BA6;R_BA21_vs_BA4;R_BA21_vs_BA6;R_BA22_vs_BA4;R_BA22_vs_BA40;R_BA22_vs_BA44;R_BA22_vs_BA6;R_BA37_vs_BA6;R_BA39_vs_BA6;R_BA4_vs_BA41;R_BA40_vs_BA41;R_BA41_vs_BA44;R_BA41_vs_BA6;R_BA42_vs_BA6;R_BA44_vs_BA6;R_BA45_vs_BA6;R_BA6_vs_BA9	31
KIAA0825	2	12	14	BA37_R_vs_L;BA6_R_vs_L	L_BA3/1/2_vs_BA4;L_BA3/1/2_vs_BA45;L_BA21_vs_BA37;L_BA21_vs_BA44;L_BA22_vs_BA37;L_BA22_vs_BA42;L_BA22_vs_BA44;L_BA37_vs_BA39;L_BA39_vs_BA41;L_BA39_vs_BA42;L_BA39_vs_BA44;L_BA4_vs_BA42	R_BA3/1/2_vs_BA22;R_BA3/1/2_vs_BA6;R_BA21_vs_BA6;R_BA22_vs_BA40;R_BA22_vs_BA44;R_BA22_vs_BA6;R_BA37_vs_BA6;R_BA39_vs_BA40;R_BA39_vs_BA6;R_BA4_vs_BA6;R_BA41_vs_BA6;R_BA42_vs_BA6;R_BA44_vs_BA6;R_BA6_vs_BA9	28
FOXN2	3	15	9	BA41_R_vs_L;BA42_R_vs_L;BA6_R_vs_L	L_BA3/1/2_vs_BA4;L_BA3/1/2_vs_BA45;L_BA3/1/2_vs_BA6;L_BA21_vs_BA37;L_BA22_vs_BA37;L_BA22_vs_BA44;L_BA37_vs_BA39;L_BA37_vs_BA4;L_BA37_vs_BA40;L_BA37_vs_BA45;L_BA37_vs_BA6;L_BA37_vs_BA9;L_BA4_vs_BA41;L_BA4_vs_BA42;L_BA4_vs_BA44	R_BA21_vs_BA6;R_BA22_vs_BA6;R_BA4_vs_BA44;R_BA4_vs_BA6;R_BA41_vs_BA44;R_BA41_vs_BA6;R_BA42_vs_BA6;R_BA44_vs_BA9;R_BA6_vs_BA9	27
SNRNP25	2	6	15	BA37_R_vs_L;BA9_R_vs_L	L_BA21_vs_BA37;L_BA22_vs_BA37;L_BA22_vs_BA42;L_BA22_vs_BA44;L_BA37_vs_BA39;L_BA39_vs_BA6	R_BA3/1/2_vs_BA21;R_BA3/1/2_vs_BA9;R_BA21_vs_BA44;R_BA21_vs_BA6;R_BA22_vs_BA40;R_BA22_vs_BA6;R_BA37_vs_BA6;R_BA39_vs_BA40;R_BA39_vs_BA44;R_BA39_vs_BA6;R_BA40_vs_BA42;R_BA41_vs_BA44;R_BA41_vs_BA6;R_BA44_vs_BA9;R_BA6_vs_BA9	23
ZNF853	3	8	10	BA37_R_vs_L;BA41_R_vs_L;BA42_R_vs_L	L_BA3/1/2_vs_BA4;L_BA3/1/2_vs_BA40;L_BA3/1/2_vs_BA45;L_BA22_vs_BA37;L_BA37_vs_BA39;L_BA37_vs_BA4;L_BA4_vs_BA41;L_BA4_vs_BA42	R_BA3/1/2_vs_BA9;R_BA21_vs_BA44;R_BA21_vs_BA6;R_BA37_vs_BA44;R_BA39_vs_BA40;R_BA39_vs_BA6;R_BA41_vs_BA44;R_BA44_vs_BA9;R_BA45_vs_BA9;R_BA6_vs_BA9	21
IGHMBP2	4	9	7	BA21_R_vs_L;BA37_R_vs_L;BA41_R_vs_L;BA42_R_vs_L	L_BA3/1/2_vs_BA4;L_BA3/1/2_vs_BA45;L_BA22_vs_BA37;L_BA37_vs_BA39;L_BA37_vs_BA4;L_BA37_vs_BA40;L_BA37_vs_BA44;L_BA37_vs_BA45;L_BA4_vs_BA41	R_BA3/1/2_vs_BA9;R_BA21_vs_BA44;R_BA41_vs_BA44;R_BA41_vs_BA6;R_BA42_vs_BA44;R_BA42_vs_BA6;R_BA44_vs_BA9	20
FMNL1	1	11	6	BA41_R_vs_L	L_BA3/1/2_vs_BA39;L_BA3/1/2_vs_BA4;L_BA3/1/2_vs_BA40;L_BA3/1/2_vs_BA45;L_BA22_vs_BA37;L_BA37_vs_BA39;L_BA37_vs_BA4;L_BA39_vs_BA41;L_BA4_vs_BA41;L_BA4_vs_BA42;L_BA40_vs_BA41	R_BA21_vs_BA6;R_BA22_vs_BA44;R_BA22_vs_BA6;R_BA44_vs_BA9;R_BA45_vs_BA9;R_BA6_vs_BA9	18
FURIN	2	8	8	BA37_R_vs_L;BA41_R_vs_L	L_BA3/1/2_vs_BA39;L_BA3/1/2_vs_BA4;L_BA3/1/2_vs_BA40;L_BA3/1/2_vs_BA45;L_BA22_vs_BA37;L_BA37_vs_BA39;L_BA37_vs_BA4;L_BA4_vs_BA41	R_BA3/1/2_vs_BA9;R_BA21_vs_BA44;R_BA21_vs_BA6;R_BA39_vs_BA44;R_BA39_vs_BA6;R_BA41_vs_BA44;R_BA44_vs_BA9;R_BA6_vs_BA9	18
STX19	2	10	6	BA41_R_vs_L;BA9_R_vs_L	L_BA3/1/2_vs_BA39;L_BA3/1/2_vs_BA4;L_BA3/1/2_vs_BA45;L_BA22_vs_BA37;L_BA22_vs_BA9;L_BA37_vs_BA39;L_BA37_vs_BA4;L_BA4_vs_BA41;L_BA4_vs_BA9;L_BA41_vs_BA45	R_BA3/1/2_vs_BA41;R_BA3/1/2_vs_BA9;R_BA22_vs_BA6;R_BA41_vs_BA6;R_BA42_vs_BA6;R_BA6_vs_BA9	18
COX6A1	0	9	8		L_BA21_vs_BA4;L_BA21_vs_BA42;L_BA21_vs_BA44;L_BA21_vs_BA6;L_BA22_vs_BA44;L_BA39_vs_BA4;L_BA39_vs_BA42;L_BA39_vs_BA44;L_BA39_vs_BA6	R_BA22_vs_BA4;R_BA22_vs_BA6;R_BA39_vs_BA4;R_BA39_vs_BA40;R_BA39_vs_BA41;R_BA39_vs_BA42;R_BA39_vs_BA45;R_BA39_vs_BA6	17
FBLN7	0	14	3		L_BA3/1/2_vs_BA39;L_BA3/1/2_vs_BA4;L_BA3/1/2_vs_BA40;L_BA3/1/2_vs_BA45;L_BA3/1/2_vs_BA6;L_BA21_vs_BA4;L_BA21_vs_BA6;L_BA37_vs_BA4;L_BA39_vs_BA41;L_BA4_vs_BA41;L_BA4_vs_BA42;L_BA4_vs_BA9;L_BA40_vs_BA41;L_BA41_vs_BA6	R_BA22_vs_BA4;R_BA4_vs_BA40;R_BA40_vs_BA45	17
FUT9	1	8	8	BA6_R_vs_L	L_BA21_vs_BA37;L_BA21_vs_BA44;L_BA22_vs_BA37;L_BA22_vs_BA42;L_BA22_vs_BA44;L_BA37_vs_BA39;L_BA39_vs_BA41;L_BA39_vs_BA42	R_BA3/1/2_vs_BA22;R_BA21_vs_BA6;R_BA22_vs_BA44;R_BA22_vs_BA45;R_BA22_vs_BA6;R_BA39_vs_BA6;R_BA41_vs_BA6;R_BA6_vs_BA9	17
CTA-29F11.1	1	5	10	BA9_R_vs_L	L_BA3/1/2_vs_BA39;L_BA3/1/2_vs_BA4;L_BA3/1/2_vs_BA45;L_BA3/1/2_vs_BA6;L_BA37_vs_BA39	R_BA3/1/2_vs_BA4;R_BA3/1/2_vs_BA9;R_BA21_vs_BA4;R_BA21_vs_BA9;R_BA22_vs_BA6;R_BA39_vs_BA9;R_BA4_vs_BA41;R_BA4_vs_BA6;R_BA41_vs_BA9;R_BA6_vs_BA9	16
SH3GLB2	0	4	12		L_BA3/1/2_vs_BA45;L_BA21_vs_BA37;L_BA22_vs_BA37;L_BA37_vs_BA39	R_BA3/1/2_vs_BA21;R_BA21_vs_BA44;R_BA21_vs_BA6;R_BA22_vs_BA6;R_BA39_vs_BA6;R_BA4_vs_BA6;R_BA41_vs_BA44;R_BA41_vs_BA6;R_BA42_vs_BA44;R_BA42_vs_BA6;R_BA44_vs_BA9;R_BA6_vs_BA9	16
RP11-399B17.1	2	9	4	BA44_R_vs_L;BA45_R_vs_L	L_BA3/1/2_vs_BA40;L_BA3/1/2_vs_BA44;L_BA21_vs_BA44;L_BA22_vs_BA40;L_BA22_vs_BA42;L_BA22_vs_BA44;L_BA39_vs_BA44;L_BA44_vs_BA45;L_BA44_vs_BA9	R_BA22_vs_BA40;R_BA22_vs_BA45;R_BA22_vs_BA6;R_BA39_vs_BA40	15
RP11-716H6.2	1	9	2	BA41_R_vs_L	L_BA3/1/2_vs_BA4;L_BA3/1/2_vs_BA40;L_BA21_vs_BA4;L_BA22_vs_BA37;L_BA22_vs_BA41;L_BA37_vs_BA44;L_BA4_vs_BA41;L_BA40_vs_BA41;L_BA41_vs_BA44	R_BA4_vs_BA6;R_BA41_vs_BA6	12
WNT3	1	11	0	BA44_R_vs_L	L_BA3/1/2_vs_BA39;L_BA3/1/2_vs_BA4;L_BA3/1/2_vs_BA40;L_BA3/1/2_vs_BA44;L_BA3/1/2_vs_BA45;L_BA3/1/2_vs_BA6;L_BA4_vs_BA41;L_BA4_vs_BA42;L_BA41_vs_BA44;L_BA42_vs_BA44;L_BA42_vs_BA45		12
CAMK4	1	0	9	BA6_R_vs_L		R_BA21_vs_BA4;R_BA21_vs_BA6;R_BA22_vs_BA4;R_BA22_vs_BA42;R_BA22_vs_BA6;R_BA39_vs_BA6;R_BA4_vs_BA9;R_BA41_vs_BA6;R_BA6_vs_BA9	10
COL16A1	0	0	8			R_BA3/1/2_vs_BA21;R_BA3/1/2_vs_BA22;R_BA3/1/2_vs_BA9;R_BA21_vs_BA4;R_BA21_vs_BA6;R_BA22_vs_BA4;R_BA22_vs_BA6;R_BA6_vs_BA9	8
FHL5	1	2	5	BA42_R_vs_L	L_BA3/1/2_vs_BA40;L_BA22_vs_BA37	R_BA40_vs_BA42;R_BA40_vs_BA45;R_BA41_vs_BA6;R_BA42_vs_BA44;R_BA42_vs_BA6	8
ARHGAP27	0	7	0		L_BA3/1/2_vs_BA45;L_BA39_vs_BA41;L_BA4_vs_BA41;L_BA40_vs_BA41;L_BA41_vs_BA44;L_BA41_vs_BA45;L_BA41_vs_BA9		7
CCDC136	0	7	0		L_BA3/1/2_vs_BA39;L_BA3/1/2_vs_BA4;L_BA3/1/2_vs_BA40;L_BA3/1/2_vs_BA45;L_BA3/1/2_vs_BA6;L_BA39_vs_BA41;L_BA39_vs_BA42		7
INPP5A	0	1	6		L_BA3/1/2_vs_BA45	R_BA3/1/2_vs_BA21;R_BA21_vs_BA6;R_BA22_vs_BA6;R_BA37_vs_BA6;R_BA39_vs_BA6;R_BA42_vs_BA6	7
LRRC37A	0	2	5		L_BA3/1/2_vs_BA40;L_BA22_vs_BA37	R_BA3/1/2_vs_BA41;R_BA4_vs_BA44;R_BA41_vs_BA44;R_BA41_vs_BA6;R_BA42_vs_BA44	7
MRPL21	0	5	2		L_BA21_vs_BA44;L_BA22_vs_BA44;L_BA39_vs_BA42;L_BA39_vs_BA44;L_BA39_vs_BA6	R_BA39_vs_BA40;R_BA39_vs_BA6	7
MAPT-IT1	0	2	4		L_BA21_vs_BA6;L_BA39_vs_BA6	R_BA22_vs_BA39;R_BA39_vs_BA40;R_BA39_vs_BA44;R_BA39_vs_BA6	6
CTA-204B4.2	1	0	4	BA6_R_vs_L		R_BA22_vs_BA42;R_BA22_vs_BA6;R_BA42_vs_BA44;R_BA44_vs_BA6	5
C11orf24	0	0	4			R_BA22_vs_BA4;R_BA39_vs_BA4;R_BA39_vs_BA41;R_BA39_vs_BA42	4
DND1P1	0	4	0		L_BA39_vs_BA41;L_BA4_vs_BA41;L_BA41_vs_BA44;L_BA41_vs_BA6		4
MRGPRF	0	4	0		L_BA22_vs_BA41;L_BA39_vs_BA41;L_BA4_vs_BA41;L_BA41_vs_BA6		4
RP11-247A12.7	0	2	2		L_BA4_vs_BA42;L_BA41_vs_BA42	R_BA22_vs_BA37;R_BA22_vs_BA39	4
RP11-344B5.4	0	1	3		L_BA21_vs_BA42	R_BA39_vs_BA40;R_BA39_vs_BA6;R_BA40_vs_BA45	4
RP11-545E17.3	0	2	2		L_BA40_vs_BA6;L_BA42_vs_BA6	R_BA22_vs_BA41;R_BA22_vs_BA6	4
KANSL1	0	1	2		L_BA22_vs_BA44	R_BA39_vs_BA40;R_BA39_vs_BA6	3
LRRC37A2	0	0	3			R_BA39_vs_BA40;R_BA4_vs_BA40;R_BA40_vs_BA41	3
NOC3L	0	3	0		L_BA37_vs_BA4;L_BA37_vs_BA44;L_BA37_vs_BA6		3
PROCA1	1	0	2	BA6_R_vs_L		R_BA21_vs_BA22;R_BA22_vs_BA6	3
SLF1	0	0	3			R_BA21_vs_BA6;R_BA41_vs_BA6;R_BA42_vs_BA6	3
UFL1	0	3	0		L_BA37_vs_BA4;L_BA37_vs_BA6;L_BA4_vs_BA41		3
AGAP4	0	0	2			R_BA3/1/2_vs_BA41;R_BA3/1/2_vs_BA42	2
HBZ	0	2	0		L_BA22_vs_BA37;L_BA37_vs_BA6		2
RP11-707O23.1	0	0	2			R_BA39_vs_BA42;R_BA42_vs_BA44	2
RP11-798G7.8	0	2	0		L_BA22_vs_BA44;L_BA39_vs_BA44		2
SPPL2C	0	1	1		L_BA39_vs_BA4	R_BA39_vs_BA9	2
TGM1	1	1	0	BA41_R_vs_L	L_BA41_vs_BA9		2
USP31	0	2	0		L_BA22_vs_BA42;L_BA22_vs_BA44		2
AC091132.1	0	1	0		L_BA22_vs_BA6		1
ADCY4	0	0	1			R_BA4_vs_BA40	1
AGAP14P	0	1	0		L_BA3/1/2_vs_BA41		1
AL022341.3	0	1	0		L_BA37_vs_BA42		1
AP000704.5	0	0	1			R_BA21_vs_BA42	1
LTB4R2	0	0	1			R_BA4_vs_BA44	1
MAP3K14	0	1	0		L_BA41_vs_BA9		1
PLEKHM1	0	1	0		L_BA3/1/2_vs_BA45		1
POP5	0	0	1			R_BA39_vs_BA40	1
RP11-259G18.3	0	1	0		L_BA22_vs_BA41		1
ARL17A	0	0	0				0
ATP6V1FNB	0	0	0				0
ATXN8OS	0	0	0				0
CSGALNACT1	0	0	0				0
DHRS1	0	0	0				0
FAM167B	0	0	0				0
GATC	0	0	0				0
GLRX3	0	0	0				0
KANSL1-AS1	0	0	0				0
KPNA6	0	0	0				0
LINC00588	0	0	0				0
LINC00926	0	0	0				0
LINC01165	0	0	0				0
LINC01606	0	0	0				0
LINC02210	0	0	0				0
LINC02611	0	0	0				0
LINC02701	0	0	0				0
LRRC37A4P	0	0	0				0
LTB4R	0	0	0				0
MAPK8IP1P1	0	0	0				0
MAPK8IP1P2	0	0	0				0
MAPT-AS1	0	0	0				0
MFSD6	0	0	0				0
MRGPRD	0	0	0				0
MRGPRF-AS1	0	0	0				0
MTMR9LP	0	0	0				0
PEF1-AS1	0	0	0				0
PLCE1	0	0	0				0
RN7SL399P	0	0	0				0
RP11-20G6.2	0	0	0				0
RP11-259G18.1	0	0	0				0
RP11-554A11.4	0	0	0				0
RP11-671E7.1	0	0	0				0
RP11-798G7.6	0	0	0				0
RPL7P18	0	0	0				0
SCNN1G	0	0	0				0
TMEM234	0	0	0				0
TXLNA	0	0	0				0
ZNF180	0	0	0				0
