# Supplementary material for: Transcriptomics and functional genomics implicate WNT3 in hemispheric lateralization of speech production
Source: iScience. 2026 Jan 14;29(2):114692. doi: 10.1016/j.isci.2026.114692 (PMC12876320; doi:10.1016/j.isci.2026.114692)
Supplement: Table S8. Epigenetic datasets for WNT3 in brain tissues or neural cell lines from CistromeDB [file mmc9.xlsx]

## Sheet: Sheet1
Table S8. Epigenetic datasets for WNT3 in brain tissues or neural cell lines from CistromeDB.
WNT3
Transcription factor, chromatin regulator
GSM_ID	Factor	Biosource	GIGGLE_score
GSM894061	MYC	U87;Brain	30.5844
Histone marker
GSM_ID	Factor	Biosource	GIGGLE_score
GSM1866066	H3K27ac	Brain	81.1158
GSM1119144	H3K27ac	Cortex;Brain	65.3248
GSM1866062	H3K27ac	Brain	62.0116
GSM2432955	H3K27ac	D-341;Brain	60.3039
GSM1119261	H3K27ac	Cortex;Brain	49.8602
GSM1835835	H3K27ac	Brain	47.5971
GSM1866084	H3K27ac	Brain	43.1162
GSM1119257	H3K27ac	Cortex;Brain	42.1598
GSM1866082	H3K27ac	Brain	40.718
GSM1866090	H3K27ac	Brain	39.7391
GSM1866070	H3K27ac	Brain	39.1277
GSM1866060	H3K27ac	Brain	38.4412
GSM1866068	H3K27ac	Brain	38.1185
GSM1119233	H3K27ac	Cortex;Brain	37.8615
GSM1119219	H3K27ac	Cortex;Brain	35.9865
GSM817226	H3K27me3	Brain	35.7487
GSM1866092	H3K4me3	Brain	35.6694
GSM1119201	H3K27ac	Cortex;Brain	35.3738
GSM1866094	H3K27ac	Brain	34.5251
GSM1866120	H3K4me3	Brain	34.4073
GSM1119180	H3K27ac	Cortex;Brain	34.1942
GSM1866086	H3K4me3	Brain	34.0064
Chromatin accessibility
GSM_ID	Factor	Biosource	GIGGLE_score
GSM816636	DNase	Brain	26.2769
GSM646566	DNase	SK-N-SH_RA;Neuron;Brain	14.3224
