# Supplementary material for: Transcriptomics and functional genomics implicate WNT3 in hemispheric lateralization of speech production
Source: iScience. 2026 Jan 14;29(2):114692. doi: 10.1016/j.isci.2026.114692 (PMC12876320; doi:10.1016/j.isci.2026.114692)
Supplement: Table S9. RT-qPCR measurements in the left and right striatum, anterior cingulate cortex ACC, periaqueductal gray PAG, and auditory cortex AC of mice [file mmc10.xlsx]

## Sheet: Sheet1
Table S9. RT-qPCR measurements in the left and right striatum, anterior cingulate cortex ACC, periaqueductal gray PAG, and auditory cortex AC of mice.
Wnt3	gapdh replicate 1	gapdh replicate 2	gapdh replicate 3	gapdh mean	target replicate 1	target replicate 2	target mean	△Ct	△△Ct	2^-△△Ct	ttest p value
1AC L	21.68	21.71	21.72	21.7033	35.76	36.42	36.09	14.3867	0	1
2AC L	23.4	22.82	23	23.0733	35.22	34.8	35.01	11.9367	0	1
3AC L	23.84	23.45	23.84	23.71	36.36	36.47	36.415	12.705	0	1
1AC R	23.66	23.91	24.05	23.8733	35.31	36.25	35.78	11.9067	-2.48	5.57897
2AC R	22.67	23.04	23.4	23.0367	35.14	35	35.07	12.0333	0.0966667	0.935191
3AC R	24.79	24.36	24.82	24.6567	38.53	37.81	38.17	13.5133	0.808333	0.571041	0.445829
1ACC L	22.13	22.35	22.24	22.24	36.23	36.36	36.295	14.055	0	1
2ACC L	21.23	21.41	20.71	21.1167	35.26	35.28	35.27	14.1533	0	1
3ACC L	24.28	24.11	24.24	24.21	35.69	35.63	35.66	11.45	0	1
1ACC R	22.85	23.29	23.22	23.12	37.12	37.04	37.08	13.96	-0.095	1.06807
2ACC R	21.17	21.87	22.28	21.7733	33.01	33.66	33.335	11.5617	-2.59167	6.02795
3ACC R	22.91	23.3	23.01	23.0733	34.93	34.65	34.79	11.7167	0.266667	0.831238	0.387211
1STR L	23.13	22.99	23.48	23.2	36.23	36.22	36.225	13.025	0	1
2STR L	23.28	23.24	23.82	23.4467	36.46	35.67	36.065	12.6183	0	1
3STR L	21.94	21.86	21.87	21.89	33.8	33.03	33.415	11.525	0	1
1STR R	18.93	16.72	17.61	17.7533	32.56	33.17	32.865	15.1117	2.08667	0.235424
2STR R	19.15	19.07	19.55	19.2567	36.01	35.57	35.79	16.5333	3.915	0.066293
3STR R	22.11	22.31	22.54	22.32	34.27	34.39	34.33	12.01	0.485	0.714497	0.0271155
1PAG L	22.55	22.38	23.07	22.6667	32.1	33.54	32.82	10.1533	0	1
2PAG L	20.3	22.3	22.2	21.6	33.49	34.21	33.85	12.25	0	1
3PAG L	20.49	21.01	20.85	20.7833	36.47	36.44	36.455	15.6717	0	1
1PAG R	23.52	23.66	23.41	23.53	34.19	33.22	33.705	10.175	0.0216667	0.985094
2PAG R	20.79	21.07	21.36	21.0733	35.04	35.69	35.365	14.2917	2.04167	0.242883
3PAG R	23.19	23.03	23.06	23.0933	34.08	34.73	34.405	11.3117	-4.36	20.5348	0.399812
AC：auditory cortex;ACC: anterior cingulate cortex; STR: striatum; PAG:Periaqueductal Gray
