# Supplementary material for: Transcriptomics and functional genomics implicate WNT3 in hemispheric lateralization of speech production
Source: iScience. 2026 Jan 14;29(2):114692. doi: 10.1016/j.isci.2026.114692 (PMC12876320; doi:10.1016/j.isci.2026.114692)
Supplement: Table S10. The acoustic features of every type of USV syllables compared between left control and left Wnt3 OE groups [file mmc11.xlsx]

## Sheet: Sheet1
Table S10.The acoustic features of every type of USV syllables compared between left control and left Wnt3 OE groups.
	peakFrequency(p-value)	avgFrequency(p-value)	maxFrequency(p-value)	minFrequency(p-value)	startEndDiffFrequency(p-value)	bandwidth(p-value)	medianFrequency(p-value)	stdDevFrequency(p-value)	stdDevFrequency(p-value)
TypeID_1	0.066697	0.187087	0.0835393	0.461201	0.0720139	0.0898116	0.986329	0.223814	0.223814
TypeID_2	NA	NA	NA	NA	NA	NA	NA	NA	NA
TypeID_3	0.840479	0.942705	0.0577323	0.00738359	0.0145164	0.0299339	0.314293	0.499309	0.499309
TypeID_4	0.162086	0.145251	0.00155343	0.0315142	0.0010854	0.00357365	0.0906072	0.0659106	0.0659106
TypeID_5	0.175294	0.00693085	0.00223364	0.133864	0.0152957	0.00302352	0.327966	0.175364	0.175364
TypeID_6	0.898102	0.0599401	0.111888	0.677323	0.0599401	0.0829171	0.18981	0.297702	0.297702
TypeID_7	0.302017	0.683739	0.0284431	0.0396994	0.14736	0.0259337	0.724031	0.171644	0.171644
TypeID_8	0.190476	0.47619	0.914286	0.961905	0.914286	0.72381	0.32381	0.761905	0.761905
TypeID_9	0.863819	0.678541	0.246922	0.529081	0.448711	0.224414	0.908962	0.764084	0.764084
TypeID_10	0.728414	0.847054	0.395922	0.314912	0.216833	0.511637	0.969229	0.616029	0.616029
